# Supplementary material for: De novo transcriptome analysis of Medicago falcata reveals novel insights about the mechanisms underlying abiotic stress-responsive pathway
Source: BMC Genomics. 2015 Oct 19;16:818. doi: 10.1186/s12864-015-2019-x (PMC4615886; doi:10.1186/s12864-015-2019-x)
Supplement: Additional file 3: — Table listing statistics of raw sequencing reads. (XLSX 9 kb) [file 12864_2015_2019_MOESM3_ESM.xlsx]

## Sheet: Sheet1
Table S1:Raw data statistics
Sample		Rep1		Rep2
		Raw reads	Clean reads	Raw reads	Clean reads
CK	Reads1	28485654	28458848	19768071	18927448
	Reads2	28485654	25020569	19768071	17493269
drought	Reads1	16033974	15965082	27273733	26121023
	Reads2	16033974	15808756	27273733	24293205
salt	Reads1	16176710	16115558	29864764	28616804
	Reads2	16176710	15945550	29864764	26720763
cold	Reads1	26128307	25979552	19829282	18998908
	Reads2	26128307	25660445	19829282	17788867
