# Supplementary material for: De novo transcriptome analysis of Medicago falcata reveals novel insights about the mechanisms underlying abiotic stress-responsive pathway
Source: BMC Genomics. 2015 Oct 19;16:818. doi: 10.1186/s12864-015-2019-x (PMC4615886; doi:10.1186/s12864-015-2019-x)
Supplement: Additional file 4: — Table listing summary of de novo assembly results. (XLSX 8 kb) [file 12864_2015_2019_MOESM4_ESM.xlsx]

## Sheet: Supplementary Table 2
Table S2: Summary of de novo assembly results
Total transcript number	98515
Total length	84416200 bp
Average length	857 bp
Minimum length	201 bp
Maximum length	14802 bp
Transcript number(>500bp)	48035
Transcript number(>1000bp)	28263
N50	1572 bp
