# Supplementary material for: De novo transcriptome analysis of Medicago falcata reveals novel insights about the mechanisms underlying abiotic stress-responsive pathway
Source: BMC Genomics. 2015 Oct 19;16:818. doi: 10.1186/s12864-015-2019-x (PMC4615886; doi:10.1186/s12864-015-2019-x)
Supplement: Additional file :5 — Table listing housekeeping genes. These transcripts were identified as the most stably expressed across all conditions. (XLSX 102 kb) [file 12864_2015_2019_MOESM5_ESM.xlsx]

## Sheet: Supplemental Table 3
Table S3: Housekeeping genes, these transcripts were identified as the most stably expressed across all conditions, low covariance (column H). cold stress (CS sample), dehydration stress (DS sample), high salinity stress (SS sample), standard condition (SC). Transcript expression values as RPKMs. Where possible, annotations have been provided.
ID	CS sample	DS sample	SS sample	SC sample	SD	mean	SD/mean	annotation
Mf10212	72.5553	73.3102	63.1256	63.6459	5.52465	68.1593	0.081055	PREDICTED: protein YIPF1 homolog
Mf10256	48.3993	48.731	44.4082	51.5027	2.92078	48.2603	0.0605214	U2 snrnp auxiliary factor, small subunit, putative
Mf10679	16.9977	16.6672	15.8712	17.7965	0.797471	16.8332	0.047375	tRNA pseudouridine synthase mitochondrial precursor
Mf14099	52.4105	58.273	53.3399	45.4995	5.25963	52.3807	0.100411	PREDICTED: probable beta-1,3-galactosyltransferase 20-like
Mf14228	32.2972	33.3601	35.041	40.0534	3.43473	35.1879	0.0976111	PREDICTED: proline synthase co-transcribed bacterial homolog protein-like
Mf14365	169.382	149.365	176.164	162.149	11.4639	164.265	0.0697888	PREDICTED: ubiquitin-conjugating enzyme E2 variant 1B-like
Mf14378	70.2346	75.8911	67.4404	78.522	5.07955	73.022	0.0695618	FGFR1 oncogene partner, putative
Mf14583	71.6529	67.8841	74.5708	81.5941	5.79906	73.9255	0.0784447	PREDICTED: eukaryotic peptide chain release factor subunit 1-3-like
Mf15508	59.3488	70.2086	71.6129	62.8048	5.87836	65.9938	0.0890745	expressed protein
Mf16337	27.3112	31.0373	25.4271	26.6935	2.41114	27.6173	0.0873055	glutaredoxin-1, grx1, putative
Mf16552	18.126	17.7907	22.1317	18.8378	1.98862	19.2215	0.103458	PREDICTED: bet1-like protein At4g14600-like
Mf16846	58.324	63.5597	59.2946	65.7539	3.5153	61.7331	0.0569435	PREDICTED: dolichyl-diphosphooligosaccharide--protein glycosyltransferase subunit 1-like
Mf16899	60.7842	58.8859	58.2487	52.8345	3.41041	57.6883	0.0591178	PREDICTED: magnesium transporter MRS2-3-like
Mf17025	47.3103	45.1538	51.6138	50.9728	3.06307	48.7627	0.0628158	PREDICTED: transmembrane protein 115-like
Mf17405	281.886	308.679	265.729	305.922	20.4621	290.554	0.0704243	PREDICTED: 1,2-dihydroxy-3-keto-5-methylthiopentene dioxygenase 2-like
Mf1750	64.6594	51.9206	59.8911	58.7212	5.25532	58.798	0.0893792	ubiquitin thiolesterase
Mf17800	157.633	178.842	139.062	162.619	16.3813	159.539	0.102679	putative histidine phosphotransfer protein 6
Mf18532	22.9298	21.6863	26.1044	22.5126	1.93438	23.3083	0.0829911	PREDICTED: E3 ubiquitin-protein ligase UPL2-like
Mf18810	115.181	108.624	134.472	121.702	11.0299	119.995	0.0919202	Drm3
Mf18841	17.3404	17.4921	17.6135	19.2745	0.903184	17.9301	0.0503724	PREDICTED: F-box/ankyrin repeat protein SKIP35-like
Mf19172	86.6801	80.8678	76.3894	77.3068	4.66472	80.311	0.0580832	RPS15AB
Mf19178	48.6985	45.8526	52.8247	45.4101	3.41224	48.1965	0.0707986	expressed protein
Mf19836	43.9409	35.3592	46.165	44.6305	4.86608	42.5239	0.114432	Protein BPS1
Mf19906	58.5307	49.0405	48.2049	53.589	4.75642	52.3413	0.0908733	PREDICTED: kynurenine formamidase-like
Mf19963	16.6603	17.418	18.1327	15.6283	1.07213	16.9598	0.0632161	PREDICTED: LOW QUALITY PROTEIN: ataxin-10-like
Mf20004	167.047	162.698	163.833	177.649	6.81515	167.807	0.0406131	alcohol dehydrogenase 2
Mf20111	204.141	217.239	190.544	170.818	19.84	195.686	0.101387	PREDICTED: NADP-dependent malic enzyme, chloroplastic-like
Mf20384	77.0123	78.0338	79.1525	78.5371	0.905205	78.1839	0.0115779	RecName: Full=Chalcone--flavonone isomerase; Short=Chalcone isomerase dbj|BAF49291.1| chalcone isomerase
Mf20476	11.3802	11.1307	10.8175	13.6609	1.29633	11.7473	0.110351	SMAD/FHA domain-containing protein
Mf20588	164.33	155.004	132.354	157.976	13.9288	152.416	0.0913868	cholinephosphate cytidylyltransferase, putative
Mf20635	77.2485	96.2146	95.0532	89.666	8.6803	89.5456	0.0969372	PREDICTED: F-box/kelch-repeat protein At5g60570-like
Mf20683	48.2491	37.7908	42.5218	44.5488	4.3592	43.2776	0.100726	aspartate-semialdehyde dehydrogenase 2
Mf20809	17.7715	18.1503	17.2917	16.5974	0.669758	17.4527	0.0383756	PREDICTED: probable CCR4-associated factor 1 homolog 11-like
Mf20853	21.5961	25.5468	24.2154	24.0807	1.64777	23.8598	0.0690607	hypoia-responsive family protein 3
Mf20897	11.7132	10.1081	9.94035	11.527	0.927034	10.8222	0.0856608	PREDICTED: aladin-like
Mf20973	68.3075	58.4873	58.8702	65.5055	4.88861	62.7926	0.0778533	fucose synthetase, putative
Mf21083	54.2872	59.661	49.6554	48.3942	5.11293	52.9994	0.0964713	tobamovirus multiplication 1 homolog
Mf21187	23.7888	28.466	26.8461	29.9309	2.63366	27.258	0.09662	PREDICTED: F-box only protein 6-like
Mf21254	31.9381	35.8807	32.6971	29.4858	2.63748	32.5005	0.0811522	PREDICTED: protein RTE1-HOMOLOG-like
Mf21441	9.97567	10.1426	10.7743	9.98953	0.376869	10.2205	0.0368737	PREDICTED: E3 ubiquitin-protein ligase BAH1-like isoform 1
Mf21485	143.414	134.313	133.403	138.066	4.5488	137.299	0.0331306	PREDICTED: RING-H2 finger protein ATL48-like
Mf21654	109.237	97.0057	108.297	118.896	8.95737	108.359	0.0826639	PREDICTED: protein transport protein Sec61 subunit gamma-like
Mf21820	34.0191	31.6978	40.6053	34.0525	3.83621	35.0937	0.109313	MdVOZ1
Mf21858	32.9827	29.7614	28.7467	26.0338	2.87072	29.3811	0.0977064	rab5-interacting family protein
Mf21884	115.602	133.789	134.195	127.9	8.67059	127.871	0.0678072	CUE domain containing protein
Mf21966	92.7355	75.6344	77.0108	90.6081	8.92203	83.9972	0.106218	organic anion transporter, putative
Mf22103	82.5318	84.1898	92.2294	102.172	8.98801	90.2809	0.0995561	PREDICTED: transmembrane protein 205-like
Mf22118	232.62	199.694	218.582	231.111	15.2322	220.502	0.06908	Cathepsin L-like proteinase
Mf22186	22.1423	20.5279	17.5362	21.4097	2.02261	20.404	0.099128	PREDICTED: phosphate transporter PHO1 homolog 1-like isoform 2
Mf22472	110.811	113.898	123.206	125.493	7.10076	118.352	0.0599971	trytophan synthase alpha subunit, putative
Mf22624	38.5315	33.4561	40.1445	38.5573	2.91029	37.6724	0.0772525	PREDICTED: LOW QUALITY PROTEIN: nudix hydrolase 12, mitochondrial
Mf22652	11.218	9.86056	12.0709	12.3914	1.13066	11.3852	0.0993093	T27G7.21
Mf22653	285.667	241.328	309.74	289.191	28.797	281.481	0.102305	PREDICTED: V-type proton ATPase subunit E-like
Mf22665	57.3508	54.6499	61.9887	52.3624	4.13768	56.5879	0.0731196	PREDICTED: protein DEHYDRATION-INDUCED 19 homolog 4-like
Mf22675	54.0973	62.9873	57.0596	57.1976	3.72041	57.8355	0.0643275	putative calcium-binding protein CML21
Mf22805	78.0419	90.5132	88.3564	86.7582	5.47116	85.9174	0.0636793	PREDICTED: ER membrane protein complex subunit 7 homolog
Mf22815	110.183	116.632	113.85	111.412	2.85016	113.019	0.0252184	PREDICTED: probable succinyl-CoA ligase
Mf22949	27.7703	32.7756	32.8926	32.6663	2.50565	31.5262	0.0794783	expressed protein
Mf23114	34.1745	35.4371	35.7892	31.6304	1.88381	34.2578	0.0549892	PREDICTED: sucrose nonfermenting 4-like protein-like
Mf23119	79.0938	83.8238	89.343	73.116	6.90162	81.3441	0.0848448	downward leaf curling protein
Mf23267	18.1839	22.216	21.3231	19.6432	1.79075	20.3415	0.0880342	PREDICTED: GATA transcription factor 11-like
Mf23332	115.109	92.3953	104.107	109.892	9.75077	105.376	0.0925333
Mf23349	90.9041	97.4362	90.1511	77.4792	8.34365	88.9926	0.0937566	PREDICTED: putative transcription elongation factor SPT5 homolog 1-like
Mf23433	194.331	169.904	153.071	184.966	18.0606	175.568	0.102869	PREDICTED: putative H/ACA ribonucleoprotein complex subunit 1-like protein 1-like
Mf23434	25.6443	20.9708	25.3089	24.8418	2.17216	24.1915	0.0897903	expressed protein
Mf23456	446.01	492.006	541.026	515.167	40.3469	498.552	0.0809282	putative translation factor
Mf23498	39.5838	37.8595	46.2076	37.9202	3.95799	40.3928	0.0979876	Acid phosphatase/vanadium-dependent haloperoxidase-related protein
Mf23538	37.5383	32.9465	35.282	37.4864	2.18144	35.8133	0.0609114	PREDICTED: neutral alpha-glucosidase AB-like
Mf23543	16.2943	15.012	18.4611	16.7689	1.42629	16.6341	0.085745	PREDICTED: cytoplasmic tRNA 2-thiolation protein 1-like
Mf23588	129.318	108.393	123.741	136.882	12.0623	124.584	0.0968206	PREDICTED: RNA and export factor-binding protein 2-like
Mf23683	12.6488	12.8961	12.7042	13.9229	0.596061	13.043	0.0456996	EMB2735
Mf23689	61.0349	64.8347	67.4492	68.9886	3.47977	65.5769	0.053064	PREDICTED: RING finger and CHY zinc finger domain-containing protein 1-like
Mf23692	221.977	197.975	183.372	180.053	19.0821	195.844	0.0974353	eukaryotic translation initiation factor 4E
Mf23702	69.5719	61.1629	61.3279	58.0086	4.94449	62.5178	0.0790893	PREDICTED: GPN-loop GTPase 3-like
Mf23720	78.9471	83.0815	75.5988	77.8868	3.13105	78.8785	0.0396945	Vesicle-associated membrane protein, putative
Mf23801	22.0523	25.4602	21.5111	19.8657	2.35032	22.2223	0.105764	At1g59600
Mf23803	51.5508	51.6289	51.7669	55.1053	1.7305	52.513	0.0329538	sugar transporter, putative
Mf23845	18.8908	18.193	17.848	22.6195	2.19768	19.3878	0.113354
Mf23902	18.0045	13.6574	15.7714	16.5921	1.81736	16.0063	0.11354	Os06g0525000
Mf23928	38.0175	32.0705	31.4402	36.7009	3.28981	34.5572	0.0951988	PREDICTED: transcription initiation factor TFIID subunit 13-like isoform 1
Mf24072	12.224	12.2985	9.76805	11.9663	1.20586	11.5642	0.104276	PREDICTED: exosome complex component RRP4-like
Mf24087	10.2828	12.0285	9.39207	10.7587	1.09917	10.6155	0.103544	PREDICTED: partner of Y14 and mago-like
Mf24223	93.5453	92.105	102.543	115.948	10.9621	101.035	0.108498	PREDICTED: UBA and UBX domain-containing protein At4g15410-like isoform 1
Mf24229	17.8615	17.7223	16.0357	19.0491	1.23995	17.6671	0.070184	PREDICTED: putative protease Do-like 14-like
Mf24245	49.5322	51.7677	60.2826	57.4758	4.97188	54.7646	0.0907864	PREDICTED: stAR-related lipid transfer protein 7, mitochondrial-like isoform 1
Mf24283	28.0022	26.9549	28.9156	24.1029	2.08718	26.9939	0.0773203	PREDICTED: ankyrin repeat domain-containing protein 13A-like
Mf24345	20.6865	16.2337	17.4452	18.8596	1.91559	18.3062	0.104641	PREDICTED: LOW QUALITY PROTEIN: histone-lysine N-methyltransferase setd3-like
Mf24372	318.805	251.514	264.198	277.594	29.1959	278.028	0.105011	PREDICTED: NADH dehydrogenase
Mf24602	65.7106	66.8795	61.2556	58.9648	3.72197	63.2026	0.0588895	PREDICTED: acyl-CoA-binding domain-containing protein 4-like
Mf247	45.2246	39.9813	46.7585	44.1109	2.90226	44.0188	0.0659323	PREDICTED: trafficking protein particle complex subunit 6B-like
Mf24714	207.017	169.773	179.405	215.212	21.7109	192.852	0.112578	mitochondrial ATP synthase 6kDa subunit
Mf24834	23.7494	25.9236	24.1233	20.7262	2.1564	23.6306	0.0912547	conserved protein
Mf24874	10.8872	11.4451	13.5276	11.9298	1.13634	11.9474	0.0951121	clathrin adaptor complexes medium subunit family protein
Mf24998	289.97	268.939	315.581	305.543	20.324	295.008	0.0688931	RecName: Full=V-type proton ATPase catalytic subunit A; Short=V-ATPase subunit A; AltName: Full=V-ATPase 69 kDa subunit; AltName: Full=Vacuolar proton pump subunit alpha dbj|BAA87891.1| H+-ATPase catalytic subunit
Mf25070	19.7104	25.7907	22.2368	23.3428	2.52311	22.7702	0.110808	HR-like lesion-inducer family protein
Mf25151	26.8222	27.9599	30.2813	30.0824	1.67885	28.7864	0.0583209	Signal recognition particle subunit srp72, putative
Mf25256	13.9654	14.8755	16.757	16.0582	1.23924	15.414	0.0803972	SPX-domain protein
Mf25257	29.3956	25.6764	32.9108	28.8996	2.96156	29.2206	0.101352	Os01g0259900
Mf25333	20.9353	19.1443	20.0641	22.2016	1.30168	20.5863	0.0632301	PREDICTED: vesicle transport protein GOT1B-like
Mf25374	273.118	283.841	277.014	342.614	32.6139	294.147	0.110876
Mf25417	54.4454	60.1179	53.0147	47.0275	5.37671	53.6514	0.100216	bZIP7
Mf25592	360.635	318.359	347.33	340.558	17.6665	341.72	0.0516988	acetohydroxy acid isomeroreductase
Mf25624	28.4948	28.011	23.585	26.5023	2.21144	26.6483	0.0829863	Anticodon-binding domain-containing protein
Mf25693	24.5294	21.864	19.2584	23.709	2.33739	22.3402	0.104627	PREDICTED: myosin ID heavy chain-like
Mf25747	81.4979	90.5125	85.9841	87.4116	3.74744	86.3515	0.0433975	PREDICTED: ubiquitin-conjugating enzyme E2 34-like isoform 1
Mf25846	43.0965	46.7889	44.0628	49.4526	2.8657	45.8502	0.0625014	PREDICTED: probable transcription factor PosF21
Mf25850	117.654	93.7394	104.098	110.016	10.0881	106.377	0.0948337	transmembrane protein 14, putative
Mf25888	65.6246	62.9389	74.4988	73.3415	5.69135	69.1009	0.0823629	nucleolar RNA-binding Nop10p-like protein
Mf26037	42.0524	39.5101	33.0823	35.8252	3.95941	37.6175	0.105255	PREDICTED: mitochondrial outer membrane protein porin 4-like
Mf26043	22.4839	23.7674	22.1447	25.9683	1.73205	23.5911	0.0734199	PREDICTED: SWI/SNF complex subunit SWI3C
Mf26090	20.2593	17.8002	16.6353	17.5707	1.54636	18.0664	0.0855935	FABR017Cp
Mf26167	70.3932	64.5297	54.5259	67.3205	6.87481	64.1923	0.107097	PREDICTED: putative E3 ubiquitin-protein ligase UBR7-like
Mf26227	88.0658	70.5864	83.7594	86.978	8.05105	82.3474	0.0977693	PREDICTED: 2-isopropylmalate synthase 2, chloroplastic-like
Mf26260	38.1798	35.5106	38.9503	42.5428	2.90034	38.7958	0.074759	PREDICTED: KH domain-containing protein At4g18375-like
Mf26334	136.86	156.738	142.315	163.278	12.2917	149.798	0.0820555	PREDICTED: transcription factor ILR3-like isoform 1
Mf26432	31.0195	34.099	38.3875	36.7461	3.22303	35.063	0.0919209	PREDICTED: DNA (cytosine-5)-methyltransferase DRM1-like
Mf26469	81.2477	77.8816	87.7749	94.5133	7.35872	85.3544	0.0862137	isomerase-like protein
Mf26484	174.169	212.995	197.839	214.011	18.5906	199.754	0.0930679	PREDICTED: nuclear transport factor 2-like
Mf26506	48.5563	46.228	48.8123	43.2034	2.6049	46.7	0.0557795	PREDICTED: histone deacetylase 6-like
Mf26550	109.45	99.2204	105.344	126.878	11.8723	110.223	0.107711	PREDICTED: eukaryotic translation initiation factor 3 subunit G-like
Mf26612	271.619	222.19	247.709	282.496	26.8195	256.004	0.104762	auxin-responsive protein
Mf26752	26.0559	24.9555	20.5046	22.8985	2.44557	23.6036	0.10361	RNA exonuclease, putative
Mf26844	32.0147	31.2712	34.2748	33.884	1.44783	32.8612	0.0440591	zinc ion binding protein, putative
Mf26928	26.9907	31.4909	31.1889	25.2209	3.10951	28.7228	0.108259	DnaJ homolog subfamily C member 14
Mf26953	15.6019	15.707	17.7349	16.3461	0.981666	16.3475	0.06005	hydroxyproline-rich glycoprotein family protein
Mf27008	14.7922	12.4404	15.8042	14.215	1.41059	14.313	0.0985533	PREDICTED: uroporphyrinogen-III synthase, chloroplastic-like
Mf27031	38.2625	38.4297	37.4154	35.6747	1.26135	37.4456	0.0336848	PREDICTED: ubiquitin carboxyl-terminal hydrolase 4-like
Mf27047	14.7207	14.8	14.8488	13.2335	0.779972	14.4007	0.054162	Os01g0362000
Mf27159	27.3663	29.8601	29.6184	25.371	2.11194	28.054	0.0752815	adaptin-interacting protein
Mf27189	32.0867	36.1521	30.2221	32.8557	2.47592	32.8292	0.0754182	male sterility MS5 family protein
Mf27292	30.1514	29.9542	37.8099	34.6663	3.79555	33.1454	0.114512	PREDICTED: putative E3 ubiquitin-protein ligase XBAT31-like
Mf27310	36.3037	32.2499	38.4176	42.4976	4.2717	37.3672	0.114317	PREDICTED: UPF0760 protein C2orf29 homolog
Mf27366	210.208	179.535	192.21	175.549	15.5993	189.376	0.0823723	PREDICTED: cytochrome c1-1, heme protein, mitochondrial-like
Mf2743	36.6059	43.046	45.9823	39.7484	4.05818	41.3456	0.0981525	Transmembrane BAX inhibitor motif-containing protein, putative
Mf27487	44.4117	34.3542	40.8764	37.5935	4.31998	39.309	0.109898	PREDICTED: asparagine synthetase
Mf27676	16.1762	15.2808	17.4251	16.8064	0.915941	16.4221	0.0557748	Glucose-6-phosphate 1-dehydrogenase
Mf27691	269.745	239.864	266.445	294.759	22.456	267.703	0.083884	RecName: Full=ATP synthase subunit gamma, mitochondrial; AltName: Full=F-ATPase gamma subunit; Flags: Precursor dbj|BAA03526.1| F1-ATPase gammma subunit
Mf27708	37.1893	40.7504	33.4618	31.6376	4.05062	35.7598	0.113273	Os03g0385301
Mf27718	46.0453	38.0751	48.5378	41.1081	4.72563	43.4416	0.108781	PREDICTED: outer envelope pore protein 24B, chloroplastic-like
Mf27740	25.3918	24.6206	27.9421	27.7663	1.6757	26.4302	0.0634008	PREDICTED: DNA-binding protein HEXBP-like, partial
Mf27825	12.8455	15.1036	15.6746	12.8951	1.47293	14.1297	0.104244	Os07g0673000
Mf27906	27.8231	25.7469	29.4669	31.6052	2.48408	28.6605	0.0866726	PREDICTED: serine/threonine-protein kinase 38-like
Mf27954	73.6107	77.9926	82.7739	85.4642	5.24079	79.9603	0.0655424	PREDICTED: histone deacetylase HDT1-like
Mf28054	34.4794	43.8033	40.899	37.1447	4.10402	39.0816	0.105012	putative protein
Mf28244	189.06	183.546	212.442	206.548	13.7891	197.899	0.0696773	GDP-D-mannose pyrophosphorylase
Mf28279	20.4914	22.9508	24.4031	20.2505	2.00111	22.024	0.0908604	Branched-chain amino acid aminotransferase-like protein
Mf28447	40.2605	34.8331	39.013	42.0272	3.06114	39.0334	0.0784235	heterogeneous nuclear ribonucleoprotein, putative
Mf28452	12.1341	11.8344	11.5803	14.6271	1.40706	12.544	0.11217	glycosyl hydrolase family protein 43
Mf28453	22.5455	21.1434	22.1297	25.1338	1.70192	22.7381	0.0748487	PREDICTED: HAUS augmin-like complex subunit 1-like
Mf28610	20.5217	22.4445	24.5317	20.6381	1.8835	22.034	0.0854815	PREDICTED: CCR4-NOT transcription complex subunit 10-like
Mf28643	48.1215	51.0388	52.4606	57.2998	3.83207	52.2302	0.0733689	PREDICTED: ubiquitin thioesterase OTU1-like
Mf28693	27.7545	27.9942	23.679	26.456	1.98013	26.4709	0.074804	PREDICTED: nudix hydrolase 25-like
Mf28760	23.1529	25.6165	25.2931	22.7152	1.4722	24.1944	0.0608488	PREDICTED: ribosome-recycling factor-like
Mf28776	35.2944	32.5251	40.908	38.3583	3.64427	36.7714	0.0991062	serine-rich adhesin, platelet-type
Mf28864	29.0961	23.9021	27.7381	27.7611	2.24003	27.1244	0.0825836	PREDICTED: protein E6-like
Mf28903	82.6507	89.572	75.1011	72.4362	7.74264	79.94	0.0968556	OB-fold nucleic acid binding domain containing protein
Mf28915	36.1615	28.9665	36.4433	37.7545	3.9711	34.8314	0.114009	PREDICTED: probable cyclic nucleotide-gated ion channel 5-like
Mf28941	16.4045	17.9605	14.5398	17.1094	1.45556	16.5035	0.0881966	PREDICTED: probable RNA 3'-terminal phosphate cyclase-like protein-like
Mf28948	13.6188	13.0828	12.0904	14.4118	0.974374	13.301	0.073256	PREDICTED: LOW QUALITY PROTEIN: MKI67 FHA domain-interacting nucleolar phosphoprotein-like
Mf29034	51.69	44.454	40.6411	49.1456	4.91415	46.4827	0.10572	Eukaryotic translation initiation factor 2 subunit
Mf29038	63.8187	62.6511	70.1833	74.3839	5.51916	67.7593	0.0814525	PREDICTED: anamorsin homolog
Mf29051	70.8897	71.8957	75.8894	59.4981	7.03623	69.5432	0.101178
Mf29127	27.1743	22.2077	23.2737	22.2936	2.3418	23.7373	0.0986547	AT5G10200-like protein
Mf29169	51.5377	51.45	46.2881	41.6664	4.73228	47.7355	0.0991353	PREDICTED: WD repeat-containing protein 20-like
Mf29179	18.5395	16.2671	17.1742	17.9123	0.978749	17.4733	0.0560141	PREDICTED: putative ribosomal RNA methyltransferase 1-like
Mf29325	52.0085	50.0644	45.6191	46.4068	3.02409	48.5247	0.0623206	sorting nexin 3, putative
Mf29419	22.8507	22.2449	24.6	27.7623	2.47556	24.3645	0.101605	PREDICTED: LOW QUALITY PROTEIN: 2-oxoisovalerate dehydrogenase subunit alpha, mitochondrial-like, partial
Mf29502	44.6732	47.0335	47.9754	46.8242	1.39518	46.6266	0.0299224	GroES-like zinc-binding alcohol dehydrogenase-like protein
Mf29516	21.9674	23.4871	26.3153	28.2526	2.81631	25.0056	0.112627	putative protein B
Mf29650	16.4843	15.3206	13.5585	13.5153	1.44611	14.7197	0.0982437	LOC100285057
Mf29699	30.187	33.2303	38.2484	35.8607	3.46697	34.3816	0.100838	PREDICTED: serine acetyltransferase 3, mitochondrial-like
Mf29766	59.9209	51.2266	57.6553	57.8428	3.76588	56.6614	0.066463	Glutathione transferase
Mf29786	64.6646	63.7549	71.7799	81.0959	8.02776	70.3238	0.114154	PREDICTED: probable serine/threonine-protein kinase DDB_G0291350-like
Mf29807	65.2115	71.9887	65.7219	63.4854	3.71651	66.6019	0.0558019	26S proteasome non-ATPase regulatory subunit
Mf30019	32.8567	30.6076	30.1337	28.1862	1.91852	30.4461	0.0630136	PREDICTED: dnaJ homolog subfamily C member 3 homolog
Mf30088	40.131	41.9495	44.5088	34.5903	4.20572	40.2949	0.104373	putative 20S proteasome beta subunit PBC2
Mf30147	47.7726	57.2612	50.8102	44.745	5.35011	50.1473	0.106688	putative ATP/GTP binding protein
Mf30164	19.2199	17.5535	20.1325	23.0235	2.2914	19.9823	0.114671	delta14-sterol reductase
Mf30170	32.2063	28.068	26.1906	28.514	2.51775	28.7447	0.0875901
Mf30268	12.5045	11.2454	13.4337	11.8755	0.933556	12.2648	0.0761168	transporter, putative
Mf30357	14.2818	15.2755	16.302	12.893	1.4534	14.6881	0.0989512	PREDICTED: probable phytol kinase 3, chloroplastic-like
Mf30359	39.7078	40.3617	47.3	41.2111	3.49126	42.1452	0.082839	calcium-binding EF hand family protein
Mf30382	59.9853	73.9337	76.2121	76.4331	7.85217	71.641	0.109604	PREDICTED: ALA-interacting subunit 3-like
Mf30410	192.268	235.006	193.835	220.416	20.888	210.381	0.0992867	PREDICTED: 60S ribosomal protein L7-2-like
Mf30438	58.7558	63.1666	62.7282	51.8585	5.23626	59.1273	0.0885591	PREDICTED: FAS-associated factor 2-B-like
Mf30468	24.4582	26.817	28.4195	26.9334	1.63737	26.657	0.0614237	golgi membrane protein sb140
Mf30469	51.6668	58.0936	52.3074	45.1164	5.30897	51.7961	0.102498	PREDICTED: eukaryotic translation initiation factor 2 subunit beta-like
Mf30530	76.6364	75.3499	78.2271	60.9618	7.97528	72.7938	0.10956	early fruit mRNA, partial
Mf30587	14.9491	12.953	15.3248	14.6833	1.04989	14.4775	0.0725182	PREDICTED: exocyst complex protein exo70-like
Mf30615	14.054	12.6318	15.9265	15.694	1.54124	14.5766	0.105734	PREDICTED: LOW QUALITY PROTEIN: nudix hydrolase 9-like
Mf30718	35.7876	32.1115	31.3694	27.666	3.32946	31.7336	0.104919	PREDICTED: parafibromin-like
Mf30882	13.6153	11.5801	11.5368	11.891	0.98568	12.1558	0.0810872
Mf30962	33.972	31.1584	31.8492	29.8263	1.73091	31.7015	0.0546002	expressed protein
Mf31057	238.967	207.769	238.199	221.295	14.9467	226.557	0.0659732	PREDICTED: V-type proton ATPase subunit B 2-like isoform 1
Mf31119	26.8978	30.7949	34.6837	32.8118	3.33513	31.297	0.106564	PREDICTED: cyclin-C1-2-like
Mf31207	27.6985	22.3808	27.5211	24.3842	2.57508	25.4962	0.100999	PREDICTED: protein MEI2-like 4-like
Mf31225	167.881	189.322	198.45	159.211	18.2554	178.716	0.102148	PREDICTED: endoplasmin homolog
Mf31434	28.3352	31.0547	29.4876	34.6692	2.75699	30.8867	0.0892615	PREDICTED: GDSL esterase/lipase CPRD49-like
Mf31497	82.0785	92.3416	74.4332	79.494	7.53796	82.0868	0.091829	PREDICTED: ribosome biogenesis regulatory protein homolog isoform 1
Mf31575	12.5423	11.7442	12.7716	14.4758	1.14925	12.8835	0.0892034	putative protein
Mf31660	14.9382	13.7417	13.9258	12.8584	0.853213	13.866	0.0615325	PREDICTED: zinc finger CCCH domain-containing protein 41-like
Mf31776	16.8649	13.349	15.0845	14.2243	1.50063	14.8807	0.100844	PREDICTED: iron-sulfur assembly protein IscA-like 1, mitochondrial-like
Mf31946	40.6493	53.1641	45.6163	48.5919	5.25283	47.0054	0.111749	sn-glycerol-3-phosphate acyltransferase
Mf32031	25.6173	22.4468	26.3263	21.3138	2.42444	23.9261	0.101331	PREDICTED: 2-methoxy-6-polyprenyl-1,4-benzoquinol methylase, mitochondrial-like
Mf32079	39.0857	45.6958	40.35	36.3963	3.90743	40.382	0.0967617	expressed protein
Mf32120	10.627	10.86	10.5453	10.4563	0.173206	10.6222	0.0163061	BAH and TFIIS domain-containing protein
Mf32270	25.5328	30.9144	31.3703	31.9065	2.96003	29.931	0.0988949	PREDICTED: ETHYLENE INSENSITIVE 3-like 3 protein-like
Mf32300	11.8377	13.1182	14.5966	12.4684	1.18274	13.0052	0.0909433
Mf32346	649.393	588.662	599.088	650.204	32.5687	621.837	0.052375	60S ribosomal protein L10B
Mf32461	23.2364	23.7541	26.5355	23.2282	1.58387	24.1886	0.06548	PREDICTED: tetratricopeptide repeat protein 4 homolog
Mf32481	17.1451	19.8924	19.1125	19.1343	1.17468	18.8211	0.0624131	Os07g0446600
Mf32565	25.1283	23.0101	27.6722	25.113	1.90758	25.2309	0.075605	nucleic acid binding protein, putative
Mf32567	43.9307	52.8548	49.4143	43.4622	4.52231	47.4155	0.0953763	PREDICTED: floral homeotic protein APETALA 2-like
Mf32605	16.5917	17.119	18.2794	18.9884	1.08836	17.7446	0.0613344	PREDICTED: carboxylesterase 1-like
Mf32715	26.6093	25.1081	28.8262	23.5867	2.23414	26.0326	0.0858208	PREDICTED: calmodulin-binding transcription activator 2-like
Mf32743	11.9547	15.1251	13.4542	12.6023	1.37238	13.2841	0.10331	putative protein
Mf32748	34.8978	35.001	35.432	31.364	1.88735	34.1737	0.0552283	TPA: putative nucleoporin interacting component Nup93/Nic96 family protein
Mf32769	21.904	25.4343	26.0171	20.8459	2.55986	23.5503	0.108697	AT3g14120/MAG2_7
Mf32830	60.7657	50.8869	55.5076	61.3974	4.93415	57.1394	0.0863528	blue copper protein, putative
Mf32919	11.5347	10.8874	9.23134	10.3514	0.975074	10.5012	0.0928533	PREDICTED: mitochondrial carrier protein MTM1-like
Mf33001	53.2382	51.9511	54.2441	54.44	1.14029	53.4683	0.0213265	PREDICTED: SAL1 phosphatase-like
Mf33338	24.3245	25.4528	27.1293	29.049	2.05929	26.4889	0.0777418	PREDICTED: SKP1-like protein 1A-like
Mf33389	163.644	173.031	146.831	147.798	12.7345	157.826	0.0806867	putative transcription factor EREBP
Mf33469	16.075	14.8896	15.5872	13.8372	0.970733	15.0972	0.0642988	similar to sialyltransferase-like protein
Mf33629	37.8828	33.5055	36.6232	33.7314	2.16244	35.4357	0.0610242	WD-40 repeat family protein
Mf33660	142.143	149.282	156.494	170.246	11.9977	154.541	0.0776343	PREDICTED: clathrin light chain 1-like
Mf33736	118.305	131.579	134.077	132.206	7.23602	129.042	0.056075	PREDICTED: dihydrolipoyllysine-residue succinyltransferase component of 2-oxoglutarate dehydrogenase complex 2, mitochondrial-like
Mf33743	25.4183	25.7602	28.65	29.8698	2.18145	27.4246	0.0795436	PREDICTED: probable beta-1,3-galactosyltransferase 13-like
Mf33888	22.3893	19.03	20.7544	23.8954	2.09638	21.5173	0.0974278	PREDICTED: peroxisome biogenesis factor 10-like
Mf33985	17.4534	19.3579	18.4248	15.3607	1.71239	17.6492	0.0970234	MORC family CW-type zinc finger protein
Mf34099	38.7574	46.7467	43.7333	48.4244	4.24208	44.4155	0.0955091	PREDICTED: UDP-galactose/UDP-glucose transporter 3-like
Mf34124	95.1286	91.7324	91.4804	80.4171	6.40162	89.6896	0.0713752	PREDICTED: SNW domain-containing protein 1-like
Mf34135	113.589	100.771	107.509	128.982	12.0435	112.713	0.106851	elongation factor 1-gamma
Mf34168	128.057	140.213	149.739	121.436	12.603	134.861	0.0934514	PREDICTED: bifunctional aminoacyl-tRNA synthetase-like
Mf34272	136.369	128.734	118.275	115.5	9.63224	124.719	0.0772313	PREDICTED: eukaryotic translation initiation factor 2 subunit alpha-like
Mf34281	25.11	27.9515	23.5827	22.3965	2.40006	24.7602	0.0969321	Multiple myeloma tumor-associated protein, putative
Mf34424	38.8708	42.6976	44.3957	40.1589	2.48509	41.5308	0.0598373	alpha 1,3 fucosyltransferase
Mf34563	19.5038	18.4443	23.0108	21.1094	1.99106	20.5171	0.0970439	Os12g0566500
Mf34598	17.6484	14.439	15.6381	16.5074	1.35756	16.0582	0.0845396	ribokinase, putative
Mf34601	13.4669	11.4369	11.3695	11.3286	1.04524	11.9005	0.0878317	PREDICTED: solute carrier family 25 member 44-like
Mf34625	180.057	160.497	207.532	186.784	19.4001	183.717	0.105597	Xylose isomerase, putative
Mf34672	21.0024	24.4896	18.9097	22.1587	2.32741	21.6401	0.107551	PREDICTED: RING-H2 finger protein ATL52-like
Mf34732	37.8145	41.9408	43.6948	41.4518	2.46949	41.2255	0.059902	calcium-dependent lipid-binding-like protein
Mf34761	49.6839	49.1306	50.656	40.3482	4.7794	47.4547	0.100715	AP-2 complex subunit beta-1, putative
Mf34765	1254.45	1016.57	1170.41	1337.9	137.107	1194.83	0.11475	40S ribosomal protein S3a-like protein
Mf34768	20.0066	21.6653	20.1119	20.484	0.760331	20.5669	0.0369686	TPA: calcineurin subunit B
Mf34783	57.2727	50.4952	59.1252	64.3249	5.71457	57.8045	0.0988603	PHD finger and bromo-adjacent homology domain-containing protein
Mf34875	28.8663	26.1401	34.0516	28.9048	3.3046	29.4907	0.112056	PREDICTED: cell division topological specificity factor homolog, chloroplastic-like
Mf34904	51.3425	45.6818	49.2552	53.0436	3.17033	49.8308	0.0636219	PREDICTED: very-long-chain 3-oxoacyl-CoA reductase 1-like
Mf34973	55.2416	60.4316	61.8003	60.6692	2.92431	59.5357	0.0491186	PREDICTED: glutamyl-tRNA(Gln) amidotransferase subunit A-like
Mf34996	14.7058	14.513	16.0487	15.4563	0.707296	15.1809	0.0465911	PREDICTED: F-box/LRR-repeat protein At5g63520-like
Mf35005	84.0051	76.0119	78.7672	78.55	3.35615	79.3336	0.0423043	ATP phosphoribosyltransferase
Mf35046	76.1862	67.841	68.4907	83.7357	7.4796	74.0634	0.100989	PREDICTED: nucleobase-ascorbate transporter 6-like
Mf35235	20.0127	22.2169	18.5983	18.5439	1.72251	19.8429	0.0868074	aspartate/glutamate/uridylate kinase-like protein
Mf35297	11.3098	10.2892	9.52263	10.2574	0.734357	10.3448	0.0709883	DNAJ heat shock N-terminal domain-containing protein
Mf35395	47.1519	41.5877	48.9101	45.4676	3.12795	45.7793	0.0683267	starch synthase, putative
Mf35522	21.6839	18.0764	23.0358	19.1162	2.2817	20.4781	0.111422	protein L-isoaspartyl methyltransferase 2
Mf35664	23.6032	24.4007	22.1943	19.4836	2.16	22.4204	0.0963405
Mf35706	13.1259	12.5101	12.7096	14.4187	0.857702	13.1911	0.0650213	PREDICTED: tRNA guanosine-2'-O-methyltransferase TRM11 homolog
Mf35775	115.365	112.741	115.285	116.775	1.67972	115.041	0.014601	PREDICTED: NADH dehydrogenase
Mf35797	17.6626	15.0513	16.3995	16.2907	1.067	16.351	0.0652561	PREDICTED: mitochondrial import inner membrane translocase subunit tim16-like
Mf35910	170.908	178.614	164.655	180.336	7.25197	173.628	0.0417672	PREDICTED: aconitate hydratase, cytoplasmic-like
Mf35966	17.7557	17.2472	19.4514	17.409	1.01287	17.9658	0.0563778	PREDICTED: protein GDAP2 homolog
Mf35974	12.8888	16.0254	15.4302	13.0161	1.62153	14.3401	0.113076	PREDICTED: KH domain-containing protein At4g18375
Mf36075	18.2773	20.94	19.8134	19.5053	1.09466	19.634	0.0557532	transcription factor, putative
Mf36121	32.972	27.7739	30.6821	32.8049	2.42496	31.0582	0.0780778	kinesin-related protein
Mf36139	16.2258	13.1458	15.5241	13.1172	1.60968	14.5032	0.110987	lipoate-protein ligase B, putative
Mf36180	20.2715	17.8708	18.819	19.7116	1.05162	19.1682	0.0548628	PREDICTED: kelch repeat-containing protein At3g27220-like
Mf36267	20.5957	18.7802	21.1214	24.1905	2.24848	21.1719	0.106201	PREDICTED: DNA polymerase delta catalytic subunit-like
Mf36298	125.719	128.225	145.207	136.734	8.85054	133.971	0.0660631	PREDICTED: V-type proton ATPase subunit H-like
Mf36369	55.8959	48.943	49.1067	48.297	3.57398	50.5606	0.0706869	o-methyltransferase, putative
Mf36430	25.7913	26.0801	29.231	25.9828	1.64416	26.7713	0.0614151	PREDICTED: aspartic proteinase nepenthesin-1-like
Mf36737	69.2349	64.4118	61.4082	70.4818	4.22562	66.3842	0.0636541	PREDICTED: transcription initiation factor IIB-2-like
Mf36930	294.104	274.336	296.435	338.065	26.7886	300.735	0.0890771	lactoylglutathione lyase
Mf37136	17.7557	17.6211	14.1121	15.3996	1.77371	16.2221	0.109339	Os11g0242700
Mf37189	9.51447	9.74502	10.8922	11.702	1.02219	10.4634	0.0976919	VQ motif-containing protein
Mf37242	23.004	24.7619	24.1358	21.7329	1.33317	23.4087	0.0569521	PREDICTED: rab3 GTPase-activating protein non-catalytic subunit-like
Mf37314	12.7939	13.0509	15.3415	14.771	1.25819	13.9893	0.0899391	PREDICTED: eukaryotic translation initiation factor 5B-like
Mf37327	18.9061	18.3426	18.127	16.3586	1.10017	17.9336	0.0613468	PREDICTED: ubiquitin-like-specific protease ESD4-like
Mf37670	23.3639	23.8412	27.2356	25.2373	1.73666	24.9195	0.0696908	cryptochrome 2B
Mf37860	17.7665	17.5123	20.0347	15.5871	1.82137	17.7251	0.102756	PREDICTED: IMPACT family member in pol 5'region-like
Mf37874	30.1298	33.07	28.6734	33.2937	2.26389	31.2917	0.072348	PREDICTED: serine/threonine-protein phosphatase 6 regulatory ankyrin repeat subunit C-like
Mf37906	27.3685	22.4054	24.6746	25.5201	2.05895	24.9921	0.0823841	tRNA ligase, putative
Mf38068	82.4825	99.9581	97.966	94.8498	7.84143	93.8141	0.0835848	cop9 complex subunit 7a, putative
Mf38274	143.64	156.059	136.512	139.674	8.56994	143.971	0.0595253	translocon-associated protein, alpha subunit, putative
Mf38445	22.2444	24.7867	26.5285	27.0134	2.15616	25.1432	0.0857552	structural constituent of cell wall, putative
Mf38532	32.326	28.6106	32.0083	29.071	1.93402	30.504	0.0634023	similar to senescence-associated protein
Mf38815	19.7117	17.336	19.0646	18.5936	1.00433	18.6765	0.0537752	PREDICTED: endoribonuclease Dicer homolog 1-like
Mf38854	35.7982	35.7177	37.9031	43.5348	3.67302	38.2384	0.0960557	PREDICTED: vesicle transport v-SNARE 12-like isoform 1
Mf38977	107.271	102.061	94.5105	81.763	11.0761	96.4014	0.114895	hypothetical_protein
Mf39198	68.6896	70.9911	80.1613	81.3934	6.40375	75.3089	0.0850332	Speckle-type POZ protein
Mf39257	38.7071	34.0144	32.6414	33.2321	2.76341	34.6487	0.079755	50S ribosomal protein L22
Mf39365	23.6729	22.3171	25.2158	22.5098	1.33334	23.4289	0.0569102	PREDICTED: EH domain-containing protein 1-like
Mf39466	52.9542	59.9807	65.3988	65.7727	5.99719	61.0266	0.0982717	PREDICTED: ADP-ribosylation factor-binding protein GGA1-like
Mf39700	13.5072	16.5229	16.929	15.2065	1.54262	15.5414	0.0992588	PREDICTED: acyl-coenzyme A thioesterase 8-like isoform 2
Mf39828	13.9574	10.9266	13.656	12.4852	1.37519	12.7563	0.107805	N-glycosylase/DNA lyase
Mf39864	16.1906	15.6527	15.8148	14.3534	0.798746	15.5029	0.0515223	galactolipase/ phospholipase
Mf39958	11.2184	12.7513	13.3049	12.5281	0.884034	12.4507	0.0710028	Chitinase domain-containing protein
Mf39979	12.8115	14.5859	15.8507	14.6276	1.25104	14.4689	0.0864642	PREDICTED: protein SCAR3-like
Mf40051	109.551	103.998	129.219	107.839	11.2866	112.652	0.10019	PREDICTED: 26S proteasome non-ATPase regulatory subunit 1-like
Mf40150	103.765	111.845	108.923	92.3271	8.60065	104.215	0.0825279	DNA double-strand break repair rad50 ATPase, putative
Mf40176	46.1429	47.3973	40.4728	53.4207	5.3117	46.8584	0.113356	G-box binding factor
Mf40217	58.1303	51.8451	63.6727	63.2407	5.52475	59.2222	0.0932885	PREDICTED: ATP-dependent helicase BRM-like
Mf40279	62.9448	53.8182	69.1551	68.2475	7.03702	63.5414	0.110747	PREDICTED: 5-methyltetrahydropteroyltriglutamate--homocysteine methyltransferase-like
Mf40320	11.3575	10.2237	9.43346	11.6206	1.01717	10.6588	0.0954298	PREDICTED: cysteine synthase 2-like
Mf40459	36.4073	33.7633	27.6414	33.8004	3.71977	32.9031	0.113052	PREDICTED: tRNA-splicing endonuclease subunit Sen2-1
Mf40618	31.4071	25.2647	28.7347	24.9831	3.05959	27.5974	0.110865	Protein yrdA, putative
Mf40726	30.9174	23.5516	26.0697	27.0475	3.05842	26.8966	0.11371	PREDICTED: ribosome biogenesis protein BRX1 homolog
Mf40837	58.8513	63.7637	65.4602	58.0867	3.62706	61.5405	0.0589378	PREDICTED: prolyl endopeptidase-like
Mf41155	54.9322	48.0934	42.4775	45.8773	5.259	47.8451	0.109917	PREDICTED: leukotriene A-4 hydrolase homolog
Mf41169	24.3469	23.4641	21.5681	19.6748	2.07904	22.2635	0.0933833	PREDICTED: DNA-directed RNA polymerases I and III subunit RPAC1-like
Mf41341	26.5787	22.0023	22.2344	23.304	2.11013	23.5298	0.0896789	protein IQ-domain 4
Mf41370	31.337	24.1452	27.6597	29.8556	3.12546	28.2494	0.110638	mitochondrial aspartate aminotransferase
Mf41383	20.5834	21.3253	17.7112	21.1397	1.68225	20.1899	0.0833215	PREDICTED: LOW QUALITY PROTEIN: DNA-directed RNA polymerase III subunit RPC9-like
Mf41386	13.0488	13.7844	11.1366	13.6509	1.22171	12.9052	0.0946683	kinase interacting (KIP1-like) protein
Mf41408	26.0741	23.4934	23.4991	27.4543	1.96909	25.1302	0.0783554	RNA-binding protein
Mf41748	33.0566	29.7835	31.7566	31.8931	1.35767	31.6224	0.0429337	PREDICTED: alpha N-terminal protein methyltransferase 1-like
Mf41768	21.5533	24.7479	24.2119	22.2736	1.52642	23.1967	0.0658035	PREDICTED: nudix hydrolase 8-like
Mf41781	24.7685	25.8253	27.72	22.3307	2.24757	25.1611	0.0893273	Exportin-1
Mf41828	11.2208	12.8385	14.3476	13.413	1.31279	12.955	0.101335	PREDICTED: vacuolar protein sorting-associated protein 9A-like
Mf41857	25.9553	26.4515	24.6103	20.8984	2.51051	24.4789	0.102558	Coiled-coil domain-containing protein, putative
Mf41876	37.3441	35.314	42.2762	37.1401	2.98155	38.0186	0.0784234	glycine-rich protein
Mf41934	33.858	36.6479	37.6094	30.2056	3.32215	34.5802	0.0960707	ubiquitin-protein ligase, putative
Mf41966	62.5084	53.6372	58.9232	60.0013	3.73545	58.7675	0.0635631	Or protein
Mf41982	24.8893	20.4343	24.5947	25.1772	2.23903	23.7739	0.0941802	PREDICTED: transcription factor-like protein DPB-like
Mf42027	13.4744	16.5792	12.9613	14.113	1.60233	14.282	0.112193	PREDICTED: probable xyloglucan glycosyltransferase 12-like
Mf42028	19.0443	18.5855	19.4322	19.4688	0.412273	19.1327	0.0215481	PREDICTED: enhancer of yellow 2 transcription factor homolog
Mf42083	13.4655	10.9321	11.5682	12.0136	1.07619	11.9948	0.0897213	F21J9.22
Mf42126	97.3012	84.9788	93.6718	108.857	9.89462	96.2021	0.102852	PREDICTED: WEB family protein At2g38370-like
Mf42160	86.7825	79.882	79.9867	80.9647	3.28868	81.904	0.0401529	PREDICTED: 26S proteasome non-ATPase regulatory subunit 14-like
Mf42167	20.9661	22.2348	21.8222	24.3628	1.44433	22.3465	0.0646335	transcription factor, putative
Mf42222	13.5687	12.2759	13.1945	13.4103	0.578345	13.1123	0.0441069	PREDICTED: abhydrolase domain-containing protein FAM108C1-like
Mf42292	9.57319	9.35991	10.6563	10.6886	0.701782	10.0695	0.0696938	PREDICTED: putative chloride channel-like protein CLC-g-like
Mf42424	20.9	21.2987	22.1527	24.1247	1.43563	22.119	0.0649046	PREDICTED: serine/arginine-rich splicing factor 7-like
Mf42538	48.7987	44.2977	50.7846	49.0171	2.76474	48.2246	0.0573306	chloroplast methionine sulfoxide reductase B2 precursor
Mf42547	49.8551	49.0349	49.4199	51.9308	1.2913	50.0602	0.0257949
Mf42570	35.8726	36.5728	32.5892	28.6645	3.61759	33.4248	0.108231	bromodomain protein
Mf42616	83.2441	74.2508	72.3806	90.6788	8.47725	80.1386	0.105782	vesicle-associated membrane protein, putative
Mf42753	24.1118	19.5063	19.1238	22.334	2.3752	21.269	0.111675	Os02g0128100
Mf42864	28.7928	25.5076	24.3593	28.8138	2.28293	26.8684	0.0849672	PREDICTED: interactor of constitutive active ROPs 1-like isoform 1
Mf42872	17.2746	13.4787	14.8348	16.5426	1.70882	15.5327	0.110015	PREDICTED: LOW QUALITY PROTEIN: ABC transporter A family member 1-like
Mf43095	16.5685	14.1588	16.522	17.316	1.37083	16.1413	0.0849267	PREDICTED: acyl-coenzyme A thioesterase 9, mitochondrial-like
Mf43125	10.2438	11.2852	10.199	8.7115	1.05872	10.1099	0.104722	Isomerase, putative
Mf43165	18.9653	18.772	17.2584	16.8256	1.07222	17.9553	0.0597158
Mf43497	173.202	180.51	201.018	194.679	12.7472	187.352	0.0680389	S-adenosyl-L-homocysteine hydrolase
Mf43545	22.2076	20.3715	19.7988	20.7031	1.02846	20.7703	0.0495162	PREDICTED: cleavage and polyadenylation specificity factor CPSF30-like
Mf43546	19.9529	22.4468	20.1637	19.1401	1.41773	20.4259	0.0694083	nucleoporin-like protein
Mf43642	24.4122	22.6542	23.3017	27.4118	2.1069	24.445	0.0861896	PREDICTED: prostaglandin E synthase 2-like
Mf43655	11.7021	10.4587	10.248	12.4171	1.03102	11.2065	0.0920017	abscisic acid ABA receptor
Mf43677	16.6428	17.6274	16.3494	18.4044	0.940698	17.256	0.0545142	transcription factor, putative
Mf43711	114.517	113.726	122.81	111.449	4.963	115.625	0.0429231	PREDICTED: 26S proteasome non-ATPase regulatory subunit 13-like
Mf43826	16.4322	15.5066	16.0443	13.59	1.26068	15.3933	0.0818979	PREDICTED: probable ethanolamine kinase A
Mf43891	13.7074	15.4963	15.1327	14.179	0.828204	14.6289	0.0566143	PREDICTED: mannan endo-1,4-beta-mannosidase 2-like
Mf44002	14.7319	15.7059	16.0904	17.987	1.36434	16.1288	0.0845899	nucleic acid binding protein, putative
Mf44060	37.3909	31.2402	41.1058	38.7233	4.20724	37.1151	0.113357	PREDICTED: 50S ribosomal protein L9-like
Mf44066	9.7857	11.2339	11.7231	10.4311	0.857332	10.7934	0.0794308	PREDICTED: AMSH-like ubiquitin thiolesterase 1-like
Mf44124	39.6775	46.5258	44.9695	49.5585	4.13539	45.1829	0.0915256	cyclin, putative, expressed
Mf44353	10.8698	9.78523	11.8338	9.8757	0.963183	10.5911	0.0909425	PREDICTED: lysine-specific histone demethylase 1 homolog 1-like
Mf44412	44.4764	36.0927	39.3743	38.6143	3.51649	39.6394	0.088712	Argininosuccinate synthase
Mf44539	41.0033	40.7457	40.7123	37.4054	1.71248	39.9667	0.0428478	PREDICTED: imidazole glycerol phosphate synthase hisHF, chloroplastic-like
Mf44556	33.6623	28.0763	34.1029	35.3947	3.23971	32.809	0.0987443	PREDICTED: 1-acyl-sn-glycerol-3-phosphate acyltransferase 2-like
Mf44655	38.1889	33.1326	30.0922	33.1116	3.35735	33.6313	0.099828
Mf44752	90.7033	88.6229	90.7918	93.4098	1.96074	90.8819	0.0215746	PREDICTED: diaminopimelate epimerase, chloroplastic-like
Mf448	579.525	479.106	579.594	504.695	51.6771	535.73	0.096461	thioredoxin h 1-2
Mf44915	34.7936	28.8008	36.0287	35.1577	3.30379	33.6952	0.0980493	o-sialoglycoprotein endopeptidase, putative
Mf45440	26.1206	23.5166	26.0676	25.9734	1.27008	25.4196	0.0499646	PREDICTED: protein TRIGALACTOSYLDIACYLGLYCEROL 2, chloroplastic-like
Mf45725	16.206	21.0446	20.5451	18.6811	2.19231	19.1192	0.114665	OSIGBa0131J24.4
Mf45811	33.0086	30.739	32.9612	31.4302	1.133	32.0347	0.0353679	Nuclear factor related to kappa-B-binding protein
Mf45946	70.2701	74.4584	78.8505	60.3081	7.92544	70.9718	0.11167	PREDICTED: AP-1 complex subunit mu-1-like
Mf46015	28.3039	30.4487	33.3001	33.6082	2.51504	31.4152	0.080058	PREDICTED: LOW QUALITY PROTEIN: proteasome activator complex subunit 4-like
Mf46141	60.3707	62.5623	62.6781	62.2995	1.08295	61.9777	0.0174732	PREDICTED: PP2A regulatory subunit TAP46-like
Mf46179	19.1296	17.4776	19.64	16.8465	1.3254	18.2734	0.0725316	PREDICTED: 4-alpha-glucanotransferase, chloroplastic/amyloplastic-like
Mf46246	65.3793	74.6959	77.4804	70.6493	5.25836	72.0512	0.0729808	PREDICTED: LOW QUALITY PROTEIN: pyrophosphate--fructose 6-phosphate 1-phosphotransferase subunit beta-like
Mf46301	62.5252	56.0947	58.3641	64.923	3.98458	60.4767	0.0658861	clathrin binding protein, putative
Mf46344	106.009	87.0868	100.334	94.4658	8.10287	96.9739	0.0835572	potassium channel beta, putative
Mf46369	16.8414	15.0963	16.6279	13.25	1.66218	15.4539	0.107557	geranyl diphosphat synthase
Mf46374	15.1452	16.3103	17.6396	15.3627	1.13565	16.1145	0.0704737	PREDICTED: AT-rich interactive domain-containing protein 4-like
Mf46494	68.9425	73.0978	75.1243	62.2647	5.67825	69.8573	0.0812836	PREDICTED: cullin-1-like
Mf46665	38.5008	40.0032	35.0964	33.2697	3.08172	36.7175	0.0839305	transcription initiation factor TFIID subunit 11
Mf46718	43.7351	55.2317	46.4208	45.9074	5.07398	47.8238	0.106098	Pinus taeda anonymous locus 2_2250_02 genomic sequence
Mf46764	30.5224	30.6691	29.4689	27.092	1.65291	29.4381	0.0561488	PREDICTED: C-terminal binding protein AN-like isoform 1
Mf46817	50.1553	46.7899	41.5453	46.6364	3.55067	46.2817	0.0767185	PREDICTED: LOW QUALITY PROTEIN: chromo domain protein LHP1-like
Mf46875	19.7165	25.366	23.5529	22.4743	2.36385	22.7774	0.103781	PREDICTED: ectonucleotide pyrophosphatase/phosphodiesterase family member 3
Mf47146	16.8909	14.6879	16.26	15.087	1.02111	15.7315	0.064909	Os04g0566000
Mf47163	22.1683	21.8416	19.8228	21.5285	1.04483	21.3403	0.0489606	PREDICTED: filament-like plant protein-like
Mf47164	8.93924	11.4251	10.3021	9.60105	1.0628	10.0669	0.105574	PREDICTED: putative glycerol-3-phosphate transporter 5-like
Mf47177	20.9269	18.9809	17.8293	16.3546	1.92975	18.5229	0.104181	T-complex protein 1 subunit theta
Mf47242	29.1692	29.4959	26.7724	23.4588	2.78843	27.2241	0.102425	mitochondrial import inner membrane translocase subunit tim44, putative
Mf47438	16.3499	18.4097	20.8983	17.64	1.91481	18.3245	0.104495	sieve element occlusion protein 2
Mf47490	11.1061	10.7649	8.57819	10.3255	1.12338	10.1937	0.110204	CENP-C
Mf47507	27.0287	21.3201	25.9478	26.1586	2.57203	25.1138	0.102415	PREDICTED: glutaminyl-peptide cyclotransferase-like
Mf47522	12.7551	13.8585	13.8595	11.3658	1.18321	12.9597	0.0912992	PREDICTED: putative methyltransferase NSUN6-like
Mf47584	24.4832	31.0524	27.9225	31.4642	3.2433	28.7306	0.112887	PREDICTED: sphinganine C(4)-monooxygenase 2-like
Mf47588	84.312	77.5588	73.6045	68.994	6.4881	76.1173	0.0852382
Mf47604	12.0904	11.8919	14.5041	13.6101	1.25	13.0241	0.0959759	PREDICTED: HAUS augmin-like complex subunit 4-like
Mf47613	78.1709	74.6963	87.4123	88.04	6.67717	82.0799	0.0813497	Transcription factor bHLH143
Mf47632	109.539	89.0794	99.4036	90.2176	9.51717	97.0599	0.0980546	PREDICTED: fasciclin-like arabinogalactan protein 17-like
Mf47785	12.4587	11.5346	14.4863	13.8868	1.34194	13.0916	0.102504	PREDICTED: HAUS augmin-like complex subunit 3-like
Mf47910	24.8225	19.3392	23.8236	24.638	2.58115	23.1558	0.111469	pak inhibitor skb15, putative
Mf47921	20.188	17.0564	20.5304	20.1805	1.62979	19.4888	0.0836271	PREDICTED: LOW QUALITY PROTEIN: squamosa promoter-binding-like protein 12-like
Mf48004	12.3986	9.63954	10.4413	10.927	1.15991	10.8516	0.106889	PREDICTED: diacylglycerol kinase-like
Mf48087	71.0212	63.1454	65.4927	62.6109	3.84519	65.5675	0.0586448	ATKINESIN-13A/KINESIN-13A
Mf48133	11.9311	11.1974	11.7249	10.3786	0.692364	11.308	0.0612277	PREDICTED: frataxin, mitochondrial-like
Mf48157	32.2911	33.5519	36.9074	39.9524	3.45318	35.6757	0.0967935
Mf48171	13.6926	16.7968	14.7456	14.6116	1.30991	14.9617	0.0875513	putative glycosyltransferase
Mf48325	27.9288	29.2451	32.2242	32.0451	2.11885	30.3608	0.069789	PREDICTED: ribose-phosphate pyrophosphokinase 4-like
Mf48536	23.2062	24.334	24.482	21.2311	1.50052	23.3133	0.0643632	brg-1 associated factor, putative
Mf48554	19.9121	17.3977	18.3777	16.3776	1.50474	18.0163	0.0835214	PREDICTED: lysosomal beta glucosidase-like
Mf48582	31.3688	26.638	26.8008	31.435	2.70441	29.0606	0.0930609	biotin carboxyl carrier protein subunit
Mf48584	27.7523	22.0361	25.4057	26.5694	2.46376	25.4409	0.0968425	tic20-IV
Mf48589	23.772	21.1372	22.6786	24.4424	1.44335	23.0076	0.0627337	PREDICTED: transmembrane protein 87B-like
Mf48625	30.3947	30.3695	32.189	28.1581	1.65005	30.2778	0.0544972	PREDICTED: histone deacetylase 15-like
Mf48769	28.7231	27.1519	25.1025	26.1559	1.54026	26.7833	0.0575082	PREDICTED: EVI5-like protein-like isoform 2
Mf48918	31.0405	31.0211	32.064	27.2123	2.13769	30.3345	0.0704706	AAA-type ATPase family protein
Mf48981	17.6595	13.8165	15.2379	15.7362	1.58864	15.6125	0.101754	Thymidine kinase
Mf49066	88.4246	94.0884	89.6392	107.276	8.62962	94.8569	0.0909751	BZIP transcription factor ATB2
Mf49080	17.2495	21.6401	18.7356	19.347	1.8247	19.2431	0.094824	PREDICTED: transmembrane emp24 domain-containing protein 10-like
Mf49320	19.8278	18.4798	17.4408	16.6393	1.37813	18.0969	0.0761525	NADH-cytochrome b5 reductase
Mf49411	18.7122	16.4615	17.8671	19.1887	1.19604	18.0574	0.0662356	PREDICTED: Down syndrome critical region protein 3 homolog
Mf49467	10.3272	11.0495	11.2757	10.931	0.405174	10.8959	0.037186	PREDICTED: methylmalonate-semialdehyde dehydrogenase
Mf49469	32.3572	26.6759	29.2194	33.0721	2.95605	30.3311	0.0974594	AT3g15820/MSJ11_22
Mf49535	11.5699	14.7974	12.0644	12.5401	1.42578	12.7429	0.111887	PREDICTED: TATA-box-binding protein-like
Mf49636	68.8107	73.1419	64.4983	70.4012	3.61654	69.213	0.0522523	PREDICTED: 65-kDa microtubule-associated protein 6-like
Mf49730	10.8595	9.70406	11.6055	10.6196	0.783935	10.6971	0.0732845	PREDICTED: methyltransferase-like protein 21B-like
Mf49756	18.2612	16.0491	17.2943	14.0417	1.82098	16.4116	0.110957	PREDICTED: 2,3-bisphosphoglycerate-independent phosphoglycerate mutase-like
Mf50016	11.4222	10.1508	13.0587	11.4239	1.19177	11.5139	0.103507	Zinc finger MYND domain-containing protein 15
Mf50055	17.8115	19.2037	18.7789	22.4523	2.01324	19.5616	0.102918	Superkiller viralicidic activity 2-like protein 2
Mf50082	62.5313	60.9059	63.1309	52.6619	4.85555	59.8075	0.0811864	DNA (cytosine-5)-methyltransferase
Mf50320	11.0704	12.0176	12.4674	11.963	0.584863	11.8796	0.0492325	Global transcription factor group
Mf50394	21.7216	20.5735	22.6555	22.1048	0.881295	21.7638	0.0404935	PREDICTED: protein ROS1-like
Mf50606	25.015	23.0252	23.3832	22.1197	1.20934	23.3858	0.0517127	PREDICTED: 2,3-bisphosphoglycerate-dependent phosphoglycerate mutase-like
Mf50697	12.9151	13.5507	15.1018	12.0289	1.29535	13.3991	0.0966743	protein ETO1-like 2
Mf50700	10.9364	12.1001	12.7572	11.6079	0.77005	11.8504	0.064981	PREDICTED: zinc finger CCCH domain-containing protein 31
Mf50731	49.5386	48.3773	39.7989	41.6124	4.84486	44.8318	0.108068	adenyl cyclase
Mf50758	120.882	93.2364	112.691	107.205	11.6267	108.504	0.107155	Transmembrane protein TPARL, putative
Mf50763	34.3194	27.7712	33.1582	32.0749	2.85744	31.8309	0.0897695	lipoyl synthase
Mf50825	11.2809	10.3947	8.7934	11.2678	1.16984	10.4342	0.112116	expressed protein
Mf50892	15.7273	16.9925	17.2538	13.9121	1.52618	15.9714	0.095557	PREDICTED: gamma-tubulin complex component 3 homolog
Mf51137	13.8455	11.9997	14.0153	12.8974	0.933292	13.1895	0.0707604	PREDICTED: 1-phosphatidylinositol 3-phosphate 5-kinase fab1-like
Mf51245	18.1786	16.119	15.1608	18.2025	1.52376	16.9152	0.0900821	PREDICTED: probable S-acyltransferase At4g24630-like isoform 1
Mf51247	15.2024	14.8858	15.3725	17.9857	1.43036	15.8616	0.0901773	PREDICTED: transforming growth factor-beta receptor-associated protein 1 homolog
Mf51256	90.047	71.0366	75.5563	75.4593	8.28743	78.0248	0.106215	phosphoserine aminotransferase
Mf51326	16.7124	17.4363	16.4547	13.9525	1.51573	16.139	0.0939172	PREDICTED: eukaryotic translation initiation factor 2D-like
Mf51380	11.3448	10.6332	9.91172	12.6129	1.15124	11.1256	0.103476	PREDICTED: UDP-N-acetylglucosamine--dolichyl-phosphate N-acetylglucosaminephosphotransferase-like
Mf51451	35.7909	37.925	32.9351	38.565	2.53984	36.304	0.0699605	PREDICTED: xylosyltransferase 1-like
Mf51492	38.1605	31.2944	36.3884	32.8525	3.15354	34.674	0.0909482	WRKY transcription factor
Mf51534	12.8445	11.6731	10.42	12.0384	1.00927	11.744	0.0859389	RNA polymerase-associated protein RTF1-like protein
Mf51550	11.1744	12.0018	13.3315	11.6678	0.923253	12.0439	0.0766576	F22G5.33
Mf51587	41.4755	44.4758	43.2536	38.645	2.53157	41.9625	0.0603294	PREDICTED: probable methyltransferase PMT19-like
Mf51728	42.3281	37.9853	41.6243	34.9746	3.41509	39.2281	0.0870573	PREDICTED: methionine S-methyltransferase-like
Mf52059	16.3052	13.2871	14.0297	15.041	1.30816	14.6658	0.0891985	Viral A-type inclusion protein repeat containing protein expressed
Mf52093	16.5496	21.8457	18.7736	18.884	2.17308	19.0132	0.114293	PREDICTED: putative GPI-anchor transamidase-like
Mf52155	12.9856	10.9808	13.912	12.0982	1.25151	12.4942	0.100168	ENBP1
Mf52204	33.7922	38.1459	43.0361	36.9693	3.83625	37.9859	0.100992	PREDICTED: histidinol-phosphate aminotransferase, chloroplastic-like
Mf52229	27.1248	27.3942	25.8227	25.266	1.02192	26.4019	0.0387064	PREDICTED: retinol dehydrogenase 11-like
Mf52248	26.2768	30.6226	30.9314	27.9519	2.22604	28.9457	0.0769041	expressed protein
Mf52326	17.1576	17.8335	17.2943	14.5396	1.47359	16.7063	0.088206	PREDICTED: peptidyl-prolyl cis-trans isomerase PASTICCINO1-like
Mf52354	163.032	156.184	130.585	134.368	15.9865	146.042	0.109465	amino acid permease
Mf52404	55.3746	45.4629	57.4678	52.4211	5.23886	52.6816	0.0994439	PREDICTED: probable glutamyl-tRNA synthetase, cytoplasmic-like
Mf52445	16.0121	15.1565	17.8511	14.7629	1.37317	15.9457	0.0861158	Golgin-84, putative
Mf52613	15.956	16.9401	20.2468	17.0335	1.86658	17.5441	0.106393
Mf53019	10.2793	11.2351	9.29488	9.35538	0.914591	10.0412	0.0910842	PREDICTED: alpha-1,6-mannosyl-glycoprotein 2-beta-N-acetylglucosaminyltransferase-like
Mf53280	23.2686	21.7706	22.2577	25.1263	1.48447	23.1058	0.0642465	PREDICTED: tRNA (adenine-N(1)-)-methyltransferase catalytic subunit TRMT61A
Mf53447	16.2883	18.0908	18.2742	16.1206	1.14654	17.1935	0.0666844	PREDICTED: equilibrative nucleoside transporter 4-like
Mf53466	29.174	27.1337	30.3484	33.0301	2.46144	29.9215	0.0822633	PREDICTED: 50S ribosomal protein L4-like
Mf53578	46.1751	51.2789	49.5303	44.2581	3.17709	47.8106	0.0664516	PREDICTED: aminoacylase-1-like
Mf53605	14.5084	16.2377	14.9485	13.6867	1.06544	14.8453	0.0717694	PREDICTED: UPF0503 protein At3g09070, chloroplastic-like
Mf53717	20.5173	24.7448	21.8311	21.4284	1.8275	22.1304	0.0825787	Os04g0414000
Mf53834	84.42	68.9828	85.9735	72.2455	8.54758	77.9055	0.109717	PREDICTED: pyruvate decarboxylase isozyme 2-like
Mf53901	13.1452	12.28	13.0479	10.5347	1.20845	12.252	0.098633	chromatin remodeling complex subunit
Mf53911	14.8168	14.191	17.8625	16.2691	1.63594	15.7849	0.10364	PREDICTED: alpha-mannosidase 2x-like
Mf54042	171.43	185.332	208.473	167.005	18.6548	183.06	0.101905	eukaryotic translation initiation factor 2c, putative
Mf54074	21.4241	25.5226	24.7623	22.3563	1.94084	23.5163	0.0825315	PREDICTED: structural maintenance of chromosomes protein 5-like
Mf54325	22.1827	22.8746	26.2213	24.5654	1.80895	23.961	0.0754955	PREDICTED: F-box protein At2g32560-like
Mf54383	18.1794	19.2461	19.6542	17.73	0.898288	18.7024	0.0480305	PREDICTED: F-box/WD-40 repeat-containing protein At5g21040-like
Mf54424	11.5017	10.8511	12.2908	9.78744	1.05889	11.1078	0.0953293	pentatricopeptide repeat-containing protein, putative
Mf54443	29.8932	29.0439	31.4747	30.7895	1.05875	30.3003	0.034942	F4N2.17
Mf54465	12.2286	12.307	10.7449	9.76723	1.22857	11.2619	0.10909	PREDICTED: serine/threonine-protein kinase TOUSLED-like
Mf54630	39.5126	33.2242	40.6743	42.008	3.88973	38.8548	0.100109	Protein SCAR2, putative
Mf54821	12.7992	10.2277	11.4377	12.3464	1.13467	11.7028	0.0969576	PREDICTED: serine/threonine-protein phosphatase 7 long form homolog
Mf55049	9.22461	10.747	11.3471	12.0546	1.20421	10.8433	0.111056	Condensin complex subunit
Mf55197	12.2716	11.8709	13.0903	13.3217	0.68185	12.6386	0.0539498	transducin/WD40 domain-containing protein-like protein
Mf55238	13.4911	14.719	14.5027	12.9763	0.827144	13.9223	0.0594116	PREDICTED: nuclear export mediator factor NEMF homolog
Mf55440	12.1348	10.661	10.5204	13.0103	1.20012	11.5816	0.103623	PREDICTED: putative ribonuclease H protein At1g65750-like
Mf55506	14.4993	14.0516	13.5716	12.6765	0.780284	13.6997	0.0569562	PREDICTED: phosphatidylinositol-4-phosphate 5-kinase 5-like
Mf55585	11.6571	8.99213	11.1299	10.8582	1.15988	10.6593	0.108814	nucleoporin-related protein
Mf55652	13.8936	12.5056	16.1345	15.3807	1.61152	14.4786	0.111304	PREDICTED: LOW QUALITY PROTEIN: E3 ubiquitin-protein ligase listerin-like
Mf56110	10.6438	11.8518	12.0631	10.5408	0.793996	11.2749	0.0704218	TNP1
Mf56142	12.4423	12.801	13.4211	12.8962	0.404332	12.8901	0.0313676	PREDICTED: callose synthase 7-like
Mf57668	62.0431	50.3291	50.4049	54.2304	5.50426	54.2519	0.101458	B-zip transcription factor
Mf58580	22.8081	19.33	21.9128	24.2226	2.05838	22.0684	0.0932729	PREDICTED: LOW QUALITY PROTEIN: peroxidase 63-like
Mf59110	16.96	16.6677	16.0081	19.423	1.49292	17.2647	0.0864723	At5g24280-like protein
Mf59809	38.0856	35.3752	41.1292	38.1333	2.35059	38.1808	0.0615647	PREDICTED: chaperone protein dnaJ 15-like
Mf61777	77.101	74.2593	81.2273	70.665	4.46802	75.8131	0.0589346	PREDICTED: clathrin interactor EPSIN 1-like isoform 2
Mf62986	31.3895	33.8723	30.3228	26.8444	2.91618	30.6073	0.0952776	zinc finger family protein
Mf79973	23.6307	23.5791	22.9924	18.8779	2.27989	22.27	0.102375	PREDICTED: E3 SUMO-protein ligase SIZ1-like isoform 2
Mf82854	56.4962	49.6254	53.1818	63.231	5.79004	55.6336	0.104075	autophagocytosis protein AUT1-like
Mf82855	135.679	113.041	136.981	122.24	11.4375	126.985	0.0900699	Pinus taeda anonymous locus CL1509Contig1_06 genomic sequence gb|AFG49435.1| Pinus taeda anonymous locus CL1509Contig1_06 genomic sequence
Mf83063	64.4365	55.5169	65.9935	55.2918	5.70046	60.3097	0.0945197	Os03g0851500
Mf83182	31.7243	27.0081	31.713	31.4182	2.30955	30.4659	0.0758077	PREDICTED: pyridoxine/pyridoxamine 5'-phosphate oxidase 1, chloroplastic-like
Mf83417	33.6493	36.6092	41.955	40.0088	3.67551	38.0556	0.0965827	R3H domain-containing protein
Mf83658	89.4994	97.2847	92.7519	113.332	10.5704	98.217	0.107623	pyroglutamyl-peptidase I, putative
Mf83793	12.0135	12.4726	13.1269	10.2366	1.23791	11.9624	0.103483	transducin/WD40 domain-containing protein
Mf83832	107.618	91.2935	115.313	105.591	10.0237	104.954	0.095506	F12M16.12
Mf83925	13.2619	16.1243	12.7815	14.6152	1.50194	14.1957	0.105802	signalosome subunit, putative
Mf83931	30.1857	25.7422	30.2315	34.0252	3.38675	30.0462	0.112718	PREDICTED: traB domain-containing protein-like
Mf84351	19.5632	18.9661	21.4182	16.2562	2.1357	19.0509	0.112105	PREDICTED: protein VERNALIZATION INSENSITIVE 3-like
Mf84378	29.8848	29.3215	34.6502	30.3492	2.43573	31.0514	0.0784418	CFIM-25-like protein
Mf84457	50.9957	41.286	48.1415	45.8522	4.10255	46.5689	0.0880964	Nitrogen fixation protein nifU, putative
Mf84469	31.7008	37.7553	34.2875	30.5826	3.18589	33.5815	0.0948703	PREDICTED: CAX-interacting protein 4-like isoform 1
Mf84480	23.849	21.2062	25.1866	27.5927	2.66475	24.4586	0.108949	Galactose-binding like
Mf84512	35.5832	33.517	30.8547	40.3558	4.01595	35.0777	0.114487	Ribonuclease P protein subunit p25
Mf84592	37.4538	34.0854	29.2001	30.765	3.66913	32.8761	0.111605	PREDICTED: exosome complex component CSL4-like
Mf84593	26.0898	30.0104	33.213	32.3929	3.19434	30.4265	0.104985	PREDICTED: hsp70 nucleotide exchange factor FES1
Mf84847	26.4017	21.4885	27.0434	26.0641	2.53996	25.2494	0.100595	cellulose synthase
Mf84961	19.0033	22.3869	20.3755	19.0317	1.59273	20.1994	0.0788503	PREDICTED: galacturonokinase-like
Mf85187	48.1125	50.3277	42.2537	46.9766	3.40648	46.9176	0.0726057	PREDICTED: probable prefoldin subunit 1-like isoform 1
Mf85207	23.9524	27.6495	24.2189	25.1653	1.68437	25.2465	0.0667169	targeting protein for XKLP2
Mf85314	26.0841	23.7458	24.2107	25.641	1.11904	24.9204	0.0449047	PREDICTED: coiled-coil domain-containing protein 132-like
Mf85672	15.6208	13.3188	14.4044	13.8653	0.984406	14.3023	0.0688283	This gene is continued on the 5' end of BAC T12M14, partial
Mf85797	34.3298	34.7794	32.981	40.6838	3.4135	35.6935	0.0956337	Protease
Mf85918	11.7128	12.5285	10.5369	12.5258	0.941243	11.826	0.079591	calmodulin binding protein, putative
Mf85992	16.9529	19.9496	17.5193	19.5658	1.4824	18.4969	0.0801431	Adaptin ear-binding coat-associated protein, putative
Mf86154	53.7114	48.2731	50.978	48.4093	2.56727	50.3429	0.0509956	urease accessory protein G
Mf86192	64.9826	59.598	60.8028	58.0916	2.95836	60.8688	0.0486022	ATERS/ERS/OVA3
Mf86283	1019.2	950.973	785.361	922.829	98.2072	919.589	0.106795	Ribosomal protein S8
Mf86293	50.3058	51.8794	54.3924	47.2322	2.99727	50.9525	0.0588247	PREDICTED: serrate RNA effector molecule-like
Mf86359	14.4551	12.424	15.3253	16.0087	1.55541	14.5533	0.106877	phosphatidylglycerolphosphate synthase
Mf86500	50.1187	58.7674	55.0931	46.9872	5.22275	52.7416	0.0990253	PREDICTED: LOW QUALITY PROTEIN: ribosome production factor 1-like
Mf86753	310.481	282.37	309.966	329.242	19.3059	308.015	0.0626786	malate dehydrogenase, cytoplasmic-like
Mf87018	9.45767	10.8904	11.3046	11.3306	0.882112	10.7458	0.0820889	PREDICTED: AP-5 complex subunit zeta-1-like
Mf87120	22.4605	25.4494	25.6963	21.6126	2.07328	23.8047	0.0870954	PAF1 complex component
Mf87232	19.8559	18.8789	23.0102	19.6304	1.826	20.3439	0.0897568	Os10g0400900
Mf87243	22.4804	26.7107	26.0333	21.4973	2.57713	24.1804	0.106579	toprim domain-containing protein
Mf87297	41.9043	39.1925	44.0402	38.7563	2.47381	40.9733	0.060376	PREDICTED: 2,3-bisphosphoglycerate-dependent phosphoglycerate mutase-like
Mf87320	51.2935	41.8482	47.744	54.1528	5.30115	48.7596	0.10872	nucleotide-sensitive chloride conductance regulator
Mf87367	17.7585	17.5543	19.426	15.0617	1.79951	17.4501	0.103123	pale cress protein
Mf87481	14.9959	14.1737	16.2383	13.2631	1.26375	14.6677	0.0861585	PREDICTED: type II inositol-1,4,5-trisphosphate 5-phosphatase FRA3-like
Mf87603	15.6293	15.9979	18.4866	19.1916	1.77671	17.3264	0.102544	GYF domain-containing protein
Mf87684	77.2961	71.2963	72.1937	84.7861	6.1879	76.3931	0.0810008	Heat-shock protein
Mf87795	48.4841	43.5614	40.4077	41.2918	3.61788	43.4363	0.0832917	PREDICTED: aldo-keto reductase family 4 member C9-like
Mf87805	40.7421	43.9309	51.4295	49.5863	4.95158	46.4222	0.106664	PREDICTED: topless-related protein 3-like
Mf87974	25.3756	23.2418	28.1556	27.1746	2.16202	25.9869	0.0831964	PREDICTED: magnesium transporter NIPA2-like
Mf88042	109.781	86.2985	105.054	108.437	10.9122	102.393	0.106572	PREDICTED: mitochondrial adenine nucleotide transporter ADNT1-like
Mf88205	11.3771	10.0111	11.8634	11.0531	0.784266	11.0762	0.0708067	PREDICTED: SWI/SNF-related matrix-associated actin-dependent regulator of chromatin subfamily A containing DEAD/H box 1B-like
Mf88292	23.2329	20.9154	23.1147	22.1533	1.0741	22.3541	0.0480493	F-box family-like protein
Mf88428	26.2959	27.5718	29.1478	32.8593	2.84392	28.9687	0.0981721	ATP synthase subunit a chloroplastic
Mf88539	30.7459	28.2326	36.6905	32.984	3.58832	32.1632	0.111566	PREDICTED: LOW QUALITY PROTEIN: NASP-related protein sim3-like
Mf88779	46.7074	36.8352	43.1496	41.1165	4.12017	41.9522	0.098211	yth domain-containing protein, putative
Mf88938	98.5655	102.8	114.257	119.606	9.78598	108.807	0.0899387	PREDICTED: syntaxin-71-like
Mf89220	11.7611	10.3211	10.2085	12.3876	1.07658	11.1696	0.096385	PREDICTED: root phototropism protein 3-like
Mf89284	10.587	13.6752	12.9246	13.2247	1.37884	12.6029	0.109407	PREDICTED: ribosome biogenesis protein NSA2 homolog
Mf89369	11.1124	9.24442	10.1732	11.095	0.890167	10.4062	0.0855416	PREDICTED: UPF0420 protein C16orf58 homolog
Mf89490	11.171	10.211	12.4073	11.4213	0.902454	11.3026	0.0798444	PREDICTED: serine/threonine protein phosphatase 2A 57 kDa regulatory subunit B' iota isoform-like isoform 1
Mf89526	18.7011	15.2224	16.849	16.4291	1.44254	16.8004	0.0858633	Digestive organ expansion factor-like protein
Mf89839	13.1956	13.0821	12.3061	15.5231	1.38839	13.5267	0.102641	PREDICTED: ENHANCER OF AG-4 protein 2-like
Mf89841	25.1934	28.0082	28.6311	23.8968	2.257	26.4324	0.0853877	PREDICTED: protein RER1A-like
Mf90230	27.4268	29.2477	24.1805	30.8459	2.86072	27.9252	0.102442	PHD5
Mf90282	106.646	110.433	115.135	127.606	9.12092	114.955	0.0793433	PREDICTED: fumarylacetoacetase-like
Mf90380	14.12	13.5435	14.7349	14.4651	0.514035	14.2159	0.0361592
Mf90782	62.1602	49.5694	55.4575	60.6108	5.69353	56.9495	0.0999751	Tuftelin-interacting protein 11
Mf90791	17.087	15.4781	18.8173	17.5187	1.37749	17.2253	0.079969	PREDICTED: LOW QUALITY PROTEIN: conserved oligomeric Golgi complex subunit 4-like
Mf90885	14.1888	11.846	12.2535	11.9229	1.10488	12.5528	0.0880188	prenyltransferase/ zinc ion binding protein
Mf91462	113.114	113.244	109.39	124.626	6.6018	115.093	0.0573604	PREDICTED: pyruvate kinase, cytosolic isozyme-like
Mf91552	23.2888	21.8612	26.0967	27.0498	2.41242	24.5741	0.0981692	PREDICTED: brefeldin A-inhibited guanine nucleotide-exchange protein 1-like
Mf91737	38.6109	32.1176	38.3909	35.2348	3.06382	36.0886	0.0848972	PREDICTED: protein TRIGALACTOSYLDIACYLGLYCEROL 1, chloroplastic-like
Mf92484	11.0955	12.4625	10.1544	10.2973	1.05777	11.0024	0.0961393	PREDICTED: protein AF-9 homolog
Mf92696	22.5185	19.2371	22.319	19.5032	1.76532	20.8945	0.0844876	Cc-nbs-lrr resistance protein
Mf92710	22.2342	25.521	25.671	21.9982	2.01229	23.8561	0.0843512	PREDICTED: CDK5RAP3-like protein-like
Mf92715	16.9416	17.3293	19.9961	19.6826	1.57429	18.4874	0.0851547	beclin 1 protein
Mf92787	11.3684	10.6591	13.1263	10.6328	1.17045	11.4467	0.102253	PREDICTED: apurinic endonuclease-redox protein-like
Mf92834	72.6759	62.7297	61.6525	67.574	5.05108	66.158	0.0763487	Chaperone protein dnaJ
Mf92836	58.0851	47.993	46.9788	52.0086	5.03799	51.2664	0.0982708	PREDICTED: methionine aminopeptidase 1A-like
Mf93041	216.059	174.058	203.136	178.975	19.916	193.057	0.103161	PREDICTED: probable aquaporin PIP1-2-like
Mf93070	38.8702	40.5891	36.9731	34.1043	2.77828	37.6342	0.0738232	putative BTB/POZ domain containing protein
Mf93801	38.3349	45.0581	40.493	42.7613	2.89703	41.6618	0.0695368	PREDICTED: primary amine oxidase-like
Mf93876	18.3791	18.7556	17.7158	19.3762	0.695161	18.5567	0.0374615	PREDICTED: DNA ligase 1-like
Mf93915	53.0536	61.2146	65.8818	64.3408	5.71908	61.1227	0.0935673	PREDICTED: coatomer subunit delta-2-like
Mf93999	11.378	12.0572	11.8589	12.7764	0.580715	12.0176	0.0483219	F-box family-3
Mf94121	14.455	13.313	14.1669	11.5843	1.29152	13.3798	0.0965273	PREDICTED: peptidyl-tRNA hydrolase, chloroplastic-like
Mf94629	10.7466	12.8862	12.3391	10.5438	1.16062	11.6289	0.0998046	putative protein
Mf94632	33.0747	33.8287	31.9689	26.3587	3.38659	31.3077	0.108171	PREDICTED: protein phosphatase 1 regulatory subunit 7-like
Mf94644	13.3929	14.1851	12.8386	13.2711	0.561613	13.4219	0.0418429	KOB1
Mf95116	9.58824	9.03211	10.9828	10.6726	0.913905	10.0689	0.0907647	ABC transporter C family member, partial
Mf94657	12.6163	12.7817	11.9174	12.599	0.383087	12.4786	0.0306995	Actin cytoskeleton-regulatory complex protein pan1
Mf9642	11.8978	11.0253	10.4785	12.0673	0.747986	11.3672	0.0658019	expressed protein
