# Supplementary material for: De novo transcriptome analysis of Medicago falcata reveals novel insights about the mechanisms underlying abiotic stress-responsive pathway
Source: BMC Genomics. 2015 Oct 19;16:818. doi: 10.1186/s12864-015-2019-x (PMC4615886; doi:10.1186/s12864-015-2019-x)
Supplement: Additional file 6: — Table listing differentially expressed transcripts potentially regulated by miRNAs. (XLSX 91 kb) [file 12864_2015_2019_MOESM6_ESM.xlsx]

## Sheet: CS
Table S4:Differentially expressed transcripts potentially regulated by miRNAs
miRNA	Speices	Transcript	miRNA seq	Target seq
miR1027b	ppt	Mf39817	UUUCUAUCUUCUCUUCCAAUC	GAAUGGAAGAGAAGAGAGAAA
miR1030j	ppt	Mf41043	CCUGCAUCUGCACCUGCACCA	UGGUGCUGGUGGAGGUGUAGG
miR1040	ppt	Mf54103	UGAACGCAAAUGAACAUGUU	AACAUUUUCAUUUGUGUUUG
miR1043-5p	ppt	Mf92343	CCUUCAACUUCAUGCGUGCA	AGUACGCAUGAAGUAGAAGG
miR1046-3p	ppt	Mf53725	UGGUGAAAAAUAUGAAAAAUC	GGUUUUGCACGUUUUUCACCA
miR1054	ppt	Mf35218	UAAACCCUCUCUCUAUUCCU	AGGAAGA-AGAGAGGGUUUA
miR1054	ppt	Mf24876	UAAACCCUCUCUCUAUUCCU	AUGAAUAAAGAGAGGGUUUU
miR1095b	smo	Mf46931	UAGGUUCCCUUGUUUCCAAA	UUUGGAAACAGGGGAGCUGA
miR1105	smo	Mf43122	UUCGGAUGUGAAGAUCGCUG	CAACAAUCUUCACAUUUGAA
miR1120	hvu	Mf782	ACAUUCUUAUAUUAUGGGACGGAG	UUUUGUCCUAUGAUGUAAGGAUGA
miR1134	far	Mf27315	CGACAACAACAACAAGAAGAAG	UUUCCUGUUGUUGUUGUUGUUG
miR1134	far	Mf92362	CGACAACAACAACAAGAAGAAGAG	UUGUUGUUGUUGUUGUUGUUGUUG
miR1134	far	Mf52568	CGACAACAACAACAAGAAGAA	UUCUUGUUGUUGUUGUUGUUG
miR1134	far	Mf36726	CGACAACAACAACAAGAAGA	CCUUCUUGUUGUUGUUGUUG
miR1222e	ppt	Mf91158	UUGAAGGAGUUCAGUGGUACA	UGUAUCAGUGAAUUCUUUUAA
miR1222e	ppt	Mf84401	UUGAAGGAGUUCAGUGGUAC	GAACUACUCAGCUCCUUCAA
miR1319a	osa	Mf93416	AACCGGCAUCUGUAAUAUAUU	AAUGUAUUGCAGAUGUUGGUG
miR1435	osa	Mf53177	UUUCUUAAGUCAAACUUUUU	AGAGAGUUUGUUUUAAGAGA
miR1435	osa	Mf53175	UUUCUUAAGUCAAACUUUUU	AGAGAGUUUGUUUUAAGAGA
miR1437b-5p	osa	Mf50302	GGGAGGAAACAGUGCCUAGUG	CACUAGCCAUUGAUUCCUCUC
miR1439	osa	Mf87150	UUUUGGAACGGAGUGAGUAUU	AAUACUCCCUCCGUUUCAAAA
miR1446	mes	Mf27807	UUCUGAACUCUCUCCCUCAU	AAGAGAGAGAGAAUUCAGAA
miR1446e	ptc	Mf31488	UUCUGAACUCUCUCCCUCAA	UUGUUGGGGAGAGUUUAGAA
miR1447	ptc	Mf90906	CAGAAUUGCAGUGCCUUGAUU	AAUUAAGGCAUUGCAUUUUUG
miR1510a	gso	Mf93620	UGUUGUUUUACCUAUUCCAC	GUGAAAUGGCUAAGACAACA
miR1521a	gma	Mf20270	CUGUUAAUGGAAAAUGUUGA	UCAACAUUUUUUAUUAAUGA
miR1525	gma	Mf89585	UGGGUUAAUUAAGUUUUUAG	CUAAAACCUUAAUUACCUCA
miR1526	gma	Mf32747	CCGGAAGAGGAAAAUUAAGC	GUUUGAUUUUUUUUUUCUGG
miR1531	gma	Mf27290	UCGUCCAUAUGGGAAGACUUGU	AAAACUCUUCCAAUGUGGAUGA
miR1534	gma	Mf36307	UAUUUUGGGUAAAUAGUCAU	AUGAUAAUUUAUUCAAAAUG
miR156g-3p	aly	Mf30638	GCUUACUCUCUUCUUGUCUC	GAGAGAGGAAGAGAGUAAGA
miR156g-3p	aly	Mf30637	GCUUACUCUCUUCUUGUCUC	GAGAGAGGAAGAGAGUAAGA
miR158b-5p	aly	Mf55473	UUUGUCUACAAUUUUGGAAA	UUUCAAAAGUUGUGGAUAAG
miR159b	cpa	Mf22296	CUUGGAUUGAAGGGAGCUCC	GGUGCUCUCUUCAAUUCAAU
miR161-3p.2	aly	Mf87576	GUCACUUUCACUGCAUUAAUC	GAUUACUGGAGUGAGAGUGGC
miR163-3p.1	aly	Mf87400	UGAAGAGGACUUGGAACUCG	CGAGUUUCAAAACCUUUUCA
miR166c-5p	osa	Mf94970	GGAAUGUUGUCUGGUCCGAG	CUUGUAUUAGGCAACAUUCC
miR166d-5p	bdi	Mf51240	GGAAUGUUGUCUGGUUGGAGA	UCUUCAAUUGGAUGACAUUCC
miR166i-3p	osa	Mf53563	UCGGAUCAGGCUUCAUUCCUC	GAGGGGUGAAGUUUGAUUCGG
miR166l	ppt	Mf94469	UCCGGACCAGGCUUCAUUCCC	GGGAAUGANGUCCGGUUCGGA
miR167c-3p	bdi	Mf25420	GAUCAUGCUGUGCAGUUUCAUC	GCUGUAACAGCACAGCAUGGUU
miR168a	mtr	Mf52502	UUGCUUGGUGCUGGUCGGGA	UCUGCACCAGCAUCAAGCAA
miR169c	gma	Mf91120	AAGCCAAGGAUGACUUGCCG	CGGCGAGUGAUCCUUUGCUU
miR169l-3p	mtr	Mf35671	GGCAAGUUUUUCCUUGGCUAUA	UGUAGUCAAUGGGAAGCUUGCC
miR171a	csi	Mf43582	UUGAGCCGCGCCAAUAUCAC	GUGGUGGUGGUGCGGUUCAA
miR171b-5p	aly	Mf23528	AGAUAUUAGUGCGGUUCAAU	AUUGAAUCUCAAUGAUAUCU
miR171h-5p	zma	Mf49788	UGGUAUUGUUUCGGCUCAUG	CUUGAGCCGAAUCAAUAUCA
miR171k-5p	zma	Mf49788	UGGUAUUGUUUCGGCUCAUG	CUUGAGCCGAAUCAAUAUCA
miR171l-5p	ptc	Mf49788	UGUGAUAUUGGUCCGGCUCA	UGAGCCGAAUCAAUAUCACU
miR171o	mdm	Mf44707	UGGGAUGUUGGUAUGGUUCA	UGAAUCACAUCAACAUCCCC
miR171s	gma	Mf84290	CGAGCCGAAUCAAUACCACU	UGUGGCGUUGAUUCGGUUCG
miR172d-5p	aly	Mf31270	GCAACAUCUUCAAGAUUCAG	CUGAAGUUUCAAGAUGUUGU
miR172f-5p	aly	Mf30459	GGAGCAUCAUCAAGAUUCACA	UUUGAAUCUUGAUGAUGGUCC
miR172f-5p	aly	Mf83677	GGAGCAUCAUCAAGAUUCAC	GUGAAUAAUGAUGAUGCUUC
miR172j	lus	Mf36129	GCAGCAUCAUCAAGAUUCCCA	UGGUAAUUUGGAUGGUGCUGC
miR1850.1	osa	Mf25026	UGGAAAGUUGGGAGAUUGGGG	CUCCCAUCUCUCAACUUUCCA
miR1850.1	osa	Mf87062	UGGAAAGUUGGGAGAUUGGG	UCCAAUCUCCCAAUCUUCUA
miR1850.3	osa	Mf25631	CUGUUUAGUUCACAUCAAUCUU	AUGGAUGGUCUGAACUAAACAG
miR1862d	osa	Mf43262	ACUAGGUUUGUUUAUUUUGGG	CCCAAAAAAAGUAAACCUGGU
miR1862e	osa	Mf34086	CUAGAUUUGUUUAUUUUGGGA	UUCCAAAAUAAAUAAAUGUAG
miR1862e	osa	Mf93004	CUAGAUUUGUUUAUUUUGGG	CCCNAAAUAAACAACUCUAG
miR1866-5p	osa	Mf48394	GAGGGAUUUUGCGGGAAUUUC	GAAAUUCCAACAAAAUUCCUC
miR1869	osa	Mf53334	UGAGAACAAUAGGCAUGGGAGGUA	UGUAUCCUAUUCCUCUUGUUUUCA
miR1874-3p	osa	Mf92566	UAUGGAUGGAGGUGUAACCCGA	UUGGGUUCCAUCGCCAUUCAUA
miR1875	osa	Mf42874	ACAAUGGAGUGAAGUGCAAC	GUUGUACUUUCCUCCAUUGC
miR1878-5p	bdi	Mf25509	ACUUAGUCUGAACACUAUAA	UUAUACUGUUCAAACUAAGC
miR1885a	bra	Mf36574	CAUCAAUGAAAGGUAUGAUU	AAUUGUUCCUUUCAUUGAUA
miR1886.3	ath	Mf28666	AAUUAAAGAUUUCAUCUUACU	AGUAACAUGAGACUUUUAAUU
miR-2015-3p	aqu	Mf40421	ACCUCUCCAUCAUGCAUGACA	UGUUUGGUAUGAUGGAGAGGU
miR2084	ppt	Mf19072	CCUGCAUUGUUGGAUUGUGG	AUGCAAUUCAACAAUGUAGG
miR2093-3p	osa	Mf30521	ACAUCUUCCAAUUAAUGCAU	AUGCGGUGAAUGGAAGAUGU
miR2093-5p	osa	Mf95546	GUGCAUUAAUUGGAAGAACA	UGAGCUUCCACUUAAUGCAC
miR2099-3p	osa	Mf45262	ACAAAGCUGUAGCGUUAUUC	GAGUGAUGCUACAGCUUUCU
miR2101-5p	osa	Mf27781	ACAUGUUUACAAGUUAAAAU	AUUUUUACAUGUGAACAUGU
miR2105	osa	Mf34434	UUGUGAUGUGAAUGAUUCAU	AUGAUUCAAUCCCAUCACAA
miR2275a-5p	zma	Mf30648	AGAGUUGGAGGAAAGCAAAC	GUUUGUGGUCCUCCAACUCU
miR2275c	osa	Mf33361	AGAAUUGGAGGAAAACAAAC	GCUUGUGUUCUUCCAAUUCU
miR2275c	osa	Mf37806	AGAAUUGGAGGAAAACAAACUGA	UAAAUUUGUUUUUUUUCAAUUUU
miR2586a	mtr	Mf33485	CGAGGAGUGUCCGUGCUUCAU	AUGAAGCAAGGACACUCCUUG
miR2586a	mtr	Mf43151	CGAGGAGUGUCCGUGCUUCAU	AUGAAGCACAGACAGUCCUCG
miR2590g	mtr	Mf16589	AAAUGAGACUGAAAUCUAAAGGU	ACCUUUAAGUUUCAGACUUAUUU
miR2593d	mtr	Mf87853	AUACAUCAUUGAUUGAAUGAACCU	AGAUUCAUUCAAUUAAUGAUNUAU
miR2601	mtr	Mf31515	UAUUUGGUAUCGCUUUGGUCC	GGACCAAACCGAUACUAAAUA
miR2604	mtr	Mf50594	UAAUUUUUAUGUGGGAGUGU	UCAUUUCCACAUGAAAAUUG
miR2610b	mtr	Mf23298	AGAUUGAGACUUGUAUGGCU	AGUCAUGCAAG-CUCAAUCU
miR2612	mtr	Mf50965	UGAUAGUGUCAACUAGUACA	UGCACUACUUGACACUAUUA
miR2619b-5p	mtr	Mf56459	AUAUGUUUUGAUUCUUUGGC	AACAAAGAAUCAAAGUAUAU
miR2623	mtr	Mf55931	UCGGCUGUACUGUCCUUCAUG	CAUGGAGGACAGUAUGGCUGA
miR2626	mtr	Mf37946	AACGUCGGGAUUUAGGGUGUU	AACAUCUUAAAUCCCGACUUU
miR2630v	mtr	Mf96514	UGGUUUUGGUCCUUGGUAUUU	GAGUACCCAGGACCAGGACUA
miR2644	mtr	Mf21617	CACUUCAGAUUGAUGGUGUGU	ACACACCUUCAAUUUGAAGUA
miR2644	mtr	Mf54594	CACUUCAGAUUGAUGGUGUG	CACACCUUCAAUCUGAGGUA
miR2644	mtr	Mf1481	CACUUCAGAUUGAUGGUGUGU	ACACAUCUUCAAUCUGAAGUU
miR2657	mtr	Mf25807	UGUUAUUUCAUCGAUUUUGUUG	CAACAAAAUCGAUGAAAUAACA
miR2661	mtr	Mf50871	UAGGUUUGAGAAAAUGGGCA	AGCCCGUUUUCUCAAAUUUG
miR2665	mtr	Mf31293	UGAUUUCAGGUCAAGAAUUG	CAAAUUGUGACCUGAAAUCA
miR2673b	mtr	Mf28338	CCUCUUCCUCUUCCUCUUCCAC	GUAGAAGAAGAAGAGGAGGAGG
miR2673b	mtr	Mf24316	CCUCUUCCUCUUCCUCUUCC	GGAGGAGGAGGAGGAGGAGA
miR2673b	mtr	Mf30857	CCUCUUCCUCUUCCUCUUCCA	UGGAGGAGGAAGAAGAGGAGG
miR2674	mtr	Mf87234	CACUCGCUUUGGAAGUCAUGG	UCUUGACUUUUAAAGUGAGUG
miR2873a	osa	Mf24307	AAGUUUGGACUUAAAUUUGG	AGGAAUUUAAGUUCAAACUU
miR2873c	osa	Mf31609	CAAAUGAAGUUGAGUUUGGA	UUCAAACUCAAAUUCAGUUG
miR2912b	peu	Mf47037	UCUAGAACUCGAGAUAUGGG	CCCAUAUUACGUGUUUUAGA
miR2923	osa	Mf22300	AGACAAAAAUAUAAAUAACA	UGUUAUUUUUAUUUUUAUUU
miR2949a-3p	ghr	Mf43742	UGCAAAUCCAGUCAAAAGUU	AGCUUUUCAUGGGAUUUGCA
miR319d-5p	mtr	Mf17418	AGAGCUCUCUUCAGUCCACU	AGUGGAUUGAGGAGAGUUUC
miR3436-3p	aly	Mf50214	CAACAACGAUUUUUGGGUCGUU	AAUGCCCCACAAAUCGUUGUUG
miR3439-5p	aly	Mf43452	UUGGGGUUUCGAAAUCAAGA	UUUUGAUUUCAAAACUCCAA
miR3441-5p.2	aly	Mf53226	CGAAGAAAAUGAAGUCGUUU	AAAUGAUUUCAUUUUUUUUU
miR3443-3p	aly	Mf49983	GUGCCUUGUGAGAUUAGAGU	ACUCUGAUAUCAAAAGGCAC
miR3445-3p.1	aly	Mf91864	UUUGGAAGGUGAUUGUUUGCU	AGUAAACAA-CACUUUCCAAA
miR3449-3p	aly	Mf88708	AGAUAGAAAGCAAUCUGGAUA	UAUCCAGUUUGUUUUCUAUUC
miR3449-3p	aly	Mf56210	AGAUAGAAAGCAAUCUGGAUA	UAUCUAGUUUGCUUUCUGUUU
miR3515	ahy	Mf12258	AAUGUAGAAAAUGAACGGUA	AACCGCUCAAUUUCUACAUU
miR3518	ahy	Mf51398	UGACCUUUGGGGAUAUUCGUG	UAGGAAUAUCUUCAAGGGUCA
miR-3596	aja	Mf86207	CUAUACAAUCUACUACCUCA	UGAGGAAGGUGAUUGUAUAG
miR3630-5p	han	Mf52501	GCAAGUGAUGAUAGACCAGACA	UAUCUUGUCUAACAUCAUUUGU
miR3631a-3p	vvi	Mf14726	UAUAUUGGAUGAUGUCAACAA	UUGUUGGUAUCAAUCAAUAUA
miR3631d	vvi	Mf90181	CAUGUUGACAUCAUCCAAUA	UGUUUCAUGAUGUUAACAUG
miR3632-3p	vvi	Mf93139	UUUCCCAGACCCCCAAUACCAA	UGGGUAUUGGGG-UCUGGGAAU
miR3635-3p	vvi	Mf32661	AUUAUGUCCCACACAUGCCU	AGGCAUGUUAGGGACAUAAA
miR3638-3p	vvi	Mf93837	GCAACAAGCAUGAAAAGGCA	GUCUUUUUCAUGCUUGUUGU
miR3639-3p	vvi	Mf94638	GAGCUUUUGGCUUCUCAGAA	UUUUGAGAAGCCAAAAUCUG
miR3640-3p	vvi	Mf91583	AUCGAAAAGGCAUCAUCAAU	AUUGGUGGUGCCUUAUUGAU
miR3697	pab	Mf52526	UAGCCCCUGACUUCAACAUG	CAUGU-GAAGUCAGGGGCUG
miR3707	pab	Mf52677	AUGAUCUGCCAUUAUCCUUGA	UCAAGGAAAAUGGCAGAUCUU
miR3932b	ath	Mf19746	AACUUUGUGAUGACAACGAAG	CUUCCUUGGCAUCACAAAGUC
miR3946	csi	Mf94996	UUGUAGAGAAAGAGAAGAGAG	UUCUUUAUUCUUUCUCUACAA
miR394b-3p	ptc	Mf46891	CUGUUGGUCUCUCUUUGUAA	UUACAAAUAUAAACCAACAG
miR3951	csi	Mf86752	UAGAUAAAGAUGAGAGAAAA	UUUUUUCUAAUCUUUAUCCA
miR395k	mtr	Mf86769	UUGAAGCGUUUGGGGGAACU	AGUUUCUUUAAAAGCUUCAA
miR396g	gma	Mf89589	UUCUUGAACUUCUUAUGCAU	AUGUAGAAGAAUUUCAAGAA
miR397a-3p	aly	Mf94393	CCGGCGUUGCGCUCAAUUAUG	CAUAGUUGAGAGCAAUGUCGG
miR397c	ptc	Mf86138	UCAAUGAGUGGAGCUUUGAU	AUCCAAGCACCACUUGUUGA
miR399e-5p	zma	Mf14531	GGGCUUCUCUUUCUUGGCAG	GUGCUUAGAAAGAGAAGUCC
miR399f-3p	zma	Mf84409	UGCCAAAGGAAAUUUGCCCCG	CGGUGCAAAUUCCCUUUGGCC
miR402	ath	Mf89069	UUCGAGGCCUAUUAAACCUCU	GGAGGUUUAUUUGUCCUCGAA
miR403c-5p	ptc	Mf37438	UUUGUGCGUGGAUCUGAGGC	GCCUCAGUUUCAUGCACAAC
miR414	ath	Mf31855	UCAUCUUCAUCAUCAUCGUCA	UGAUUAUGAUGAUGAAGAUGA
miR414	ppt	Mf46511	UCAUCCUCAUCAUCCUCGUC	GAUGAUGAUGAUGAGGAUGU
miR414	ppt	Mf20536	UCAUCCUCAUCAUCCUCGUCC	GGACGAGGACGAUGAGGACGA
miR414	ppt	Mf23414	UCAUCCUCAUCAUCCUCGUCC	GGACGAGGAUGAAGAAGAUGG
miR414	ppt	Mf47866	UCAUCCUCAUCAUCCUCGUC	GAUGAUAAUGAUGAGGAUGA
miR415	ath	Mf89296	AACAGAGCAGAAACAGAACAU	GUGUUUUGUUUUUGUUCUUUU
miR415	osa	Mf47072	AACAGAACAGAAGCAGAGCAG	UUGUUCUG-UUCUGUUCUGUU
miR415	osa	Mf26446	AACAGAACAGAAGCAGAGCAG	CUUCUUUGUUUUUGUUCUGUU
miR418	osa	Mf20295	UAAUGUGAUGAUGAAAUGACG	UGGUAUUUCAUCGUCGCAUUG
miR4223	aly	Mf23222	AUGGAAUUUGAUAAAUAAACA	UGUUUGAUUAUCGGAUUCCAU
miR4233	aly	Mf56277	CACAUCAUCAACAUCAACUCC	GGUGUUGGUGUUGAUGGUGUC
miR4239	ath	Mf28263	UUUGUUAUUUUCGCAUGCUCC	GGAGUUUGCGGAGAUAAUAAA
miR4249	aly	Mf31815	UGAAUUUGAGAAGUUGAGGU	CUCUCAAUUUCUCAAAUUCA
miR426	osa	Mf51951	UUUUGGAAGUUUGUCCUUAC	GUAAGUACAAACUUUUGGAA
miR426	osa	Mf46231	UUUUGGAAGUUUGUCCUUACG	UGCGAGGGCAAGCUUCUAAAA
miR4341	gma	Mf89569	UGUGUUGAAAGUUUAACAUG	CAUAUUAAACUUUUCACACA
miR4343b	gma	Mf22101	UCUUACAGAUCAAGUUGAUU	GAUCAAAUUGAUAUGUAAGG
miR4387a	gma	Mf23253	AACAAGACGUGAUGACGUGA	UCAAGUAAUCACAUCUUGUU
miR4394	gma	Mf41910	AAUGGACUAAAGAGAAAGGGG	CCUCUUUCUCUUUCGUCCCUU
miR4414	gma	Mf38547	AGCUGCUGACUCGUUGGCUC	GAGCCUGCGAGUCAGCGGCA
miR4415a-5p	gma	Mf51031	AAGUUGUGAUGAGAAUCAAUG	CAUUGAUUCAUAUCACAACUA
miR4415b-5p	gma	Mf42355	AAGUUGUGAUGGGAAUCAAUGGCA	UGAUCUUGAUGCCCAUCACAGCUU
miR444e	osa	Mf39078	UGCAGUUGCUGCCUCAAGCU	AGUUUGAGGCAGUAGAUGCA
miR447c-3p	ath	Mf90617	UUGGGGACGACAUCUUUUGUUG	CUACAAAAGAUGCUGUCCUUGA
miR472	csi	Mf24725	UUUUCCCACACCUCCCAUCC	GGAUGGGUUGUGUGGGGAAA
miR477	cpa	Mf82927	AUUGGAGGACUUUGGGGGAG	UUCCCCCAAAGUCUUUCCAU
miR477a-3p	ptc	Mf41302	GGAUGCCUUUGGGGGAGAUU	AAUCUCCCCCGAAGGCAGCU
miR477b	ppt	Mf91788	CUCUCCC-UCAAAGGCUUCC	GGGAGCUUUUGAAGGGAGAG
miR479	csi	Mf49788	UGUGAUAUUGGUUCGGCUCA	UGAGCCGAAUCAAUAUCACU
miR479	ghr	Mf49788	CGUGAUAUUGGUUCGGCUCA	UGAGCCGAAUCAAUAUCACU
miR482	gra	Mf48634	UCUUUCCAAUUCCUCCCAUU	AAGGGGAGAAAUUGGAAAGG
miR482-5p	pvu	Mf20413	GGAAUGGGCUGAUUGGGAAGCA	UCCUUUUCAAUUUGUCCAUUCC
miR482a-3p	csi	Mf30797	UCUUCCCUAUGCCUCCCAUUC	GGAUAGGUGGCAUAGGGGAGA
miR4994	gma	Mf32083	GGUUAGCUCAAGGAUCUCAC	GUGAGAUUCUUGAGCUCACU
miR5017	ath	Mf41033	UUAUACCAAAUUAAUAGCAA	AUGCUUUUAGUUUGGUAUAA
miR5018	ath	Mf76488	UUAAAGCUCCACCAUGAGUC	GAGUGGUGGUGGAGCUUUGA
miR5021	ath	Mf84018	UGAGAAGAAGAAGAAGAAAA	CUUUCUUCUUCUUCUUCUUC
miR5021	ath	Mf25145	UGAGAAGAAGAAGAAGAAAA	UUUUUUUUUUUUUUUUCUCA
miR5021	ath	Mf43684	UGAGAAGAAGAAGAAGAAAA	UUUUUUUCUUUUUCUUUUCA
miR5041	gma	Mf52658	UUUCAUCUUCAACUUGCUCA	UGAAGAAGUUGAAGAUGAAG
miR5048b	hvu	Mf28340	UAUUUGCAGGUUUUAGGUCU	AGCGCUGAAACCUGCAAAUG
miR5049b	hvu	Mf13459	AGUAUUUAGGUACAGAGGGAG	CUCCUACUGUACCUGAAUAUU
miR5057	bdi	Mf37133	AAAUUUCAAAUCAUUUUGAC	UUCAAAAUGAUUUCAAAUUU
miR5061	bdi	Mf85023	UCUGUUCUGUCCUGCUCGGU	ACAGAACAGAACAGAACAGA
miR5064	bdi	Mf53842	CGAAUUUGUCCAUAGCAUCAG	UUGAUGUUAUUGAUAGGUUCG
miR5075	osa	Mf45862	UUCUCCGUCGCCGCCGUCCG	AGAACGGCGGCGACGGAGAG
miR5144-5p	osa	Mf45082	UUCUUGUGCUGCUGAAGAGAC	GUCUCUUUUCCAGCACAAGGA
miR5150-3p	osa	Mf45424	AGAAGCUGCAGCUGUCAGAAGCUC	GAGAUUAAGACUGCUGCAGCUUCU
miR5157b-3p	osa	Mf85997	AGAAGUUGUGGCUAUCAAAAAGUU	AAGUUUUUGAUGGCCAUAAUUUCC
miR5175a	bdi	Mf83521	AAGAAUUUAGGAACGGAGGGA	UCCCUCCGUCUCUAAAUUAUU
miR5175a	bdi	Mf90471	AAGAAUUUAGGAACGGAGGG	UCUUUCCUUCUUAAAUUCUU
miR5185k-3p	bdi	Mf90699	UUUGAGAAUUGAACUAGAAG	CAUCUAGUUCAAUUCAUAAA
miR5185k-5p	bdi	Mf18370	UUCUAGUUCAUUUUUCAAAUC	GAUUUGAAAGAGGAACCAGAA
miR5185l-5p	bdi	Mf8511	UUCUAAGUCAAUCUCUAAAU	AUUUAGAGAU-GAUUUAGAG
miR5185m-3p	bdi	Mf26939	UUUGAAAAUUGAACUAGAAG	CUUCUAAUUCAGUUUUCGAA
miR5185m-5p	bdi	Mf47856	UUCUAGUUCAUUUUUCGAAU	AUUUGAAAGUUGAAUUGGAA
miR5206b	mtr	Mf47267	GUGGGAUCCGUUGAUGGGUUAC	GAAAUUCAUCAACGUGUUCCAC
miR5208d	mtr	Mf24222	CAUAUUAGUCAUAUUUGUAG	AUGCAAAUAUGUCUGAUAUG
miR5210	mtr	Mf49319	UAAAUGUGUUGGAAUUAAGG	CCUUAAUUCUGACAAAUUUA
miR5211	mtr	Mf40296	UCGCAGGAGUGAUGGGACCGG	CCGGUCUCAUCCGUUCUGCGA
miR5212-5p	mtr	Mf89702	UGGAUUUCGUAUUUCUUUGGU	AACAAAGAAAUGAGAGAUCCA
miR5236e	mtr	Mf50389	UGAAUUUCGGGCAGAUUUGG	UCAAAGCUGUUCGAAAUUCG
miR5242	mtr	Mf40767	UUGUAGAAACAAGCGAUGUC	GACAUUGCUUGCCUCUAUAA
miR5242	mtr	Mf35289	UUGUAGAAACAAGCGAUGUC	GAUAUUGCUUGUUUCUUCAA
miR5242	mtr	Mf92341	UUGUAGAAACAAGCGAUGUC	GAUAUUGCUUGUUUCUUCAA
miR5248	mtr	Mf30903	UUUUUAGUUGGCAUGCAUUCA	UGAAUGUAUGCCAACUUAAAU
miR5254	mtr	Mf34256	AGGAGGUGGAAGCAUUUGUG	CGCAAAAGCUUCCACUUCCU
miR5255	mtr	Mf18193	UGACUUGAUAGAGGACAUGGG	CCCAUGUCCUCUAUCAAGUCA
miR5255	mtr	Mf28074	UGACUUGAUAGAGGACAUGGG	CCCAUGUCCUUUAUCAAGUCA
miR5257	mtr	Mf11687	ACAAGUAGAACCUUUUUUCU	AGAGGAGGGGUACUACUUGU
miR5269b	mtr	Mf31344	AAAGUGGUGGGACAUACAUU	AAUGAAUGUUUUAUCACUUU
miR5278	mtr	Mf50318	GAAAUUAUCUGCAGGAAAUG	UGUUUCCUUCAGGUAAUUUU
miR5282	mtr	Mf35195	GACGGAAUUAGAGAGGGAUUU	AAAUCUCCGUCUAAUUCUGUC
miR5282	mtr	Mf35196	GACGGAAUUAGAGAGGGAUUU	AAAUCUCCGUCUAAUUCUGUC
miR5284g	mtr	Mf87497	GAGGGACCAAAAGUGGAAGAAU	AAUCUUCUACUUUUGCUUUCUC
miR529	bcy	Mf25222	GAAGAAGAGAGAUGGUAGAG	UUCUACCCUUUCUUUUCUUU
miR5292b	mtr	Mf21436	GAUUCAGAUGAUAGCAACAAA	UUUGUUGCUAGCAUCUGUAUU
miR5295d	mtr	Mf45425	UCGGCUCUGGGAAUGAAAAGAGG	CUUCUUUUCAUUCCCAGAGCCGA
miR5297	mtr	Mf85501	AUCGGGAAGUAUCGGAUAAUUAUU	AAGAAUUAUUCGAUGCUUUCGGAU
miR5298d	mtr	Mf32910	UGGAGAUGAUAUGAAGAUGA	UCAUCUUCAUAUUAUGUUCA
miR5301	sly	Mf83428	UGUGGGUGGGGUGGAAAGAU	UUCCUUCCACCCCACCCGCA
miR5303	sly	Mf47330	UUUUUGAAGAGUUCGAGCAA	UUGCUUGAAUUCUUCGAAGU
miR5303	sly	Mf83843	UUUUUGAAGAGUUCGAGCAA	UUGCUUGAAUUUUUUAAAAA
miR530b	csi	Mf22294	UGCAUUUGCACCUGCAUCUU	AAGAAGAAGGAGCAAAUGCA
miR530e	gma	Mf23010	UGCAUUUGCACCUGCACUUU	AAAAUGAAGCUGCAAAUGCA
miR-5321	rmi	Mf80961	UAUGGAAAAAGCAUAUUCUUGGG	CAUAGGCAUAUGCAUUUUUCAUA
miR5337a	osa	Mf23521	AAAUUACUUGUCGUUCUAGC	ACUAUAGUGACAAGUAAUUU
miR5340	osa	Mf77704	UGAUGACGUGGAUGAAUUUCAAA	UGUGAAGUUCAUUUGUGUCAUUA
miR5370	gma	Mf86396	CUAAAGAUUGUCCAAAAGGAA	UUCAUUUUACACAAUCUUUAG
miR5373	gma	Mf50791	UCUCUUGAUUCUAGAUGAUGU	ACAUCAUCAAGAAUCAGCAGA
miR537d	ppt	Mf25557	UUGAGGUGUUUCUACAGGCUA	UAGCUUAUAGAAGCGCCUCAG
miR5472	pti	Mf85966	AAAAUGUUGCGCUAGUCCAA	UUGGAGUAGCAUGACAUUUU
miR5479	pti	Mf14088	GACGAUGAUUAAGAUUGGAAA	UUUCUAAUUUUAAUUAUUGUA
miR5490	osa	Mf31612	UUGGAUUUUUAUUUAGGACG	UGUCCAAAAUAAAAAUCCGA
miR5492	osa	Mf30361	AGAAGGAGAAUAGAUAUGGUU	AACGAGAUCCAUUCUCCUUCU
miR5542	osa	Mf24491	UUUGAGAAGGUAUCAUGAGA	UCUCACCAUACCAUCUCAAA
miR5543	osa	Mf13680	UAUGAAUGGUAUAUUUUCUU	CAGAUAAUAUAACAUUCAUA
miR5558-5p	mtr	Mf36514	UUUUCCAAUUCUAAGUCUAUC	GAGAGAAUUAGACUUGGAAAA
miR5565d	sbi	Mf87882	ACUUCAAUCCAUGUAUGUUGGU	AACAUUAUACGUGGAUUGAAGA
miR5565g-5p	sbi	Mf54200	UUCACAUCAAUCCACAUAUGUU	GACAUGUGUGUGUUGAUGUGGG
miR5567	sbi	Mf50561	UUAAUGAUUCAUGUAUGUGU	ACACAUCCAUGAAGUAUUAA
miR5568d-3p	sbi	Mf44460	AAAGUUGUGUAUCUAGAAAA	UUUUUUUGAUGCAUAACUUU
miR5568f-5p	sbi	Mf82471	UCCAUUCCAAAUUGUAAGAU	CUCUUGCAAUUUGGAUUGGA
miR5568g-5p	sbi	Mf25157	CAAAUUAUAAGAUGUUUUGGC	GCCGACACAUCUAAUAAUUUG
miR5569	sbi	Mf21941	UAUUGCAUGCUUGAACUAUGGU	AUCAUGGUUGAAACAUGCAAUA
miR5570	sbi	Mf47216	AAAAGACAAAUCAGCAUGUC	GACCUGCUGAUUUGUUUUUA
miR5641	ath	Mf20378	UGGAAGAAGAUGAUAGAAUU	AAUUCCAUUUUCUUCUUCCA
miR5641	ath	Mf93830	UGGAAGAAGAUGAUAGAAUU	AGUUCCACCAUCUUCUUCCA
miR5644	ath	Mf53957	GUGGGUUGCGGAUAACGGUA	UACCGUUGUCC-CAAUCCAC
miR5653	ath	Mf54758	UGGGUUGAGUUGAGUUGAGUUGG	UCAAUUCAAUUCAAUUCAAUUCA
miR5658	ath	Mf87445	AUGAUGAUGAUGAUGAUGAAA	UUACAUCAUCAUUAUCAUUAU
miR5659	ath	Mf84073	CGAUGAAGGUCUUUGGAACGGUA	UCUCGUUCUUAAUACUUUCAUCG
miR5662	ath	Mf29054	AGAGGUGACCAUUGGAGAUG	UGUUUACAAUGGUCACUUCU
miR5668	gma	Mf51165	AGCAAUGGAAUUAUAGACUGC	GCAAUUUAUAAUUUCAUUGCU
miR5668	gma	Mf47716	AGCAAUGGAAUUAUAGACUGC	GAAAUUUAUAAUUCUAUUGCU
miR5668	gma	Mf47717	AGCAAUGGAAUUAUAGACUGC	GCAAUUUAUAAUUGUAUUGCU
miR5675	gma	Mf86220	UAGAGACGACAACAAUGGAA	CUCCAUUGUUGUUGUUUUUG
miR5678	gma	Mf85112	UUCCAUGAUAAGAUCUUUGAC	GUGAAAGAUUUAAUCAUGGAG
miR5716	bra	Mf31116	UUGGAUAAUUGAAGAUAUAAA	UUAAUAUCUUUAAUUAUCUAN
miR5718	bra	Mf48089	UCAGAACCAAACACAGAACA	UGUUCUUGGUUUGGUUUUGA
miR5720	bra	Mf83392	UUGUGAUUUGGUUGGAAUAU	GUACUGCAACCAAAUCACAG
miR5721	bra	Mf7085	AAAAAUGGAGUGAGAAAUGG	UCAUUUUUUCUUCCAUUUUU
miR5722	bra	Mf44106	UGAAAUAGAGUCAUGUGGAA	UUUUACAUCACUCUAUUUUG
miR5741e	mtr	Mf71463	UAGGGACUAAAUUGAUGGUUU	ACACCUUUAAUUUAGUCCCUA
miR5741e	mtr	Mf40432	UAGGGACUAAAUUGAUGGUUU	GAAUCAUCAAUUUGAUCCUUA
miR5747	mtr	Mf28170	AAAAGAAUACUCAUACAUAACAUU	AGUAUUGUGUAUAAGUUUUUUUUU
miR5749	mtr	Mf26445	UUCGGGUUGAUAAUAUUUUCUU	GNGCAAAUAUUAAUAACCCGAA
miR5751	mtr	Mf84964	UUGAUUUGAUCAGAUGGUUUU	AGAGCUAUUGGAUCAAAUCAA
miR5751	mtr	Mf34951	UUGAUUUGAUCAGAUGGUUU	AAACCAUUUGUUCAAAUUGA
miR5760	mtr	Mf95154	UGCUUUAAGGAUAUUUGUUAAGGA	UCCCUAACAUAUGUCCUUAGGGCA
miR5761b	gma	Mf32161	UUUUGUGUCGUGAAGCUUUU	AAGAGUUUCAUGACACAAAG
miR5767	gma	Mf30458	UGGAGGACCUUUGAAGGUGC	ACACCAUCAUAGGUCCUCCA
miR5817	osa	Mf86528	AUCGAAUUUGAAAGAAAAAGG	UUUUUUUUUUUCAAAUUCAAU
miR5827	osa	Mf46334	UUUGUUGCAAUUUGGACUACC	GGUGGUGGAAAUUGCAGCAAA
miR5834	osa	Mf92109	ACGGAUGUAGAAAUUGGUGAU	GUCACCAAUUUCAACAUCAGU
miR5837.2	osa	Mf41988	GGUGAUGUGGAGCGUUCGGC	GCUGAAUGCUUCAUAUUAUC
miR5998b	ath	Mf25775	ACAGUUUGUGUUUUGUUUUGU	ACAAAAGAAAACACAAAUUAU
miR5998b	ath	Mf91594	ACAGUUUGUGUUUUGUUUUGU	ACAAAACAAAACA-AAACUGG
miR6019b	nta	Mf38252	UACAGGUGACUUGUAAAUGU	ACAGUCACAAGUUACUUGUA
miR6028	bna	Mf40049	UGGAGAGUAAGGACAUUCAGA	UUUGAAUGUCUUUGUUUUUCA
miR6144	nta	Mf55672	UGGCAACUUCUUCAUCAUGC	GUGGGAUGAAGGAGUUGUCA
miR6145e	nta	Mf93680	AUUGUUACAUGUAGCACUGG	CCACUGUUGUAUGUAACAAU
miR6162	nta	Mf33678	AGAAAAAUGGUAGCCAUUGGA	UCCAAUGCCUAUCAUUUUUCC
miR6170	hbr	Mf38682	CAAGAAACAGAAGAGAGGGA	UCUCUUUUUUCUGUUUCUUU
miR6182	hvu	Mf21355	UGAGUGUGUGAUGGAUGGCUU	GAACCACCCAUCUCACACUCA
miR6184	hvu	Mf19731	CGGCGUCGGAUCUGGCCGGC	GCCGGCCAGAUC-GACGCUG
miR6189	hvu	Mf95580	AGGUGAUGCUGUGGUGAUCU	AAAUCUCCACAGCAUUACCU
miR6198	hvu	Mf21758	GCUCUGUCUUGGAUGGUCAUU	GAUGACCA-CCAAGAUGGAGC
miR6202	hvu	Mf36072	UGAAGAUUUUAAGCAUUGAA	UUUGAUGUUCAGAAUCUUCA
miR6204	hvu	Mf55439	AGGAGAAUAAUUAGAGCUGUGA	UCACAGCUCUGUUUAUUUUUUU
miR6220-5p	sbi	Mf20626	CUCCAUCCUAAAUUAUAAGA	UCUUUUAGUUUAGGAUGGGU
miR6225-5p	sbi	Mf43547	AACUAGACUCAAAAGAUUCAUCUC	GGCAUGAAUCUUAUGGUUUUAGUU
miR6232a-3p	sbi	Mf23393	UGGAUGUACCAAAAAAGUCA	CAACUUUUUAGGUACAUCCA
miR6232b-3p	sbi	Mf36027	AAUUCGAUGUACCAAAAAAGU	GCUAUUUUGGUCCAUUGAAUU
miR6232b-3p	sbi	Mf93590	AAUUCGAUGUACCAAAAAAG	AUUUUUUGGUAUGUUGAAUU
miR6232b-5p	sbi	Mf24703	UUUUUGGUACAUUGAAUUUG	CAAAAUCAGUGUUCCAAAAA
miR6233-5p	sbi	Mf46703	UGUUGAGGCUGGAGCGAAACU	GGUUUAGCACCAGUCUUAACA
miR6253	osa	Mf44917	GAGGAAAGUGGGCAGUUGGGUU	AACUUAACUCCCAACUUUCCUC
miR6256	osa	Mf25685	GUAGUACUCGGUUGUAGGUGU	ACACUAACAACCGAGUGCUAA
miR6423	ptc	Mf32628	CCGCUGUCGCCACUAUCUUCCU	GGCGAGAAAGUGGCGACGGCGG
miR6430	ptc	Mf26376	UGAUGAUUAAUUGACUGCAA	UUGUGGUUAAUUAAUUGUUA
miR6431	ptc	Mf86577	UUAUGUGGCAUAA-AAGAAUCAA	UUAAUUCUUCUUAUGUCACAUGA
miR6439a	ptc	Mf21191	CCAAAUGAAGAAGCAGAAGC	GUUUCUGUUUCUGCAUUUGU
miR6443	ptc	Mf32039	GUAUGAUCAUAGAUGAUGGA	UUGAUCAUUUGUGAUCAUAU
miR6457b	ptc	Mf56195	UUAGUUU-GGCAGCCUCUUCU	AGAAGAGGCUGCCUAGACUAG
miR6459a-5p	ptc	Mf88893	AGCUCAAGCACAAAUUCGAUC	GCUUGAAUUUAUGCUUGAGUU
miR6465	ptc	Mf24091	UUAAAGCAGGGGGUCUAGUAG	CUAUAAUACCCCCUGCUUUGA
miR7120b	mdm	Mf22676	UGUUAUAUUGUCAGAUUGUC	GACAAGAUGAUAAUAUAAUA
miR7123b	mdm	Mf59603	AAGAGCGGGAUGUGUAAAAGG	UCUUUUAUGCAUCCCUUUCUU
miR7493	ghr	Mf35614	AAUAUUUUAAUAAUUCAAUC	CAUUGAAUUAUUGAUAUAUU
miR7502	ghr	Mf32162	UUUUUAACAGUAGAAAUGAAUG	CGUUCAUUUUUAUUGUUGAAGG
miR7510b	ghr	Mf82808	AAGAACAUGAUCUUUAGCGGCG	UGCUGCUAAAGAUAAUUUUCUU
miR7513	ghr	Mf95595	AAUCAGCCAGGAAUCGUUUG	CCAAUGAUUCCUUGCUGAUU
miR7520	lja	Mf91077	GAGGGGGAAGGUGAUGACAUC	GAUUUCAUCACCUUCUCCUUU
miR7520	lja	Mf35857	GAGGGGGAAGGUGAUGACAUC	GAUUUCAUCACCUUCUCCUUU
miR7520	lja	Mf85987	GAGGGGGAAGGUGAUGACAUC	GAUGUCUUCAUUUUCUCUCUC
miR7520	lja	Mf85986	GAGGGGGAAGGUGAUGACAUC	GAUGUCUUCAUUUUCUCUCUC
miR7530	lja	Mf36767	CCUUCCUCUCUUCACUAUCUUC	GAAGGUGGCGGGGAGAGGAAGG
miR7534	lja	Mf39575	GCAACUUGACUACAGUUUGAC	GUCAAACUGUAGUCAAGUUUG
miR7543	lja	Mf11782	UUAAUGAUACAUGUUUGACU	AGAAAAACAUGUAUCAUUAU
miR7696b-3p	mtr	Mf83271	UUGAAUUAUGAGAACUUGAAG	UUUCAAGUACUCAAAGUUCAA
miR7698-5p	mtr	Mf33340	UUUUCAUCAAAGUUUUCUGG	CGAGGAAAAUUUGAUGAAGA
miR7699-3p	mtr	Mf45607	UGUAAUCAAUGCAUUAAAUG	CAUUGAAUGCAUUGAUAACG
miR7701-3p	mtr	Mf39916	UUAGGUUCAUUCAAUUAAUGA	UCAUUAAAUGNAUGAAUCUAA
miR7701-3p	mtr	Mf93621	UUAGGUUCAUUCAAUUAAUGA	UCAUUAAAUGAAUGAACCUAA
miR7701-3p	mtr	Mf45280	UUAGGUUCAUUCAAUUAAUGA	UAAUUUAUUGAAUGAACCUAA
miR7709-3p	bdi	Mf31189	UGUGCCUAGUCGUACUUUGA	GUAAAGUACGGUUAGGUACA
miR7711-5p.2	bdi	Mf2876	AUGAUAGAAUUUCUAAAUUAGA	UGUAUUUUAGAAUUUCUAUUGU
miR7714-5p	bdi	Mf50085	UAUUUUCUCGGAUCAAUAUUACUU	AAUAAAUAAUGAUAUGAGGAAAUA
miR7724b-3p	bdi	Mf39729	UUGGCCCACAUUGACAUGUUCA	UGGGCAUGCUAGUGUGGGCCAA
miR7725b-3p.2	bdi	Mf89006	CAAAUAAGAGGAGACGAGACAU	GUUUUUCGUUUUCUUUUAUUUG
miR7731-3p	bdi	Mf51602	AGGUUUGCUCUGGACUUUGG	UCAAAAUUCGGGGCAAACCU
miR7736-3p	bdi	Mf25505	UGACAUAUCUGAUGGUAAAGG	UUUUUACCACCAGACAUGUCA
miR773b-3p	ath	Mf12951	UUUGAUUCCAGCUUUUGUCU	AAACAAAAACUUGAAUCAAA
miR7741-3p.1	bdi	Mf22189	AGAUCUUCCAUGAGUAAAAA	UUUUUAUUUACGUAAGAUCU
miR7741-5p.1	bdi	Mf37996	UUUUAAUUGUGGAAGCUCUUG	UGAAAGCUUUUACAAUUGAAA
miR7743-3p	bdi	Mf89241	UUUGAACUUUUGUAUUGGAUCUUU	AGAAAUCUAUUUCAAAAGUUCAGA
miR7744-5p	bdi	Mf36652	AGGAUGGCAAGAUUUAUCGAU	GUGGAUAAAUUUUGUCAUCCA
miR7745-3p	bdi	Mf29411	UUGUUGUUACUUAAGUCUUG	CAGAACUUGAGUAACAGCAA
miR7745-5p	bdi	Mf19688	AGUAAGGCUUUAGUAACAAGAG	UUCUUGUUGCUCAAGCCUUGCA
miR7747-5p	bdi	Mf34591	AUCAGAUUGUUUUGUUGUAG	CUAUAACAAAACAAUGUGAU
miR7748a-3p	bdi	Mf30910	AAUAUGUUUUCUAUUGUUGGA	UUCAUCAAUAGAAGAUAUGUU
miR7748a-3p	bdi	Mf16211	AAUAUGUUUUCUAUUGUUGGAC	GACUAAUAAUAGAAAGCAUGUU
miR7748a-5p	bdi	Mf50221	AUCCAACAACAAGGGACGUGU	GCCCGUGUUUUGUUGUUGGAU
miR7750-3p	bdi	Mf49044	CAUGGUCGGCAAUGAUACAGACG	UGACUACAUCAUUGCCGACUGUG
miR7754-5p	bdi	Mf90006	AUGUUCUCUCGGCUGAGGAA	UUCCUUAGUUGAAAGAGCAU
miR7755-5p	bdi	Mf43490	AUUCCACACUGUAAAUUGAAU	GUUUAUUUUAUAGUGUGGAAG
miR7757-3p.1	bdi	Mf25429	GGUAGUUGAAUGUUUUGUUU	AAACAAAUCAUUAAAUUACU
miR7757-3p.1	bdi	Mf85315	GGUAGUUGAAUGUUUUGUUUA	UAAACACAAUAUCUAACUACC
miR7757-3p.1	bdi	Mf56014	GGUAGUUGAAUGUUUUGUUU	AGACAAAGCAUGUAAUUACC
miR7757-5p.2	bdi	Mf55604	CUUCCAUAUCAAAUCAUCUC	GAGAUGAUUUUAUAUGAAGG
miR7757-5p.2	bdi	Mf85122	CUUCCAUAUCAAAUCAUCUC	GAGAUGAUUUGAUUUGGAAU
miR776	ath	Mf20780	UCUAAGUCUUCUAUUGAUGU	AUACCAAGAGAAGACUUGGA
miR7773-5p	bdi	Mf38050	CGGGUCAACGAAGGAAAAAU	AUUUUUCUUUGGUUGACUUG
miR812o-5p	osa	Mf25993	CGUGUUCAACGUUUGACUGU	ACACCCAAACCUUGAACACG
miR812u	osa	Mf42535	ACGGAAAAUCAUGGCUGCAC	GUUUAGUUGUGAUUUUCCGU
miR812v	osa	Mf39248	AUGGCUGCACUUAAAAUGGGA	UCCCAUGUUAAGUGCAGCUCU
miR8154	cpa	Mf28520	CAGAGGAGGAGAUGAAGAGGGA	UCCCUCUCUAUCUUCUUCUUUG
miR815c	osa	Mf89756	AAGGGGAUUGAGGAGAUUGGG	CCCAAUCUCUUCUAUUCCUUU
miR822	ath	Mf19721	UGCGGGAAGCAUUUGCACAU	AUGUUCAAGUGUUUUUCGCA
miR827	ath	Mf30118	UUAGAUGACCAUCAACAAAC	GUUUGUUGAUUGUUAUUUAG
miR827-5p	bdi	Mf82700	UUUUGUUGGUUGUCAUCUAAC	GUUGGAUGGCCACCAAUAAGA
miR828-3p	aly	Mf84576	AGAUGCUCAUUUGAGCAAGCAA	UUGUUUGCUCGAAAGAGCAUUU
miR829.2	ath	Mf26872	CAAAUUAAAGCUUCAAGGUAG	CUACUUUUAAGUUUUAAUUUU
miR831-3p	aly	Mf81795	UAAACUCCUCGUACUCUUCUUG	CAAGAAGGGAACUGGGAGUUUA
miR834-3p	aly	Mf38513	UGGUAGCAGUAGCGGUGGUAA	UUACUACUGCUACUGCUACCA
miR835-5p	aly	Mf83850	UUCUUGCAUAUGUUCUUUAU	AUAGAGAAUCGAUGCAAGAA
miR837-3p	ath	Mf49740	AAACGAACAAAAAACUGAUG	CAUUUGUUUUUGGUUUGUUU
miR838	ath	Mf52147	UUUUCUUCUACUUCUUGCAC	GUGUAAGAAGUGGGACAAAA
miR838-3p	aly	Mf14513	UUUUCUUCUUCUUCUUGCAC	GUAGAAGAAGAAGAAGAAGA
miR838-3p	aly	Mf51320	UUUUCUUCUUCUUCUUGCAC	GUACAAGAAGAAGAAGAAGA
miR838-3p	aly	Mf51321	UUUUCUUCUUCUUCUUGCAC	GUACAAGAAGAAGAAGAAGA
miR838-3p	aly	Mf84418	UUUUCUUCUUCUUCUUGCAC	UUGAAAGAAGAAGAAGAAGA
miR838-5p	aly	Mf43374	UGCAAGAAUGAGAAGCAAAGC	GCUUUGCUUGCUGUUCUUGCA
miR845b-5p	aly	Mf85881	UCAAUUGGUAUCAGAGCAAC	GUAUCUCUUAUACCAAUUGA
miR856-5p	aly	Mf39764	UAAUUCCACCAAUAACUUCAG	UUGGAGUAAUUGGUGUAAUUA
miR857	csi	Mf88770	UUUUGAAUGUUGAAUGGUGGCU	AUUUGUCAUUCAAUAUUCAAAA
miR857-3p	aly	Mf83656	UUUUGUAUGUUGAAGGUGUA	UGUACCAUCAACAUAUGAAA
miR858-3p	aly	Mf89982	GGUCGAGCAGACAACGAAGAU	AUCUUCCUUGUCUGCUUGGUC
miR859-3p	aly	Mf52816	UGAUUUUACAAUAGAUAGAU	AAUUGUUUAUUGUAAGAUCA
miR861-3p	aly	Mf85328	GAUGGAUAUAUCUUCAAGAAC	GUUCUUGAAGAUAUAUCCAGA
miR862a	gma	Mf37488	UGCUGGAUGUCUUUGAAGGA	CUCUUCAAAGAAAUCUAGCA
miR862a	gma	Mf37489	UGCUGGAUGUCUUUGAAGGA	CUCUUCAAAGAAAUCUAGCA
miR865-3p	ath	Mf44139	UUUUUCCUCAAAUUUAUCCA	UGUAUGAAUUUGAGGGAGGA
miR867	ath	Mf27943	UUGAACAUGGUUUAUUAGGAA	UUUCUAAAAAAUUAUGUUCAA
miR867	ath	Mf28050	UUGAACAUGGUUUAUUAGGA	UACUAAUGAACUAUGUUUAG
miR867	ath	Mf24420	UUGAACAUGGUUUAUUAGGAA	UUCUUGAUAAACUAUGUGCAA
miR867	ath	Mf95109	UUGAACAUGGUUUAUUAGGA	UCUUGCUAAAUUAUGUUCAA
miR869.2	ath	Mf51175	UCUGGUGUUGAGAUAGUUGA	UUACCUAUCUCAUCACUAGA
miR870	ath	Mf7380	UAAUUUGGUGUUUCUUCGAUC	GGUUUAAGGAACACCAAAUUA
miR909.3	cre	Mf83384	UUCAGGGUCAAGUUUGCAUGC	GCAUUCAAAUUUGUCUCUGAA
miR909.3	cre	Mf94995	UUCAGGGUCAAGUUUGCAUG	CAUGUAAACGUGACUUUGGA

## Sheet: DS
miRNA	Speices	Transcript	miRNA seq	Target seq
miR1023a-5p	ppt	Mf51093	ACACUCUCUCCAUUUCUCUA	UAGAGAGAUAGAGAGAGAGU
miR1023b-5p	ppt	Mf21081	ACACUCUCUCCAUUUCUCUG	CAGAGCAGUUGGGAGAGUGU
miR1027b	ppt	Mf27837	UUUCUAUCUUCUCUUCCAAU	AAUGGAGGAGGAGAUGGAGA
miR1027b	ppt	Mf39817	UUUCUAUCUUCUCUUCCAAUC	GAAUGGAAGAGAAGAGAGAAA
miR1027b	ppt	Mf92947	UUUCUAUCUUCUCUUCCAAU	AUUGGAAUUGAAGGUAGAAG
miR1030j	ppt	Mf41043	CCUGCAUCUGCACCUGCACCA	UGGUGCUGGUGGAGGUGUAGG
miR1030j	ppt	Mf41877	CCUGCAUCUGCACCUGCACCA	UGGUGCAGGUGGUGGUGUAGG
miR1036-3p	ppt	Mf87067	AGCUAAUUAAGGAUUCUACA	GAUAGAAUCUUUGAUUAGCU
miR1040	ppt	Mf54103	UGAACGCAAAUGAACAUGUU	AACAUUUUCAUUUGUGUUUG
miR1040	ppt	Mf52196	UGAACGCAAAUGAA-CAUGUUC	GCACAUGCUUCAUUUGCGUUCA
miR1041	ppt	Mf49936	UUUUCGGGUGAGAGUGGUCCU	GGGAUUACUUUCACCAGAAAA
miR1043-5p	ppt	Mf86638	CCUUCAACUUCAUGCGUGCA	UGCACGCAUGAGGUUGGGUG
miR1043-5p	ppt	Mf92343	CCUUCAACUUCAUGCGUGCA	AGUACGCAUGAAGUAGAAGG
miR1044-3p	ppt	Mf86506	UUGUAGUGCAUAUUUGUUUU	AAAAUAAAAAUGAACUAUAA
miR1046-3p	ppt	Mf45356	UGGUGAAAAAUAUGAAAAAU	AUUUUUCUUGUUAUUUACCA
miR1046-3p	ppt	Mf53725	UGGUGAAAAAUAUGAAAAAUC	GGUUUUGCACGUUUUUCACCA
miR1046-3p	ppt	Mf53724	UGGUGAAAAAUAUGAAAAAUC	GGUUUUGCAUGUUUUUCACCA
miR1046-5p	ppt	Mf21530	UGGAUUUCAUAUUUUUCACG	CAUGAAAAAUGGGGAAUCCA
miR1054	ppt	Mf35218	UAAACCCUCUCUCUAUUCCU	AGGAAGA-AGAGAGGGUUUA
miR1054	ppt	Mf24876	UAAACCCUCUCUCUAUUCCU	AUGAAUAAAGAGAGGGUUUU
miR1057	ppt	Mf43630	UUCUUGUGUUCUAGCUGGGGGU	AGUUUCAGUUAGAACAUGAGAA
miR1057	ppt	Mf45870	UUCUUGUGUUCUAGCUGGGGG	UUCCGAGCUAGAACACAAGGU
miR1059	ppt	Mf56044	UGAAAGUCCUUCACAAACAA	UUGUUUG-GAUGGACUUUCA
miR1064-5p	ppt	Mf55272	CAUUCUGAGAAUAAUCAUCC	GGAUGAAGAUUGUCAGAAUG
miR1068	ppt	Mf41896	UAGCCAUUUGCUUGAAGGUC	AACCUUCAAACACAUGGCUA
miR1074	ppt	Mf29166	AGGGUUGUUAGUUGUGUUGAU	GUCGACACAACUCACAAUUCU
miR1080	smo	Mf30315	UUCACUAUCUGCAAACACCUCU	GGAGGUGUUUGGAGGUGGUGAU
miR1083	smo	Mf47524	UAGCCUGGAACGAAGCACGGU	AUCGUGCUUUGUGCCAGGUUG
miR1088-3p	smo	Mf38081	GCGUGCUCUUUUUCUUCUGU	GUGGAAGAAAAGGAGCAUGU
miR1095b	smo	Mf46931	UAGGUUCCCUUGUUUCCAAA	UUUGGAAACAGGGGAGCUGA
miR1097	smo	Mf19299	UAGCCAUUGUUGUUGUUGGA	UGUAACAGCAACAAUGGUUG
miR1105	smo	Mf43122	UUCGGAUGUGAAGAUCGCUG	CAACAAUCUUCACAUUUGAA
miR1115-5p	smo	Mf22412	UGAGCUCAGGCACUUUGGUG	GAUCAAAGUACUUGAGCUCA
miR1120	hvu	Mf782	ACAUUCUUAUAUUAUGGGACGGAG	UUUUGUCCUAUGAUGUAAGGAUGA
miR1130	hvu	Mf42865	UCUGUAACUUAAUAUAAGAC	GUCUUGUAUUAA-UUAUAGA
miR1134	far	Mf7776	CGACAACAACAACAAGAAGAAG	CUUUUUUUUGUUGUUGUUGUAG
miR1134	far	Mf27315	CGACAACAACAACAAGAAGAAG	UUUCCUGUUGUUGUUGUUGUUG
miR1134	far	Mf52568	CGACAACAACAACAAGAAGAA	UUCUUGUUGUUGUUGUUGUUG
miR1134	far	Mf7431	CGACAACAACAACAAGAAGA	ACUUCUUGUUGUUGUUGUCA
miR1153-5p.2	cre	Mf35192	AGUGCUGCUAGCAACUACAAG	UUUGUAGUUGUUUGCAGCAAU
miR1172.1	cre	Mf88939	AGGAUUGCAGCAGCAACGGG	GGCGAUGCUGCUGCAAUCCU
miR1173	cre	Mf25244	AUGGUUGCAAUAGAAAUCAU	AAGAUAUCUAUUGUAAUCAU
miR1216	ppt	Mf54100	UGAUGGUGAUGCGCUUGUAU	AUUCAGGUGCAUCACCAUUG
miR1217-3p	ppt	Mf47417	AAUUUGAAGCAUGAUGUCAAG	CUUGUUAUCAUUUUUCAAAUU
miR1217-5p	ppt	Mf25210	UGGUAUCAUGUUGCAAAUGG	UCAUUUGUAAUAUUAUACCA
miR1221-5p	ppt	Mf36664	UGGAUGGUGUGCAGGGUCAA	UUGACUCUGUGCACCAUUUG
miR1222d	ppt	Mf40757	UUUAAGGGGUUCACUGGUAU	AUGCAAGUGAACCCCUUGAA
miR1222e	ppt	Mf84401	UUGAAGGAGUUCAGUGGUAC	GAACUACUCAGCUCCUUCAA
miR1319a	osa	Mf93416	AACCGGCAUCUGUAAUAUAUU	AAUGUAUUGCAGAUGUUGGUG
miR1320-3p	osa	Mf54409	UGUAAAAUUCAUUCGUUCCAA	UUGCGGCGAGUGAAUUUUAUA
miR1438	osa	Mf90958	AGGGUAAUUUUAUCAUUUUU	AAAAAUAAUAAUAUUACCUU
miR1439	osa	Mf87150	UUUUGGAACGGAGUGAGUAUU	AAUACUCCCUCCGUUUCAAAA
miR1446	mes	Mf92101	UUCUGAACUCUCUCCCUCAU	AUGAGAGAGAAAGUUUAGAG
miR1447	ptc	Mf90906	CAGAAUUGCAGUGCCUUGAUU	AAUUAAGGCAUUGCAUUUUUG
miR1447	ptc	Mf24781	CAGAAUUGCAGUGCCUUGAU	GUUAAGGUAUUGUAAUUUUG
miR1448	ptc	Mf50635	CUUUCCAACGCCUCCCAUAC	GCAUGGGCGGCAUUGGAAAG
miR1507c-3p	gma	Mf90549	CCUCAUUCCAAACAUCAUCU	AGAUGAUGUGUGGAAUGGGA
miR1510a	gso	Mf50792	UGUUGUUUUACCUAUUCCACC	GGUGGAAUGGGNAAGACAACA
miR1510a	gso	Mf35079	UGUUGUUUUACCUAUUCCACC	GGUGGAAUCGGGAAAACAACU
miR1510a	gso	Mf84450	UGUUGUUUUACCUAUUCCAC	GUGGAAUAGGCAAGACAACC
miR1510a	gso	Mf38657	UGUUGUUUUACCUAUUCCACC	GGUGGAAUAGGNAAAACCACA
miR1510a-3p	gma	Mf12066	UUGUUGUUUUACCUAUUCCA	UGGAAUAGUUAAAAUGACAU
miR1512a	gma	Mf29533	UAACUGAAAAUUCUUAAAGUAU	AUAUUUCAUGAGUUUUCAGUUA
miR1514b	gma	Mf84499	UUCAUUUUUAAAAUAGACAU	AUGUUUGUCUUAAAAAUGAC
miR1514b	gma	Mf84498	UUCAUUUUUAAAAUAGACAU	AUGUUUGUCUUAAAAAUGAC
miR1515	csi	Mf12960	UCAUUUUUGCGUGCAAUGAU	GUCAUUGUAUACAAAAGUGA
miR1516a-5p	gma	Mf27407	CAAGUUAUAAGCUCUUUUGAGA	UUUUAAAAAAGCUUAUAACAUG
miR1516a-5p	gma	Mf50445	CAAGUUAUAAGCUCUUUUGA	GCAAAAGAGUUUAUAGCUUG
miR1518	gma	Mf25781	UGUGUUGUAAAGUGAAUAUCA	UCAUAUACACUUUACAACACG
miR1520b	gma	Mf31852	GUGACAGUCAUCAUUUAAUA	UAAUAGAUGAUGAUUGUUAU
miR1520f	gma	Mf32111	CAAUCAGAACAUGACACAUGACA	UGUCAUGUAAUAUGUUUUGAUUG
miR1520g	gma	Mf39944	CAAUCAGAACAUGACACGUG	CAGGUUUCAUGUUUUGGUUG
miR1520j	gma	Mf45805	AAGAACGUGACACAUGACAAUC	GGUUGUUAUGUGUAAUGUUUUU
miR1520n	gma	Mf55340	UCAAUCAGAACAUGACACGUGA	UAAUGUGUUGUGUGCUGGUUGA
miR1520q	gma	Mf31628	AUUGACCAAUCAGAACAUGA	UCAUAUUCUGAUUGGUUAAG
miR1520q	gma	Mf19229	AUUGACCAAUCAGAACAUGAC	GUUAUGCUCUGAUUGGUUGGU
miR1520q	gma	Mf45768	AUUGACCAAUCAGAACAUGA	UCGUGUUUUGAGUGGUUGAU
miR1520q	gma	Mf37800	AUUGACCAAUCAGAACAUGACACA	UGGAUCAUGUUCAAGUUGGUCAGU
miR1521a	gma	Mf24511	CUGUUAAUGGAAAAUGUUGA	UUGAGAUUGUCCAUUAACAG
miR1523a	gma	Mf46847	AUGGGAUAAAUGUGAGCUCA	UGUGCUCACAUUUGUUCUAU
miR1526	gma	Mf32747	CCGGAAGAGGAAAAUUAAGC	GUUUGAUUUUUUUUUUCUGG
miR156d-3p	aly	Mf22470	GCUCACUCUCUUUCUGUCAU	AUGAAACAAAGGGAGUGAGU
miR156d-3p	mtr	Mf34709	UGCUCACUCAUCUUUCUGUC	GACAGAGAGGUGGGUGGGUG
miR156g-3p	aly	Mf30638	GCUUACUCUCUUCUUGUCUC	GAGAGAGGAAGAGAGUAAGA
miR156g-3p	aly	Mf30637	GCUUACUCUCUUCUUGUCUC	GAGAGAGGAAGAGAGUAAGA
miR156i-3p	mtr	Mf41044	UGCUCACUUCUCUUUCUGUC	GAGAGAGAGAGAAAUGAGCA
miR156k	mes	Mf55125	UGACAGAAGAGAGAGAGCAC	GUGCUCUC-CUUUUCUGUCA
miR156t	gma	Mf51971	UUGACAGAAGAAAGGGAGCA	UGUUCCAUUUCUUCUAUCAA
miR158a-5p	aly	Mf9657	CUUUGUCUACAAUUUUGGAA	CUUCAAAGUUGUGGACAGAG
miR158a-5p	aly	Mf52136	CUUUGUCUACAAUUUUGGAA	UUUCAAAGUUGAUGACAAAG
miR158b-5p	aly	Mf55473	UUUGUCUACAAUUUUGGAAA	UUUCAAAAGUUGUGGAUAAG
miR159a.2	pvu	Mf53155	CUUCCAUAUCUGGGGAGCUUC	GAGGCUUCCAAGCUAUGGAAG
miR159a-5p	aly	Mf26756	GAGCUCCUUGAAGUUCAAAC	GCUUGAGCUUCAAAGAGCUC
miR159b	cpa	Mf51494	CUUGGAUUGAAGGGAGCUCC	GGAGCUUCCUUCGAUUUAAU
miR159d	mes	Mf93587	AUUGGAGUGAAGGGAGCUCUG	CAGACCCUCCUUCACUCCAAU
miR159d	mes	Mf93586	AUUGGAGUGAAGGGAGCUCU	AGACCCUCCUUCACUCCAAU
miR159e-5p	gma	Mf24187	GAGCUCCUUGAAGUCCAAUU	AAUUGGACAUUGAGGAGCUG
miR161-3p.2	aly	Mf26581	GUCACUUUCACUGCAUUAAU	AUUAAUGUAGAGAAUGUGAC
miR161-5p.1	aly	Mf24837	UUGAAAGUGACUACAUCGGGG	UCCAGAUGGAGUUGCUUUCAA
miR163-3p.1	aly	Mf87400	UGAAGAGGACUUGGAACUCG	CGAGUUUCAAAACCUUUUCA
miR164a-3p	zma	Mf38077	CACGUGUUCUCCUUCUCCAU	AUGGAGAAGUAGAAUAUGUA
miR164b-3p	aly	Mf52044	CAUGUGCCCAUCUUCACCAU	AUGGUGAAGGUGUGUAUAUG
miR164b-3p	zma	Mf42642	AUGUGCCCAUCUUCUCCACC	GGUUGAGAAGAUGGGUGUGU
miR166c-5p	osa	Mf94970	GGAAUGUUGUCUGGUCCGAG	CUUGUAUUAGGCAACAUUCC
miR166d-5p	bdi	Mf51240	GGAAUGUUGUCUGGUUGGAGA	UCUUCAAUUGGAUGACAUUCC
miR166e-3p	bdi	Mf40415	CUCGGACCAGGCUUCAUUCC	GGGAUGAAGCCUGGUCCGGA
miR166h-5p	zma	Mf18246	GGAAUGACGUCCGGUCCGAAC	GUUUGGAUCGGAGGUUGUUCC
miR166j-5p	zma	Mf90864	GGUUUGUUUGUCUGGUUCAA	UUGAACCAGAGAAGUGGACC
miR167	ppt	Mf20862	GGAAGCUGCCAGCAUGAUCCU	AGGAUGAUGUUGACAGCUUUC
miR167a	mdm	Mf52168	AGAUCAUCUGGCAGUUUCACC	GGUGACACUCCCAGAUGGUUU
miR167j-3p	zma	Mf33934	GAUCAUGUGGCAGUUUCAUU	AAUGAAAUUGACACUUGAUC
miR168a	mtr	Mf52502	UUGCUUGGUGCUGGUCGGGA	UCUGCACCAGCAUCAAGCAA
miR169i-5p.2	osa	Mf44659	UGGUGAUAAGGGUGUAGCUC	GGGUUACACUGUUAUCACCA
miR169o-3p	zma	Mf24700	GGCAGGUCUUCUUGGCUAGC	ACUAGCAAAGAAUACCUGCC
miR171a	csi	Mf43582	UUGAGCCGCGCCAAUAUCAC	GUGGUGGUGGUGCGGUUCAA
miR171a-5p	zma	Mf94858	UAUUGGCGAGGUUCAAUCAGA	UCUGAUCGAACCU-GCCAAUA
miR171b-5p	aly	Mf23528	AGAUAUUAGUGCGGUUCAAU	AUUGAAUCUCAAUGAUAUCU
miR171c-5p	osa	Mf23924	GGAUAUUGGUGCGGUUCAAU	AUUCGAACGCAUCAAUAUCC
miR171d	cpa	Mf26912	UGAUUGAGCCGUGCCAAUAU	AUAUUGGCA-GGUUCGAUCA
miR171o	mdm	Mf44918	UGGGAUGUUGGUAUGGUUCAA	UGGAAUCAUACCAACAUUCUG
miR171o	mdm	Mf44707	UGGGAUGUUGGUAUGGUUCA	UGAAUCACAUCAACAUCCCC
miR171s	gma	Mf84290	CGAGCCGAAUCAAUACCACU	UGUGGCGUUGAUUCGGUUCG
miR172a-5p	aly	Mf12582	GUGGCAUCAUCAAGAUUCAC	UUGAACCUUGAUGAUGCCAG
miR172b	nta	Mf47213	AGAAUCAUGAUGAUGCUGCA	NGCAGCAGCAUAAUGAUUCU
miR172d-5p	aly	Mf31270	GCAACAUCUUCAAGAUUCAG	CUGAAGUUUCAAGAUGUUGU
miR172f-5p	aly	Mf83677	GGAGCAUCAUCAAGAUUCAC	GUGAAUAAUGAUGAUGCUUC
miR172j	gma	Mf16569	GCAGCAGCAUCAAGAUUCAC	GUAGGUCUUGAUGCUGCUGG
miR172j	gma	Mf88815	GCAGCAGCAUCAAGAUUCAC	CUGAAUGUUGAUGUUGUUGC
miR172j	gma	Mf56725	GCAGCAGCAUCAAGAUUCACA	UGAGGAGUUUGAUGCUGCUGC
miR172j	lus	Mf36129	GCAGCAUCAUCAAGAUUCCCA	UGGUAAUUUGGAUGGUGCUGC
miR173b-3p	aly	Mf51423	GAUUCUCUGUGCAAGUGGAAG	UUUUUACUUGCAAAGAGAAUA
miR173b-5p	aly	Mf29842	UUCGCUUGCAGAGAGAAAUC	GAUGCCUCUUUGCAAGUGAA
miR1850.3	osa	Mf25631	CUGUUUAGUUCACAUCAAUCUU	AUGGAUGGUCUGAACUAAACAG
miR1854-5p	osa	Mf86940	UGGUGAAAUUUGUAGAUUGGA	UUAAAUUUACAAAUUUCACCA
miR1857-5p	osa	Mf45288	UGGUUUUUUUGGAGCAUGAG	UUCAUGCUUCAAAACAAUCA
miR1859	osa	Mf53460	UUUCCUAUGACGUCCAUUCC	GGAAUGGACGUCUCAGGAAA
miR1862d	osa	Mf43262	ACUAGGUUUGUUUAUUUUGGG	CCCAAAAAAAGUAAACCUGGU
miR1862e	osa	Mf89833	CUAGAUUUGUUUAUUUUGGG	CCCAAAGUAAGUAGGUUUAG
miR1862e	osa	Mf89832	CUAGAUUUGUUUAUUUUGGG	CCCAAAGUAAGUAGGUUUAG
miR1862e	osa	Mf93004	CUAGAUUUGUUUAUUUUGGG	CCCNAAAUAAACAACUCUAG
miR1862g	osa	Mf25279	AUGAGGUUGGUUUAUUUUGG	CAAGAAUGACCCAACCUCAU
miR1863c	osa	Mf43981	UAGAAACUUGGCUGAUGCAU	AUGCAUCAUUUUAGUUUCUA
miR1866-5p	osa	Mf48394	GAGGGAUUUUGCGGGAAUUUC	GAAAUUCCAACAAAAUUCCUC
miR1874-3p	osa	Mf92566	UAUGGAUGGAGGUGUAACCCGA	UUGGGUUCCAUCGCCAUUCAUA
miR1875	osa	Mf42874	ACAAUGGAGUGAAGUGCAAC	GUUGUACUUUCCUCCAUUGC
miR1876	osa	Mf39543	AUAAGUGGGUUUGUGGGCUGG	UCAUCUCACAAACCCACUUGU
miR1878-3p	bdi	Mf45431	AUUUGUAGUGUUCAGAUUGAG	CUCAAUCUCAACAUUGCAGGU
miR1879	osa	Mf25085	GUGUUUGGUUUAGGGAUGAG	AUCAUUCCUAAACCAAACAA
miR1885a	bra	Mf18347	CAUCAAUGAAAGGUAUGAUU	AAUCGUAUUUUUCAGUGAUG
miR1885a	bra	Mf36574	CAUCAAUGAAAGGUAUGAUU	AAUUGUUCCUUUCAUUGAUA
miR1885a	bra	Mf20490	CAUCAAUGAAAGGUAUGAUU	AAUCAUAUGUUUGGUUGAUG
miR1885a	bra	Mf23020	CAUCAAUGAAAGGUAUGAUUC	GAAUAAUAAUUUUCAUUGAUG
miR1886.3	ath	Mf28666	AAUUAAAGAUUUCAUCUUACU	AGUAACAUGAGACUUUUAAUU
miR1888a	ath	Mf44979	UAAGUUAAGAUUUGUGAAGA	UUUUCACAAAUUUUAAAUUA
miR-2015-3p	aqu	Mf40421	ACCUCUCCAUCAUGCAUGACA	UGUUUGGUAUGAUGGAGAGGU
miR2055	osa	Mf26793	UUUCCUUGGGAAGGUGGUUU	AAACUAUCUUUCCGAGGAAG
miR2082	ppt	Mf46865	UGUGUGUUCCGCUUCUUCUUU	GAAGAAGAAGCUUAACAUGCA
miR2083-3p	ppt	Mf28556	AGAUUGACGAGUGCAAGAAG	UUUCUUACACUUCUCAAUCU
miR2092-3p	osa	Mf21224	ACCAGCAU-UCCAUUGGCAG	CUGCUGAUGGAUAUGCUGGU
miR2093-3p	osa	Mf30521	ACAUCUUCCAAUUAAUGCAU	AUGCGGUGAAUGGAAGAUGU
miR2093-5p	osa	Mf95546	GUGCAUUAAUUGGAAGAACA	UGAGCUUCCACUUAAUGCAC
miR2094-5p	osa	Mf37785	UGGCUGCUAGGCUCCUGGGU	ACUCAGGAUCUUAGCAGUUA
miR2097-5p	osa	Mf50135	AGAGAUGGGACGGGCAGGGAAG	CCUUCUUGUUUGUCCCAUCUUU
miR2101-5p	osa	Mf25924	ACAUGUUUACAAGUUAAAAU	AUUUUAAUUUGUUAACAUGG
miR2105	osa	Mf34435	UUGUGAUGUGAAUGAUUCAU	AUGAUUCAAUCCCAUCACAA
miR2105	osa	Mf34434	UUGUGAUGUGAAUGAUUCAU	AUGAUUCAAUCCCAUCACAA
miR2105	osa	Mf34432	UUGUGAUGUGAAUGAUUCAU	AUGAUUCAAUCCCAUCACAA
miR2106	osa	Mf45174	CCGAGGUUUUCUGGAUACAU	AUGUAUCCAGAAAACUUCAC
miR2111a-3p	mtr	Mf30259	AGCCUUGGAAUGCAGAUUAUC	GAUAAUCUGUGUUUCAAGGAU
miR2111c	bna	Mf91657	UAAUCUGCAUCCUGGGGUUU	AAACUCCAGAAUCUAGAUUA
miR2118o	osa	Mf34039	CUCCUGAUGCCUCCCAAGCC	GGUUUUGGAGGCAUUAGGAU
miR2122	osa	Mf32899	UUUCAAAAAUAACCUUUUGU	GUGAAAGGGUAUUUUUGGAA
miR2122	osa	Mf40288	UUUCAAAAAUAACCUUUUGUU	AACAGAAGAAUAUUUUUGAAG
miR2275a-5p	zma	Mf93973	AGAGUUGGAGGAAAGCAAAC	GUCUGCUUUCCUUCGAUUCU
miR2275c	osa	Mf33361	AGAAUUGGAGGAAAACAAAC	GCUUGUGUUCUUCCAAUUCU
miR2275c	osa	Mf37806	AGAAUUGGAGGAAAACAAACUGA	UAAAUUUGUUUUUUUUCAAUUUU
miR2275c	osa	Mf25078	AGAAUUGGAGGAAAACAAAC	AUUUGUUUUUCUACAGUUCU
miR2275c-5p	zma	Mf43926	AGGAUUAGAGGGACUUGAAC	GUUCAACUCCUCCUGAUCCU
miR2275c-5p	zma	Mf38664	AGGAUUAGAGGGACUUGAAC	GUUCAAGUUCUUUUAUUCCU
miR2275d	osa	Mf31404	CUUGUUUUUCUCCAAUAUCU	AGGUGUUUGAGAAAAACAAG
miR2275d-3p	zma	Mf67487	UUUGUUUUCCUCUAAUAUCU	AGAAAACAGAGGAAAACAAA
miR2586a	mtr	Mf90079	CGAGGAGUGUCCGUGCUUCAU	AUGAGGCACAAAUACUCCUCG
miR2586a	mtr	Mf29510	CGAGGAGUGUCCGUGCUUCAU	AUGAAGCACGGACGCUCCUCA
miR2592bg	mtr	Mf50008	AGGCUGGUUUAGAUGAAGGU	ACCAUCUUCUAAAUCAGCUU
miR2592bl-3p	mtr	Mf93831	GAGUAAUUCAAACUUGUUAAA	UCUCACAAGUUUGAGUUGCUC
miR2592bl-5p	mtr	Mf94972	UGGCAAGUUUGAAUUUACCU	AGCGAAAUUCAAACUUGUCA
miR2592bl-5p	mtr	Mf94971	UGGCAAGUUUGAAUUUACCU	AGCGAAAUUCAAACUUGUCA
miR2592bq-3p	mtr	Mf24598	AAAUGCUUGAGUCAUGUUGU	AAAGCCUGACUCGAGCAUUU
miR2593d	mtr	Mf7261	AUACAUCAUUGAUUGAAUGAACCU	AGAUUUAUUUAAUAAAUGAUGUAU
miR2593d	mtr	Mf41156	AUACAUCAUUGAUU-GAAUGAA	UUCAUUUGAAUCAAUGGUGUAU
miR2595	mtr	Mf46296	UACAUUUUCUUCUUUAUGUC	GGCAAAAAGGAGAGAAUGUG
miR2595	mtr	Mf42020	UACAUUUUCUUCUUUAUGUCU	AGAGAGAAAGAAGAAAAUGUU
miR2595	mtr	Mf46240	UACAUUUUCUUCUUUAUGUC	GAUUUAAAGAAGAAAAAGUA
miR2595	mtr	Mf49711	UACAUUUUCUUCUUUAUGUC	GAUGUGAAGAAAAAAAUGUG
miR2595	mtr	Mf88694	UACAUUUUCUUCUUUAUGUC	GAUGUGAAGAAAAAAAUGUG
miR2597	mtr	Mf45448	UUUGGUACUUCGUCGAUUUG	CUAAUCGACGAAGUACUAAA
miR2600d	mtr	Mf91844	AAGCAUUGUGGCAUUGUGAUUGGU	ACAUAUGAUAAUGCCAAAAUGUUU
miR2601	mtr	Mf31515	UAUUUGGUAUCGCUUUGGUCC	GGACCAAACCGAUACUAAAUA
miR2608	mtr	Mf30081	GUUGUACAUAUAUCACUACUCU	AGAGUAAUGAUAUAUCUACAAC
miR2612	mtr	Mf50965	UGAUAGUGUCAACUAGUACA	UGCACUACUUGACACUAUUA
miR2618b	mtr	Mf32061	GUGAAUUCAGUUUACGUACG	AGUACAUGAGCUGAAUUCAC
miR2619b-3p	mtr	Mf89816	CCAAAGAAUCAAUACAUAGGG	CUAUAUGUAUAGAUUUUUUGG
miR2623	mtr	Mf55931	UCGGCUGUACUGUCCUUCAUG	CAUGGAGGACAGUAUGGCUGA
miR2627	mtr	Mf19355	UUUCGGUAGUUAACUGCUGAGG	UUUCAGCAGCUAGUUAUUGAAA
miR2628	mtr	Mf26144	CAUGAAAGAAUGAUGAGUAA	UUCUUCAUCAUUCUUUCAUC
miR2628	mtr	Mf51653	CAUGAAAGAAUGAUGAGUAA	UCAUUCAUUAUUCUUUUGUG
miR2630v	mtr	Mf47218	UGGU-UUUGGUCCUUGGUAUUU	AAAUACCAAGGACCAAAGACCA
miR2630v	mtr	Mf47217	UGGU-UUUGGUCCUUGGUAUUU	AAAUACCAAGGACCAAAGACCA
miR2630v	mtr	Mf17867	UGGUUUUGGUCCUUGGUAUUU	AAAUGCCAAUGACCAAGGCCA
miR2633	mtr	Mf56754	UGACAUUUUGCUCCAGAUUCA	UAAAUCUCGAGCAAAAUGUCC
miR2634	mtr	Mf95677	UUUAUUCUCAGUUUGUUGCU	UGCAACAAACUGAAAAUAGA
miR2637	mtr	Mf21537	AAAUACUUCCUCUGAUCACUG	UAGUUAUCUGAGGCAGUAUUU
miR2644	mtr	Mf76945	CACUUCAGAUUGAUGGUGUGU	ACACACCUUCAAUCUAAAGUG
miR2644	mtr	Mf29173	CACUUCAGAUUGAUGGUGUGU	ACACACUUUUAAUAUGAAGUG
miR2644	mtr	Mf38577	CACUUCAGAUUGAUGGUGUGU	ACACAUCAUUUAUCUGAAGUG
miR2651	mtr	Mf19449	UUUGAUUGGUAUGCCUGCAUU	GAUGUAGGUGUAGCAAUCAAA
miR2655b	mtr	Mf47156	CGUUUUGGUCCCUUAACUUUA	UAAAGUUAGGAGACGAAAACG
miR2662	mtr	Mf30291	GAGUAAAAAUGUGAACCGAAU	AUUCGGGUUACUUUUUUGCUC
miR2665	mtr	Mf83245	UGAUUUCAGGUCAAGAAUUG	CAAAUUGUGACCUGAAAUCA
miR2665	mtr	Mf31293	UGAUUUCAGGUCAAGAAUUG	CAAAUUGUGACCUGAAAUCA
miR2665	mtr	Mf27845	UGAUUUCAGGUCAAGAAUUGA	UCAAUUCUUGAACUGGGAUCC
miR2666	mtr	Mf87862	CGAAAGUGAGGAUAUCAAGGA	UCCUUGUUGUUUUCAUUUUCG
miR2666	mtr	Mf56172	CGAAAGUGAGGAUAUCAAGG	CUUUGACAUCCUCACUUUCN
miR2666	mtr	Mf40990	CGAAAGUGAGGAUAUCAAGG	CCUUUAUAUAUUCACUUUUG
miR2668	mtr	Mf87152	UUCAUCCUUGCAAUUAGGGGU	ACCCUUAAUUGUAAGGAUAGA
miR2668	mtr	Mf27876	UUCAUCCUUGCAAUUAGGGG	UCCCUAAU-GCGAGGAUGAA
miR2669b	mtr	Mf87318	AAAGUUCAGUCUUCAUAGUA	UUCUGUGAAGACAGAAUUUU
miR2673b	mtr	Mf54367	CCUCUUCCUCUUCCUCUUCC	GGAGGAGGAGGAGGAGGAGG
miR2673b	mtr	Mf24316	CCUCUUCCUCUUCCUCUUCC	GGAGGAGGAGGAGGAGGAGA
miR2673b	mtr	Mf30858	CCUCUUCCUCUUCCUCUUCCA	UGGAGGAGGAAGAAGAGGAGG
miR2673b	mtr	Mf17341	CCUCUUCCUCUUCCUCUUCC	AGAGGAGGAAGAGGAAGAUG
miR2673b	mtr	Mf22682	CCUCUUCCUCUUCCUCUUCCA	UGGAGGAGGAGGAGGAGGAGG
miR2673b	mtr	Mf86929	CCUCUUCCUCUUCCUCUUCC	AUAAGAGGAAGAGGAAGAGA
miR2868	osa	Mf16736	UUGGUUUUGUGUAGUAGAAA	UUUCUCCUACUCAAAAUUAA
miR2874	osa	Mf54990	AUGUGAACAGUGUCAAACAG	UUGUUUGACAUUGUUUGUAU
miR2878-5p	osa	Mf90577	UACAUGUAUAAAAUUCUGAGG	UCUUAGAAUUUUAAACAUAUA
miR2878-5p	osa	Mf31938	UACAUGUAUAAAAUUCUGAG	UUCGGGAGUUUAUGCAUGUA
miR2905	osa	Mf86289	UACAUGUCAGUGACAAAGGCA	UGCCUUUGUUGUUGACAUGUU
miR2912b	peu	Mf47037	UCUAGAACUCGAGAUAUGGG	CCCAUAUUACGUGUUUUAGA
miR2922	osa	Mf89855	AAUAAGUGAUUACCGAAAUU	AAUUUUGGUGGACAUUUAUU
miR2928	osa	Mf20569	AAGAAGACGACAUUUUGUUG	UAACAAAAUGGUGUUUUUUU
miR2929	osa	Mf27113	CUCAAGGGUGUUUGUGAAAUA	UAUUUGACGAGCACCCUUGAG
miR2931	osa	Mf94506	CUUUAUUGUUGAUGUCAAAA	UUUGGACACCAAUAAUGAAG
miR2948-5p	ghr	Mf92433	UGUGGGAGAGUUGGGCAAGAA	UUCUUGUUCAACUCUUUCACC
miR-3120	aja	Mf37119	CACAGCAAGUGUAGACAGGC	AUCUGUCUGUACUUGUUGUG
miR3433-5p	aly	Mf91341	GGUCAUUUGAGAACUGUGAUG	UAUCACAGUUACCAAAUGGCC
miR3434-3p	aly	Mf46126	UCAAAAUCAGAGAA-UCAACCA	UGGUUGGGUUUUCUGAUUUUGA
miR3436-3p	aly	Mf50214	CAACAACGAUUUUUGGGUCGUU	AAUGCCCCACAAAUCGUUGUUG
miR3437-5p	aly	Mf33958	AAAAAACAAGGAUCCACGGA	UUUGUGGUUCCUUGUUUUUG
miR3439-3p	aly	Mf83082	UCUGAUUUUCGAAGUCCCAAAA	UAUUCGGACUUCGAUAAUCGGA
miR3440	han	Mf31089	UGGGUUGGUCAAGGGAAACG	GGUUUCCUUUGACUAGCCCA
miR3440-3p	aly	Mf95720	UGGAUUGGUCAAGAGAACCG	UGGUUCUCUUGACAAAUUUA
miR3440b-5p	ath	Mf51363	UUUUCUUGGCCCAUCCACUUC	GAGGUGGUGGGGCUAAGAAAA
miR3441-3p.2	aly	Mf38945	AACGACUUCAUCUUCUUUGC	AUGAAGAAGACGAAGUCGUU
miR3441-5p.2	aly	Mf53226	CGAAGAAAAUGAAGUCGUUU	AAAUGAUUUCAUUUUUUUUU
miR3445-3p.1	aly	Mf91864	UUUGGAAGGUGAUUGUUUGCU	AGUAAACAA-CACUUUCCAAA
miR3445-5p.2	aly	Mf40074	GGUCUUUCUCCCUAUCAAGCG	CGUUUGAUAGAGAGAGAGAUU
miR3449-3p	aly	Mf40913	AGAUAGAAAGCAAUCUGGAUA	UAUUCAGAUUGCUUUCUGCUU
miR3513-3p	ahy	Mf56165	UUGAUAAGAUAGAAAUUGUA	AAUAAUUUCUCUUUUAUCAA
miR3515	ahy	Mf12258	AAUGUAGAAAAUGAACGGUA	AACCGCUCAAUUUCUACAUU
miR3515	ahy	Mf56220	AAUGUAGAAAAUGAACGGUA	UACCUUUGAUUUUUUACAUU
miR3515	ahy	Mf27380	AAUGUAGAAAAUGAACGGUA	UAUUGAUUAUUUUCUAUAUU
miR3518	ahy	Mf51397	UGACCUUUGGGGAUAUUCGUG	UAGGAAUAUCUUCAAGGGUCA
miR-3596	aja	Mf86207	CUAUACAAUCUACUACCUCA	UGAGGAAGGUGAUUGUAUAG
miR3624-3p	vvi	Mf42707	UCAGGGCAGCAGCAUACUACU	AGUAGUGUGCUGCAGCCCAGA
miR3624-3p	vvi	Mf40673	UCAGGGCAGCAGCAUACUACU	GGUAGUGUCCUGAUGCUCUGA
miR3624-3p	vvi	Mf40670	UCAGGGCAGCAGCAUACUACU	GGUAGUGUCCUGAUGCUCUGA
miR3628-3p	vvi	Mf44523	CUAAGCACAGCUCUCGCAUC	GGUGCAGGAUCUGUGCUUAG
miR3630-5p	han	Mf28212	GCAAGUGAUGAUAGACCAGA	UCUGCUGUUUCAUCACUUGC
miR3630-5p	han	Mf52501	GCAAGUGAUGAUAGACCAGACA	UAUCUUGUCUAACAUCAUUUGU
miR3631a-3p	vvi	Mf14726	UAUAUUGGAUGAUGUCAACAA	UUGUUGGUAUCAAUCAAUAUA
miR3632-3p	vvi	Mf93139	UUUCCCAGACCCCCAAUACCAA	UGGGUAUUGGGG-UCUGGGAAU
miR3635-3p	vvi	Mf32661	AUUAUGUCCCACACAUGCCU	AGGCAUGUUAGGGACAUAAA
miR3637-3p	vvi	Mf40322	UUUCGACAAGACACAAUGCAU	AUGUAUUGUG-CUUGUUGAAA
miR3637-5p	vvi	Mf16384	AUUUAUGUAUUGUGUUUUGU	AAAAAACACGAUGCAUAAAG
miR3638-3p	vvi	Mf93837	GCAACAAGCAUGAAAAGGCA	GUCUUUUUCAUGCUUGUUGU
miR3639-3p	vvi	Mf94638	GAGCUUUUGGCUUCUCAGAA	UUUUGAGAAGCCAAAAUCUG
miR3639-3p	vvi	Mf42807	GAGCUUUUGGCUUCUCAGAAGU	GCUAUUGAGAGGUCAAAAGUUC
miR3697	pab	Mf52526	UAGCCCCUGACUUCAACAUG	CAUGU-GAAGUCAGGGGCUG
miR3706	pab	Mf26884	UUUCGGAGAAAUGGAUAAGA	UUUUGUUCAUCUCUCUGAAA
miR3707	pab	Mf52677	AUGAUCUGCCAUUAUCCUUGA	UCAAGGAAAAUGGCAGAUCUU
miR3933	ath	Mf90263	AGAAGCAAAAUGACGACUCGG	UCGAUUCAUCAUUUUGCUUUU
miR393b-3p	aly	Mf34312	AUCAUGCGAUCUCUUUGGAU	AUUCAAAGGGAUUCCAUGAU
miR3946	csi	Mf38554	UUGUAGAGAAAGAGAAGAGAGCA	UCCUUUCUUAUCUUUCUUUGCAA
miR394b-3p	ptc	Mf46891	CUGUUGGUCUCUCUUUGUAA	UUACAAAUAUAAACCAACAG
miR3951	csi	Mf87070	UAGAUAAAGAUGAGAGAAAA	UUUUUUUUCAUUUUUAUUUC
miR3951	csi	Mf93263	UAGAUAAAGAUGAGAGAAAAA	UUUUUCUCUUGUUUUUAUCCA
miR395e	mes	Mf35702	CUGAAGGGUUUGGAGGAACU	AGUUCUUUCAAACUCUUUAA
miR395h	gma	Mf32045	AUGAAGUGUUUGGGAGAACU	AGUUCUACCAAACAGUUUAU
miR395k	mtr	Mf86769	UUGAAGCGUUUGGGGGAACU	AGUUUCUUUAAAAGCUUCAA
miR395k-3p	zma	Mf24581	GUGAAGUGUUUGAGGAAACUC	GGAUUUUCUUGAACACUUCAC
miR395m	gma	Mf33851	AUGAAGUGUUUGGGGGAACU	UGGUCCUCCAGACACUUCAU
miR395o-5p	zma	Mf87227	GUUCUCUUCAAGCACUUCAC	GUGGUGUGUUUAAAGAGAAC
miR395p-5p	bdi	Mf20966	GUUUCCUGCAAGCACUUCAC	UUGAAGUUCUCGCAGGAAAC
miR396b-3p	osa	Mf38589	GUUCAAUAAAGCUGUGGGAA	UUCCCACAGCUCUAUUGGAG
miR396c	mtr	Mf44589	AUUCAAGAAGGUCGUGGAAA	UUUGCAAGGCCUUCUUGAAU
miR396e	lus	Mf83968	UUCCACAGCUUUCUUGAACU	AGUUCAGAGAAACUGUGGAA
miR396e-3p	ptc	Mf87368	CUCAAGAAAGCUGUGGGAGA	UCUUCCACUGCUUUCUUGAU
miR397	pab	Mf50354	UCAUUGAGUGCAGCGUUGAC	GUCAGAGCUGCACUUAAUGC
miR397-3p	mtr	Mf36955	UCUACGCUACACUCAAUUAU	AUGAUUGAGAGUAGUGUGGG
miR397a-3p	aly	Mf94393	CCGGCGUUGCGCUCAAUUAUG	CAUAGUUGAGAGCAAUGUCGG
miR397c	ptc	Mf86138	UCAAUGAGUGGAGCUUUGAU	AUCCAAGCACCACUUGUUGA
miR398a-5p	mtr	Mf49088	GGAGUGACACUGAGAACACA	UCUUUUCUCGGUGUCACUCC
miR398a-5p	mtr	Mf55369	GGAGUGACACUGAGAACACA	UCUUUUCUCAGUAUCACUCC
miR399e-5p	zma	Mf14531	GGGCUUCUCUUUCUUGGCAG	GUGCUUAGAAAGAGAAGUCC
miR399f-3p	zma	Mf84409	UGCCAAAGGAAAUUUGCCCCG	CGGUGCAAAUUCCCUUUGGCC
miR399t-3p	mtr	Mf52796	UGCCAAAGGAGAUUUGCCCA	UAGGCAAAUCUUCUUUGGUC
miR399t-5p	mtr	Mf83281	GGGUGAGUUCUCCAUUGGCAGG	UCUACCAAUGGAGAACUAAUCC
miR399t-5p	mtr	Mf24780	GGGUGAGUUCUCCAUUGGCAGG	UUUGCUAAUAGAAAACUCACCU
miR403b-5p	aly	Mf48309	UGUUUUGUGCGUGACUCUAAU	GUUAGAAUAACGCAUAAAAUA
miR407	ath	Mf5535	UUUAAAU-CAUAUACUUUUGGU	AGCAAAAGUGUAUGUAUUUGAA
miR408-5p	mtr	Mf51313	ACAGGGAACAUGCAGAGCAU	AUACUUUGCAUGGUCUCUGU
miR408a	hbr	Mf17921	AAGACUGGGAACAGGCAGAG	CUCUUCUUGUUCCCACUCUU
miR408b-5p	gma	Mf42561	CUGGGAACAGGCAGGGCACG	AGUGUCCAGCCUGUUUCCAG
miR414	ath	Mf48886	UCAUCUUCAUCAUCAUCGUCA	UGACGACGGUGGUGAAGAUGA
miR414	ppt	Mf46511	UCAUCCUCAUCAUCCUCGUC	GAUGAUGAUGAUGAGGAUGU
miR414	ppt	Mf51205	UCAUCCUCAUCAUCCUCGUC	GACGACGAUGAUGACGAUGA
miR414	ppt	Mf20536	UCAUCCUCAUCAUCCUCGUCC	GGACGAGGACGAUGAGGACGA
miR414	ppt	Mf36264	UCAUCCUCAUCAUCCUCGUC	GAUGAUGAUGAUGAUGAUGA
miR414	ppt	Mf47866	UCAUCCUCAUCAUCCUCGUC	GAUGAUAAUGAUGAGGAUGA
miR415	ath	Mf89296	AACAGAGCAGAAACAGAACAU	GUGUUUUGUUUUUGUUCUUUU
miR415	ath	Mf26673	AACAGAGCAGAA-ACAGAACA	UGUUCUGUAUUCUGUUCUGUU
miR415	ath	Mf36999	AACAGAGCAGAAACAGAACA	UGUUUUGUUUGUUCUCUGUU
miR415	ath	Mf21981	AACAGAGCAGAAACAGAACA	UGUUUGGUUUCUGCUCUGUU
miR415	ath	Mf50660	AACAGAGCAGAAACAGAACAU	GUGUUUUGUUUCUGUUUUCUU
miR415	osa	Mf20517	AACAGAACAGAAGCAGAGCAG	UUGCUUUGGUUUUGUUCUGUU
miR417	ath	Mf53469	GAAGGU-AGUGAAUUUGUUCG	UGAACAAAUUCACUUGCCUUC
miR419	ppt	Mf18534	UGAUGAAUGAUGACGAUGUAU	AUACAAGAUCAUCAUUCAUCA
miR4221	aly	Mf18913	AAGAGUUCAAAAGUAGUGAAG	UUUCACUACUUUU-AACUCUU
miR4223	aly	Mf30774	AUGGAAUUUGAUAAAUAAACA	UAUUUUUUUAUCAAAUUCCAU
miR4226	aly	Mf30092	UACAAGAUGCAUUCGAGCAA	UUCCUUUAAUGCAUUUUGUA
miR4227	ath	Mf52529	UCACUGGUACCAAUCAUUCC	GGAAUCUUUGGUGUCAGUGA
miR4231	aly	Mf52356	UAGACCUUUGUGUUGCCAUCG	UGAUGGCAAUCAAAAGGUCUA
miR4233	aly	Mf29901	CACAUCAUCAACAUCAACUCC	GGUGUUGGUGGUGAUGAUGUG
miR4233	aly	Mf56277	CACAUCAUCAACAUCAACUCC	GGUGUUGGUGUUGAUGGUGUC
miR4233	aly	Mf31902	CACAUCAUCAACAUCAACUC	UUGUUGAUAUUGAUGAUGUG
miR4246	aly	Mf55337	AAAUCCAAUUUUCAUUGCUU	AAGUAAUGAAACUUGGAAUU
miR4249	aly	Mf32434	UGAAUUUGAGAAGUUGAGGU	UUUUCAACUUCUCGAAUUUA
miR4249	aly	Mf31815	UGAAUUUGAGAAGUUGAGGU	CUCUCAAUUUCUCAAAUUCA
miR426	osa	Mf46231	UUUUGGAAGUUUGUCCUUACG	UGCGAGGGCAAGCUUCUAAAA
miR4343b	gma	Mf22101	UCUUACAGAUCAAGUUGAUU	GAUCAAAUUGAUAUGUAAGG
miR4356	gma	Mf10863	CAGGACUGUCUUAGAAAGCCAGGC	GGCAGGCUUUUGAAGACAGUCUUC
miR4357	gma	Mf82495	CAGUCGUGUGAUUGUACGGUU	AAUUGUACAAUCAGGCGAUUG
miR4359b	gma	Mf29950	AACGCGUGAUAUGUUAACAUCGG	CCAAUAUAAACAUGUCACGUGUU
miR4362	gma	Mf28296	CCUUAGGACAGACGUCAUGU	ACAUGAUGACAGUUCUAAGG
miR437	bdi	Mf39136	GAACUUAGAGAAGUUUGACU	AGACAAACUUCUCCAAGUUU
miR437x-3p	sbi	Mf46827	AUUUGACUGACACGGAUUCUAGGA	UACGAGGAUCCGAGUCAGUCAAAA
miR4383	gma	Mf46744	UAUUGGAUCUCAGUUGAACC	GCUUCAAUUUGGAUCCAAUA
miR4387a	gma	Mf23253	AACAAGACGUGAUGACGUGA	UCAAGUAAUCACAUCUUGUU
miR4394	gma	Mf37675	AAUGGACUAAAGAGAAAGGGG	CCCCUCUCUUUUUAUUCCAUU
miR4399	gma	Mf44029	UUAACGAAAAAGGACUAACG	UGUUAAUUUUUUUUCGUUGA
miR4403	gma	Mf18729	ACGGACACCGAACACGACACGGA	UUAGUGUCGUGUCUGGUGUUCGU
miR4409	gma	Mf86594	UAACAAGUGGGUUUGUUGACUG	CACUUCACAAACCCACUUGUUG
miR4414	gma	Mf38547	AGCUGCUGACUCGUUGGCUC	GAGCCUGCGAGUCAGCGGCA
miR4415b-5p	gma	Mf45849	AAGUUGUGAUGGGAAUCAAU	GUCGAUUCCUAUUGCAACUU
miR444e	osa	Mf39078	UGCAGUUGCUGCCUCAAGCU	AGUUUGAGGCAGUAGAUGCA
miR447a.2-3p	ath	Mf30994	UAUGGAAGAAAUUGUAGUAUU	ACUUCUACAAUUUCUUCCAUU
miR447a.2-3p	ath	Mf29498	UAUGGAAGAAAUUGUAGUAUU	AAUGCUGCUAUUUCUUCUAUG
miR472-3p	aly	Mf56191	UUUUUCCUACUCCGCCCAUACC	GGUUUGGGUGGGGUGGGAAAAA
miR472b	ptc	Mf28326	UUUUCCCAACUCCACCCAUC	GAUGGAAGGAAUUGGGAAAA
miR475d-3p	ptc	Mf46384	UUACAGAGUCCAUUGAUUAAG	CUUCAUCGAUGGAUUUUGUGA
miR477a-3p	ppt	Mf86835	AGAAGCCUUUGUGGGAGAGGA	UCUUCUCCCA-AAAGGCUUCU
miR477b-3p	vvi	Mf42050	CGAAGUCUUUGGGGAGAGUG	CACUCUACCCAUAGACUUCG
miR478d	ptc	Mf52671	UGACAUGUCUUCUAUUUUUA	CAAAAAUAGAAGGUGUGUUA
miR480	ptc	Mf28148	ACUACUACAUCAUUGACGUU	CAUGUUGGUGAUGUAGUAGU
miR482	gra	Mf24504	UCUUUCCAAUUCCUCCCAUUCC	GAGGUGGAAGGAAUUGGAAAGG
miR482-3p	zma	Mf84951	UCUUCCUUGUUCCUCCCAUU	AAUGGGCGGAAUAGGGAAGA
miR482a-3p	csi	Mf30797	UCUUCCCUAUGCCUCCCAUUC	GGAUAGGUGGCAUAGGGGAGA
miR482a-5p	mdm	Mf87370	AGGAAUGGGCUG-UUUGGGAAGA	UCUUCCCAAAACAGCUUAUUCCU
miR482b-3p	ptc	Mf39885	UUACCAAUACCUCUCAUGCC	GGUAUGGGGGGAGUUGGUAA
miR482b-5p	ptc	Mf88347	GGCAUGAGGUGUUUGGCAAG	CUUGCCAAAAACCACAUGCU
miR482c	mdm	Mf34883	UCUUUCCUAACCCUCCCAUUC	GAAUGGAUGGGUUGGGAAGGA
miR482c	nta	Mf41335	UUUCCAAUUCCACCCAUUCC	GGGAUUGGUGGAAUAGGAAA
miR482d	mdm	Mf55853	AAUGGAAGGGUAGGAAAGAA	UUUUUUCCAACUUUUCCAUU
miR482d	mdm	Mf55854	AAUGGAAGGGUAGGAAAGAA	UUUUUUCCAACUUUUCCAUU
miR482d-3p	gma	Mf30173	UCUUCCCUACACCUCCCAUA	AAUGAGAGGUGAAGGGAAGA
miR482d-5p	ptc	Mf45391	GGACAUGGGUUGGUUUGCAA	UUGCACUCCAAUCCAUGUCU
miR4994	gma	Mf32083	GGUUAGCUCAAGGAUCUCAC	GUGAGAUUCUUGAGCUCACU
miR5014a-5p	ath	Mf20689	ACACUUAGUUUUGUACAACAU	AUGUUUUGAAAAAUUAAGUGU
miR5016	ath	Mf20690	UUCUUGUGGAUUCCUUGGAAA	UUUCCACGAAAUCCACAAGAA
miR5017	ath	Mf31824	UUAUACCAAAUUAAUAGCAA	UUGUUAUUAAUUUGUUGUAG
miR5018	ath	Mf89836	UUAAAGCUCCACCAUGAGUC	GACAUAUGGUGGAGUUUUAU
miR5020c	ath	Mf29295	UGGCAUGGAAGAAGGUGAGA	UCUCACUUUCUCCCAUGUUG
miR5021	ath	Mf50770	UGAGAAGAAGAAGAAGAAAA	UUUUUUUUUUCUUCUUUUCA
miR5021	ath	Mf87567	UGAGAAGAAGAAGAAGAAAA	UUUUCUUCUUCUUCGUUUCA
miR5021	ath	Mf89013	UGAGAAGAAGAAGAAGAAAA	UUUUUUUCUUCUUCUUUUUG
miR5021	ath	Mf52774	UGAGAAGAAGAAGAAGAAAA	UUUUCUUUUUCUUUUUCUUG
miR5021	ath	Mf86066	UGAGAAGAAGAAGAAGAAAA	AUUUCUUCUUCUUCUUCUUC
miR5021	ath	Mf25367	UGAGAAGAAGAAGAAGAAAA	UUUUUUUCUUCUUCUUCUGA
miR5024-5p	ath	Mf49042	AUGACAAGGCCAAGAUAUAA	UGAUAACGUGGCCUUGUCAU
miR5040	gma	Mf53799	AUGAUAUAUAACAAGCAUGAG	UUAGUGUUAGUUAUAUAUCAU
miR5040	gma	Mf42432	AUGAUAUAUAACAAGCAUGA	UUAUGUAUGUUAAAUAUCAU
miR5041	gma	Mf25087	UUUCAUCUUCAACUUGCUCA	UGAGAAAUUUGAAGGUGAAG
miR5049-3p	bdi	Mf91097	CAAGUAAUAUGGAUCGGAGGAAGU	ACUCCCUCCGUCCCAUAUUACUUG
miR5049b	hvu	Mf13459	AGUAUUUAGGUACAGAGGGAG	CUCCUACUGUACCUGAAUAUU
miR5057	bdi	Mf37133	AAAUUUCAAAUCAUUUUGAC	UUCAAAAUGAUUUCAAAUUU
miR5059	bdi	Mf44926	CGGCCUGGGCAGCACCACCA	UGGUGCUGCUGUCCAGGCUG
miR5075	osa	Mf45862	UUCUCCGUCGCCGCCGUCCG	AGAACGGCGGCGACGGAGAG
miR5079b	osa	Mf25019	UUUGGAUCUGUUAUUUUGGUA	UACAGAAGAAACAGAUCCAAA
miR5079b	osa	Mf37445	UUUGGAUCUGUUAUUUUGGU	AGCAGAAUAAUGGAUCCAAG
miR5079b	osa	Mf37447	UUUGGAUCUGUUAUUUUGGUA	UAGCAAAAUUAUGGAUCCAAA
miR5144-5p	osa	Mf43250	UUCUUGUGCUGCUGAAGAGAC	GCUUCUUUAACAGCACAAGAA
miR5145	osa	Mf34946	ACCUGUUUGGAUUCUUGAGG	CCCCAACAAUCCAAGCAGGU
miR5148c	osa	Mf18588	UGAGGGGUAGAAAUGUCAUAUC	GCUAUGAUAUUUCCAUUCUUCA
miR5157b-3p	osa	Mf85997	AGAAGUUGUGGCUAUCAAAAAGUU	AAGUUUUUGAUGGCCAUAAUUUCC
miR5157b-5p	osa	Mf19325	AACUUUUUAAUAGCUACAAC	UUUGUUGUUGUUAAAAAGUU
miR5157b-5p	osa	Mf43959	AACUUUUUAAUAGCUACAACUUCU	GGAUGCUGUUGCUAUUAGAGAGUU
miR5164	bdi	Mf85963	CGCAACUUUGU-CUAGAUACG	UGUAUCUAGUACAAAGUUGCA
miR5167-3p	bdi	Mf27548	CCAAUGACACCCAUAGUGGA	UCCACUGUGG-UGUCGUUGG
miR5173-3p	bdi	Mf24428	UGCAUCUGUAUAUACGAGAA	UUCUUGUGCGUACAGAUGCA
miR5174d-5p	bdi	Mf96018	UCCCUCCGUUUCAUAAAGAU	AUUUUAGUGACACGGAGGGA
miR5175a	bdi	Mf25282	AAGAAUUUAGGAACGGAGGGA	UUUCUCCUUUUCUGAAUUCUU
miR5175a	bdi	Mf90471	AAGAAUUUAGGAACGGAGGG	UCUUUCCUUCUUAAAUUCUU
miR5176-3p	bdi	Mf32517	UGUGAUGAUGUGGCAUAGAAU	AUUCUAUGCCUCAACAUCACA
miR5185k-3p	bdi	Mf90699	UUUGAGAAUUGAACUAGAAG	CAUCUAGUUCAAUUCAUAAA
miR5185k-5p	bdi	Mf20757	UUCUAGUUCAU-UUUUCAAAUC	GUUUUGAAGAUAUGAACUAGAA
miR5185k-5p	bdi	Mf49189	UUCUAGUUCAUUUUUCAAAUC	GAAUUGAAAGAUGAACUUGAA
miR5185l-3p	bdi	Mf46087	UUUGGAGAUUGACUUAGAAG	UUUUUAAUUCAAUUUCCGAA
miR5185l-3p	bdi	Mf35572	UUUGGAGAUUGACUUAGAAG	AUUGUAACUCAAUCUCCAAA
miR5185l-5p	bdi	Mf8511	UUCUAAGUCAAUCUCUAAAU	AUUUAGAGAU-GAUUUAGAG
miR5185l-5p	bdi	Mf89221	UUCUAAGUCAAUCUCUAAAU	AUUGAGGGAUUGACUUUGAA
miR5185m-3p	bdi	Mf24604	UUUGAAAAUUGAACUAGAAG	UUUCUGGUUCAAUUUUUAUA
miR5185m-3p	bdi	Mf26939	UUUGAAAAUUGAACUAGAAG	CUUCUAAUUCAGUUUUCGAA
miR5198	bdi	Mf23644	GGGGAAAAGAGAUUGAGGGAG	CUGUUUCAGUCUCUUUUCCUC
miR5203	bdi	Mf22817	ACUUAUUAUGGACCGGAGGGA	UCCCUCCGUUUCAAAAUGAGU
miR5205a	mtr	Mf56045	CAUACAAUUUGGGACGGAGGGAG	UUUUGUCCGUGUCAAAUUGUAUG
miR5205b	mtr	Mf34417	CUUAUAAUUAGGGACGGAGGGAGU	ACACCCUCCAUUCAUAAUUAUAAG
miR5205d	mtr	Mf31752	CUUAUAAUUAGGGACGGAGGUAGU	ACACUCUUCGUCUCUAAGUAUAAG
miR5206b	mtr	Mf47267	GUGGGAUCCGUUGAUGGGUUAC	GAAAUUCAUCAACGUGUUCCAC
miR5208d	mtr	Mf24222	CAUAUUAGUCAUAUUUGUAG	AUGCAAAUAUGUCUGAUAUG
miR5210	mtr	Mf51090	UAAAUGUGUUGGAAUUAAGGU	AUUUUAAUUUUAACACAUUUU
miR5210	mtr	Mf49319	UAAAUGUGUUGGAAUUAAGG	CCUUAAUUCUGACAAAUUUA
miR5214-5p	mtr	Mf33693	UAGCUCUAUUAACAAUUAAA	GUUAGUUGCUAAUAGAGCUA
miR5221	mtr	Mf52413	AGGAGAGAUGGUGUUUUGACUU	AUGUUAAAGCUCCAUCUUUUCU
miR5230	mtr	Mf30297	CAAAUCUUGAAUCGAUUGGCA	UGCCGGUCGAUUCAAGAUUUG
miR5231	mtr	Mf30811	UUAUGCAAGUAGAUAAGCUCA	UGAACUUAUCUUCUUGCAUAA
miR5237	mtr	Mf53366	UUCAAAAGAUUUAGUUGGGAU	AUCCCAACUAAAUCUUUUGAA
miR5237	mtr	Mf53365	UUCAAAAGAUUUAGUUGGGAU	AUCCCAACUAAAUCUUUUGAA
miR5242	mtr	Mf92341	UUGUAGAAACAAGCGAUGUC	GAUAUUGCUUGUUUCUUCAA
miR5242	mtr	Mf35289	UUGUAGAAACAAGCGAUGUC	GAUAUUGCUUGUUUCUUCAA
miR5242	mtr	Mf51885	UUGUAGAAACAAGCGAUGUCA	UGACAUAGCUUGUUUCUACAA
miR5242	mtr	Mf92342	UUGUAGAAACAAGCGAUGUC	GAUAUUGCUUGUUUCUUCAA
miR5245	mtr	Mf51166	CAUCGUAGAACACAGGCAGUA	UAUUGCCCGUUUUCUAUGAUG
miR5245	mtr	Mf32406	CAUCGUAGAACACAGGCAGUA	UUCUGCCUGUUUUCUAUGAUG
miR5248	mtr	Mf46761	UUUUUAGUUGGCAUGCAUUCA	UGAAUGCAUGCCAAUUAGGAC
miR5248	mtr	Mf30903	UUUUUAGUUGGCAUGCAUUCA	UGAAUGUAUGCCAACUUAAAU
miR5253	mtr	Mf33477	GAUGAAAAUGAUUAUGUUGG	UUAACAUAAUCAUUUUCGUC
miR5254	mtr	Mf34256	AGGAGGUGGAAGCAUUUGUG	CGCAAAAGCUUCCACUUCCU
miR5255	mtr	Mf28074	UGACUUGAUAGAGGACAUGGG	CCCAUGUCCUUUAUCAAGUCA
miR5255	mtr	Mf28073	UGACUUGAUAGAGGACAUGGG	CCCAUGUCCUUUAUCAAGUCA
miR5255	mtr	Mf18193	UGACUUGAUAGAGGACAUGGG	CCCAUGUCCUCUAUCAAGUCA
miR5257	mtr	Mf11687	ACAAGUAGAACCUUUUUUCU	AGAGGAGGGGUACUACUUGU
miR5261	mtr	Mf55416	UCAUUGUAGAUGGCUUUGGC	GCAAAAGCCAUUUACAAUGA
miR5264	mtr	Mf50413	UUGAUCAAGGACUUUGCAUC	GGUGCAGAUUCCUUGAUUAG
miR5268b	mtr	Mf28785	CCAGAGUGGAAUGAAGAUAUGGUU	AGUAAGGUCUUCAUUCCACUCAGG
miR5269b	mtr	Mf31344	AAAGUGGUGGGACAUACAUU	AAUGAAUGUUUUAUCACUUU
miR5272f	mtr	Mf86379	GAAUUGAUUAUGUUUGGAUACA	UAUUUCCAGACAAAAUUAAUUC
miR5272f	mtr	Mf28482	GAAUUGAUUAUGUUUGGAUACACU	AUUUUAUCAAAAUAUAGUCAAUUC
miR5281a	mtr	Mf48966	CUCUUGUAAAUAGGAUCGGA	UUUGGUCCUGUUUACAAGGG
miR5281f	mtr	Mf51466	UCUUAUAAAUAGGACCGGAGGGAG	CCCCCUCCGGUCCUUAGUAUAAGA
miR5282	mtr	Mf35196	GACGGAAUUAGAGAGGGAUUU	AAAUCUCCGUCUAAUUCUGUC
miR5282	mtr	Mf35195	GACGGAAUUAGAGAGGGAUUU	AAAUCUCCGUCUAAUUCUGUC
miR5287a	mtr	Mf29118	UGCUUAUAUUAGUGACCGGAGG	CUUCCGGUCAAUAUUAUAAGUA
miR5287a	mtr	Mf30047	UGCUUAUAUUAGUGACCGGAGGAU	ANCCUCCGGUCAGAAAUAUAAGCA
miR5287b	mtr	Mf18411	UGCUUAUAAUAGUGAUCGGAGGG	UCCUCCGAUCACUGAUAUAAGAA
miR5287b	mtr	Mf38056	UGCUUAUAAUAGUGAUCGGAGGG	CCCUCUGGUCACAUUUAUAAGCA
miR529	bcy	Mf25222	GAAGAAGAGAGAUGGUAGAG	UUCUACCCUUUCUUUUCUUU
miR529	bcy	Mf37508	GAAGAAGAGAGAUGGUAGAG	GUUUUCCAUCUCUCUUCUUC
miR529	bcy	Mf27318	GAAGAAGAGAGAUGGUAGAG	UUUUUCCAUCUUUUUUCUUC
miR5290	mtr	Mf49381	AAUUUGGAGAGAGAUAGACACAU	GUGUGUCUCUUUCUCUCCAAAAU
miR5291c	mtr	Mf40748	GUUUGAUGGAUGGAUUGGAUGGA	UGUAUCCAAUUCAUCUAUCGGAU
miR5293	mtr	Mf56129	GAUGAAGAAGUGGAAGGAAGAAGA	UCUACUUUCUUUCAUUUCUUGAUC
miR529-3p	bdi	Mf87541	GCUGUACCCUCUCUCUUCUU	AACAAGAGAGAGGGUUUAGC
miR529-3p	bdi	Mf87542	GCUGUACCCUCUCUCUUCUU	AACAAGAGAGAGGGUUUAGC
miR5298a	mtr	Mf35960	UGGAUAUGAUAUGAAGAUGAAG	UUUAAUCUUUAUAUUAUAUCUA
miR5298d	mtr	Mf32910	UGGAGAUGAUAUGAAGAUGA	UCAUCUUCAUAUUAUGUUCA
miR529b	osa	Mf55984	AGAAGAGAGAGAGUACAGCUU	AAACUCUAUUCUCUUUCUUCU
miR529d	ppt	Mf20616	AGAAGAGAGAGAGCACAGCC	GGCUGUGAUGUUUUUCUUCU
miR5301	sly	Mf83428	UGUGGGUGGGGUGGAAAGAU	UUCCUUCCACCCCACCCGCA
miR5302	sly	Mf44413	AAACGAGGUUUGUUACUUUG	UAAUGCAACAAACUUCGUUU
miR5303	sly	Mf47330	UUUUUGAAGAGUUCGAGCAA	UUGCUUGAAUUCUUCGAAGU
miR530-3p	osa	Mf27919	AGGUGCAGAGGCAGAUGCAA	UUGCAUUUGCAUCUGCAGCU
miR530e	gma	Mf83630	UGCAUUUGCACCUGCACUUU	AAAUUGCUGGUACAAAUGCA
miR530e	gma	Mf23010	UGCAUUUGCACCUGCACUUU	AAAAUGAAGCUGCAAAUGCA
miR530e	gma	Mf55495	UGCAUUUGCACCUGCACUUU	AAACAGCAGGUGCAAAUGCU
miR-5321	rmi	Mf17238	UAUGGAAAAAGC-AUAUUCUUGGGC	GCAAAAGAAUAUUGCUUUUUCUGUA
miR-5327	rmi	Mf84196	AAAUGGUUCGUGAGGCUGCC	GGUAGGCUCAUGCACCAUUU
miR5340	osa	Mf77704	UGAUGACGUGGAUGAAUUUCAAA	UGUGAAGUUCAUUUGUGUCAUUA
miR5370	gma	Mf86396	CUAAAGAUUGUCCAAAAGGAA	UUCAUUUUACACAAUCUUUAG
miR5370	gma	Mf85245	CUAAAGAUUGUCCAAAAGGAA	UUCUUUUUGUUCAAUCUUUAG
miR5376	gma	Mf55359	UGAAGAUUUGAAGAAUUUGGG	UCCAGAUUCUCUAGGUCUUCA
miR5376	gma	Mf54561	UGAAGAUUUGAAGAAUUUGG	UCAAAUUCUUCGAAUUUUCA
miR5379	gma	Mf41704	AUGAAAAUCAUUCAUUAUGAUAU	AUGUCAUGAAGAAUGAUGUUCAU
miR537d	ppt	Mf25557	UUGAGGUGUUUCUACAGGCUA	UAGCUUAUAGAAGCGCCUCAG
miR5385	sbi	Mf37073	ACCACCAACCCCACCGCUUCU	GGAGGUGGUGGCGGUGGUGGU
miR5387a	sbi	Mf50463	UAACACGAACCGGUGCUAAA	GUUGGCACCGGUUCGGGUUA
miR5475	pti	Mf37404	UCGGAGGAUUAACGUCGUUU	AAACGAUGUUGUUCUUCUGA
miR5477	pti	Mf89958	AAAAAUAGAAGACUUUGGAA	GUCUAAAGUCUUAUAUUUUU
miR5483	pti	Mf36790	AUUUUUUUGGAUCGUGUGAU	AAUAUAUGAUCCAAAAAAAU
miR5492	osa	Mf46620	AGAAGGAGAAUAGAUAUGGUU	GAUUAGAUCUAUUCUUCUUCU
miR5499	osa	Mf47236	GAAGGAAGAAUCGUUAUGGAA	UUCCAAAGUGAGUCUUCCUUC
miR5499	osa	Mf44966	GAAGGAAGAAUCGUUAUGGA	AUCAUAAUAAUUCUUCCUUC
miR5508	osa	Mf9576	UAGAUGGCUGAUCUGGUGUG	CACAACAGAUUAGUUAUUUA
miR5518	osa	Mf20428	AUACUCAAACAGGGCAUUGC	GCCAUCCCAUGUUUGAGUAU
miR5521	osa	Mf34431	AGUGGCUGCAUAUCUGAUGA	GUGUAAGAUAUGCAGCCACU
miR5522	osa	Mf38344	AACAAUAGGAAUGGGAGGCAU	AUGUUUUUCAUUUUUAUUGUU
miR5524	osa	Mf37958	UGGAAAAUGUGUUCAUGACG	GGUCAUGAAGCCAUUUUCCA
miR5536	osa	Mf39417	AAUGGUAGUGACAUUAUGGU	ACCAUGGUGUUAUUGCUAUU
miR5542	osa	Mf24491	UUUGAGAAGGUAUCAUGAGA	UCUCACCAUACCAUCUCAAA
miR5556-5p	mtr	Mf38184	UGGAAUUCUUCCGCCAUCCA	UGGAUGGAGAAACAAUUCCA
miR5558-3p	mtr	Mf35320	UAGAUUUAGAAUUAGAAAAG	CUUUUUUAAUAGUAAAUUUA
miR5561-3p	mtr	Mf33662	GUCUAUCUCUCUCUAAAUGG	UCUUUUGGAUAGAGAUAGAC
miR5563-3p	mtr	Mf48173	ACUGAGUUGCCUAAUGUCGUU	GACGACAUUAGGCAAUUGAGA
miR5564b	sbi	Mf19435	GCAAUUCGUCGAACAGCUUG	CAAGCUGUUCG-CGAAUUGU
miR5565d	sbi	Mf87882	ACUUCAAUCCAUGUAUGUUGGU	AACAUUAUACGUGGAUUGAAGA
miR5568b-5p	sbi	Mf85252	UUUCUAGGUACAUAGCUUUUG	CAAAAGAUAUGUAUCUAUAAA
miR5568b-5p	sbi	Mf51645	UUUCUAGGUACAUAGCUUUU	AAAUGCUAUUUAUCUAGAAA
miR5568d-5p	sbi	Mf20379	UGGCUUUUCUAGAUACAUAG	UUAUGUAUAUUGAAAAGUCA
miR5568e-5p	sbi	Mf53301	GAUGUUUUGGGUUUUCUAGAU	AUUUGGAAGACCCGAGACAUC
miR5568f-3p	sbi	Mf89906	GUCUUAUAAUUUGGAAUGGAG	CUCCGUCCCUAAUUAUAAGAC
miR5568f-3p	sbi	Mf45844	GUCUUAUAAUUUGGAAUGGA	CCCAUUCCUAAUUAUAAGAU
miR5568f-5p	sbi	Mf82471	UCCAUUCCAAAUUGUAAGAU	CUCUUGCAAUUUGGAUUGGA
miR5568g-3p	sbi	Mf25365	AAAACGUCUUAUAAUUUGGA	UCUAAAGUGUAAAACGUUUU
miR5568g-5p	sbi	Mf25157	CAAAUUAUAAGAUGUUUUGGC	GCCGACACAUCUAAUAAUUUG
miR5569	sbi	Mf42555	UAUUGCAUGCUUGAACUAUGGUAA	UUUAUAUAGUUUAAGUAUGUAAUC
miR5570	sbi	Mf92803	AAAAGACAAAUCAGCAUGUC	GACCUGCUGAUUUGUUUUUA
miR5632	ath	Mf56302	UUGGAUUUAUAGUUGGAUAA	UUAUCCAAAUUUAAAUUUAA
miR5632	ath	Mf84584	UUGGAUUUAUAGUUGGAUAA	UUAUUCCACUAAGAAUCCAA
miR5632	ath	Mf25340	UUGGAUUUAUAGUUGGAUAA	UUAUUCCACUAAGAAUCCAA
miR5635c	ath	Mf35859	UGUUAAGGAGUGUUAACGGUG	CGCCGUUACCAUUCCUUAACG
miR5638a	ath	Mf55749	AUACCAAAACUCUCUCACUUU	AAAGAGAGAGAGUUUUGGUGU
miR5641	ath	Mf26261	UGGAAGAAGAUGAUAGAAUU	AUUUUUAUUAUCUUCUUCUG
miR5641	ath	Mf12229	UGGAAGAAGAUGAUAGAAUU	AAGUUUAUUUUCUUCUUCCA
miR5641	ath	Mf93830	UGGAAGAAGAUGAUAGAAUU	AGUUCCACCAUCUUCUUCCA
miR5643b	ath	Mf87228	AGGCUUUUAAGAUCUGGUUG	UAACCAGUUCUAAAAAGCCU
miR5648-3p	ath	Mf8634	AUCUGAAGAAAAUAGCGGCAU	GUGCGGCAAUAUUCUUCAGAU
miR5648-5p	ath	Mf40597	UUUGGAAAUAUUUGGCUUGACU	AAUCAAUUCAAUUAUUUCUAAA
miR5653	ath	Mf54759	UGGGUUGAGUUGAGUUGAGUUGG	UCAAUUCAAUUCAAUUCAAUUCA
miR5653	ath	Mf54758	UGGGUUGAGUUGAGUUGAGUUGG	UCAAUUCAAUUCAAUUCAAUUCA
miR5654-3p	ath	Mf87797	UGGAAGAUGCUUUGGGAUUUAUU	AGCAAAUCUCAAACCAUCUUUUG
miR5658	ath	Mf44861	AUGAUGAUGAUGAUGAUGAAA	UUUCAUCAUCGUCAUCAUCAU
miR5658	ath	Mf92240	AUGAUGAUGAUGAUGAUGAA	UUCAUUAUCAUCAUUAUCAU
miR5658	ath	Mf33235	AUGAUGAUGAUGAUGAUGAAA	UUUCAUCAUCAUCAUCAUCAU
miR5658	ath	Mf34995	AUGAUGAUGAUGAUGAUGAAA	UUUCGUCAUCAUCAUUAUCAA
miR5658	ath	Mf29865	AUGAUGAUGAUGAUGAUGAA	CUCAUCAUCAUCAUCAUCAA
miR5659	ath	Mf84073	CGAUGAAGGUCUUUGGAACGGUA	UCUCGUUCUUAAUACUUUCAUCG
miR5662	ath	Mf29054	AGAGGUGACCAUUGGAGAUG	UGUUUACAAUGGUCACUUCU
miR5665	ath	Mf24999	UUGGUGGACAAGAUCUGGGA	UGUUAUAUCUUGUCCACCAA
miR5668	gma	Mf47716	AGCAAUGGAAUUAUAGACUGC	GAAAUUUAUAAUUCUAUUGCU
miR5668	gma	Mf47717	AGCAAUGGAAUUAUAGACUGC	GCAAUUUAUAAUUGUAUUGCU
miR5668	gma	Mf51165	AGCAAUGGAAUUAUAGACUGC	GCAAUUUAUAAUUUCAUUGCU
miR5668	gma	Mf47126	AGCAAUGGAAUUAUAGACUGC	GCAGUUUAUAAUUUCAUUGCU
miR5672	gma	Mf27706	CAUGGUAGUGGAAGAAAUGG	AUAUUUCUUUCACUGUCAUG
miR5674b	gma	Mf47605	UAAUUGUGUUGUACAUUAUCA	UGAUGCUGUAUAAUAUAAUUA
miR5674b	gma	Mf47606	UAAUUGUGUUGUACAUUAUCA	UGAUGCUGUAUAAUAUAAUUA
miR5675	gma	Mf86220	UAGAGACGACAACAAUGGAA	CUCCAUUGUUGUUGUUUUUG
miR5712	bra	Mf86857	AAUAUUAAUAUAAUUGGUGA	UCACCAAUUAUGUUGACAUU
miR5720	bra	Mf83392	UUGUGAUUUGGUUGGAAUAU	GUACUGCAACCAAAUCACAG
miR5721	bra	Mf28878	AAAAAUGGAGUGAGAAAUGGA	UUCAUUUUUCAUUCCAUUGUU
miR5721	bra	Mf51297	AAAAAUGGAGUGAGAAAUGGA	UUCAUUUCUUAUUUUAUUUUU
miR5741e	mtr	Mf71463	UAGGGACUAAAUUGAUGGUUU	ACACCUUUAAUUUAGUCCCUA
miR5741e	mtr	Mf93436	UAGGGACUAAAUUGAUGGUUU	AAACCCUCAAUUUCGUCCCUG
miR5745b	mtr	Mf41897	UUUAAUUUAUAUACAUCGUC	GGUGAUGUAUAUGAAGUAAA
miR5745b	mtr	Mf95416	UUUAAUUUAUAUACAUCGUCA	UGAUGAUGUGAAUGAAUUAAA
miR5745b	mtr	Mf35988	UUUAAUUUAUAUACAUCGUCA	UGACGGUGUGAAUAAAUUGGA
miR5747	mtr	Mf84356	AAAAGAAUACUCAUACAUAACAUU	AGUGUUGUGUAUG-GUAUUUUUUU
miR5751	mtr	Mf84964	UUGAUUUGAUCAGAUGGUUUU	AGAGCUAUUGGAUCAAAUCAA
miR5751	mtr	Mf30228	UUGAUUUGAUCAGAUGGUUU	AAGCCAUCCGAUUAAAUCGA
miR5752b	mtr	Mf33764	CAUUGUUUGGUUUAGUACAAA	UUUGUUCUAA-CCAAACAAUG
miR5753	mtr	Mf28005	AUUUUGAUUGGUGCCAACUAA	UUAGUUUCCACCGAUCAAAGU
miR5754	mtr	Mf32008	UAUUGCACUCAUCUUCCAUGGC	GCCAUGGANGAAGAGUGCAAUA
miR5759	mtr	Mf54324	AAGGGGGUGAAAAGAUUCAA	UUGAAUCUUUACCUUCCCUU
miR5760	mtr	Mf95154	UGCUUUAAGGAUAUUUGUUAAGGA	UCCCUAACAUAUGUCCUUAGGGCA
miR5762	gma	Mf42936	UCAUAGGAGGAAUCAACUGG	UCAUUUGGUUCCUUCUAUGA
miR5765	gma	Mf42696	CGAAACGUUGAGGUAUAUGU	GUAUAUAACUCAAUGUUUUG
miR5769	gma	Mf50087	UGAGGGAAAUGAAGACGACG	UGUCAUCUUUAUGUCCCUCA
miR5773	gma	Mf34841	UUUUUAAAAGGUUCAGUUAGG	UUUAUCUGAACCUUGUAAAAA
miR5777	gma	Mf26528	CUAGCAAUAAUGUUGGAUGCA	UGCAGGCAACAUUUUUGCUAG
miR5779	gma	Mf33209	CAAGUCCAAAGUAGGAAUGUUGCA	UGUAACUAUCCUAUUUUGGAUUUG
miR5790	osa	Mf82992	AAGACGAUCCUAGCAGAGCUUCAU	AUUUAGGUCUGUUUGGAUUGUCUU
miR5797	osa	Mf31798	UCGUGGGAUUUAUGCAGUUA	UAAUUUCAUAAGUCUCACGG
miR5816	osa	Mf16057	UAGGAGUGUUUGUAGGAGCG	CGUUCCGACAACUACUCCUA
miR5833	osa	Mf16028	UCCUCCUCGGGCUCAUCGGG	CUGGAUGAUCCCGAGGAGGA
miR5837.2	osa	Mf41988	GGUGAUGUGGAGCGUUCGGC	GCUGAAUGCUUCAUAUUAUC
miR5997	ath	Mf36783	UGAAACCAAGUAGCUAAAUA	AAUUUGGUUGUUUGGUUUCA
miR5998b	ath	Mf25775	ACAGUUUGUGUUUUGUUUUGU	ACAAAAGAAAACACAAAUUAU
miR6022	sly	Mf94743	UGGAAGGGAGAAUAUCCAGG	UCUUGAUAUUUUUCCUUUCA
miR6024	sly	Mf14959	UUUUAGCAAGAGUUGUUUUAC	GUAAAACAAC-CUUGUUAAAA
miR6025b	nta	Mf49854	UGCCAACUAUUGAGAUGACAU	GUGUCAUUACAAUAGGUGGCA
miR6026	sly	Mf24927	UUCUUGGCUAGAGUUGUAUU	AAUACAAUUCUAGCCAACAU
miR6026	sly	Mf45698	UUCUUGGCUAGAGUUGUAUUGC	GGAAAACCACUCUAGCCAAGAA
miR6026	sly	Mf88406	UUCUUGGCUAGAGUUGUAUUGC	GUAAAACAACUCUUGCCAAGAA
miR6029	bna	Mf43244	UGGGGUUGUGAUUUCAGGCUU	AAGCCUGAAAUAACAACUUCA
miR6034	bna	Mf94354	UCUGAUGUAUAUAGCUUUGG	CCAUAACUGUAUACAUCAGA
miR6034	bna	Mf52300	UCUGAUGUAUAUAGCUUUGGG	UCCAAAGCUAUAUACAUCAGC
miR6036	bna	Mf16441	AUAGUACUAGUACUUGCAUG	CAGGCAAGUUCUAGUACUAU
miR6144	nta	Mf55672	UGGCAACUUCUUCAUCAUGC	GUGGGAUGAAGGAGUUGUCA
miR6145e	nta	Mf93680	AUUGUUACAUGUAGCACUGG	CCACUGUUGUAUGUAACAAU
miR6153	nta	Mf32044	UAGGACCAUAUUCACUAUUU	AGGUAUUGAAUUUGGUCCUA
miR6162	nta	Mf33678	AGAAAAAUGGUAGCCAUUGGA	UCCAAUGCCUAUCAUUUUUCC
miR6164b	nta	Mf46564	UCACAUAAAUUGAAACGGAGG	UCUCCGUUCCAAUUUAAGUGA
miR6169	hbr	Mf30185	UAGUAUUUCUCUUUUCUCUC	GAGAGGAAUGAGAAGUAUUA
miR6170	hbr	Mf56203	CAAGAAACAGAAGAGAGGGAU	AUCUCUUUCUUCUGAUUUUUG
miR6171	hbr	Mf91135	AUGUGGAUUGCUGAAGGCUUU	AAACCUUUCAUCAAUCCACAU
miR6180	hvu	Mf43242	AGGGUGGAAGAAAGAGGGCG	CACUUUCUUUUUUCCAUCCU
miR6182	hvu	Mf24875	UGAGUGUG-UGAUGGAUGGCUU	GAGCCAUUCAUCAAUACACUCA
miR6184	hvu	Mf19731	CGGCGUCGGAUCUGGCCGGC	GCCGGCCAGAUC-GACGCUG
miR6188	hvu	Mf40966	GGUGGAUCGAUGAACCCGGCGA	UUGCCGGGUUCAUUGAUCCGCC
miR6188	hvu	Mf40967	GGUGGAUCGAUGAACCCGGCGA	UUGCCGGGUUCAUUGANCCGCC
miR6188	hvu	Mf92421	GGUGGAUCGAUGAACCCGGCG	UGCUGGGUUCAUGGAUGCACC
miR6195	hvu	Mf36431	UGAGUACGUAGUAGGGAUGAG	UUCAACCCAAUUAUGUACUCA
miR6197	hvu	Mf11113	UCUGUUCCUAAAUGUAAGAC	AUCUUACAUAUAGGGAUAGA
miR6202	hvu	Mf94345	UGAAGAUUUUAAGCAUUGAA	UUCAAUCCUUGGAAUUUUUA
miR6202	hvu	Mf26650	UGAAGAUUUUAAGCAUUGAA	UUUAAUGGUUUAGAUCUUCA
miR6204	hvu	Mf84607	AGGAGAAUAAUUAGAGCUGU	ACAGUUAUUAUUAUUCUUCU
miR6214	hvu	Mf41754	CGACGACGACGAGCACGACA	UGUUGUGUUUGUUGUUGUUG
miR6220-3p	sbi	Mf24517	AUGCCUUAUAAUUUGGGAUG	CAUCUCAAGUUAUAAUGCAU
miR6220-5p	sbi	Mf29468	CUCCAUCCUAAAUUAUAAGAC	GACUUAUAAUUUGGGAUGGAG
miR6220-5p	sbi	Mf20626	CUCCAUCCUAAAUUAUAAGA	UCUUUUAGUUUAGGAUGGGU
miR6223-5p	sbi	Mf40799	UUCUUGGGAGGAGCAUGCUA	UGGUAUGCUCUUGCCAAGAG
miR6227-5p	sbi	Mf33160	GGGCCCAAAUAGCAAGUGUUG	UAACACUUGCUUUUUGGGUAC
miR6232a-3p	sbi	Mf23393	UGGAUGUACCAAAAAAGUCA	CAACUUUUUAGGUACAUCCA
miR6232b-3p	sbi	Mf93590	AAUUCGAUGUACCAAAAAAG	AUUUUUUGGUAUGUUGAAUU
miR6232b-5p	sbi	Mf32232	UUUUUGGUACAUUGAAUUUG	CAAACUUAAUGUACCAAGAC
miR6234b-5p	sbi	Mf34352	AAGUGUGUUCCUCUAUUUGA	UGAAGUAGAGGAAUGCAUUU
miR6235-3p	sbi	Mf54967	AACGAACAGUAUUUUUCUCUUACA	UGUAAGAGGAAAAUGCUGUUUUUU
miR6253	osa	Mf44917	GAGGAAAGUGGGCAGUUGGGUU	AACUUAACUCCCAACUUUCCUC
miR6299	gma	Mf90294	AUUUAAAAUUAUUGAUUUGU	UCAAAUCAAUAAUUAUAAAU
miR6299	gma	Mf51482	AUUUAAAAUUAUUGAUUUGU	ACAAAUCAAUCGUUUUCAAU
miR6423	ptc	Mf32628	CCGCUGUCGCCACUAUCUUCCU	GGCGAGAAAGUGGCGACGGCGG
miR6425e	ptc	Mf19956	UUGUCUUCCAUGGAAUAGGCAG	CGGCCCAUUCCAUCGAAGACGA
miR6431	ptc	Mf86577	UUAUGUGGCAUAA-AAGAAUCAA	UUAAUUCUUCUUAUGUCACAUGA
miR6431	ptc	Mf41843	UUAUGUGGCAUAAAAGAAUC	AAUUUUUUUAUGCCACGUGA
miR6434	ptc	Mf43413	CUAUGUAUGCUUGACCAAUC	GAUGAGUCAAGCAUAUAUGG
miR6439a	ptc	Mf51612	CCAAAUGAAGAAGCAGAAGCC	GGUUUUUGUUUGUUCGUUUGG
miR6440a	ptc	Mf32373	GAGUUUGAUCGAUUUCGAGU	CUUUGAAAUCGAUCAAGCUU
miR6457b	ptc	Mf56195	UUAGUUU-GGCAGCCUCUUCU	AGAAGAGGCUGCCUAGACUAG
miR6459b	ptc	Mf20255	UCUCAAGCCCAAAUUCGAUC	AGUUGAGUUUGGGUUUGAGA
miR6463	ptc	Mf94712	UGGAUGAUCAUGUUGGCAAC	GUUGCCAUCGUGAUGAUCCA
miR6474	ptc	Mf82853	UGUUCAGAUCAGUAGAUAGC	ACUAUUUACUCAUCUGGACA
miR6482	hbr	Mf22331	CAGGAACUGGUAUCAACCCAGC	GCUGGGUUAAUGCCUGUUCCUG
miR6483	hbr	Mf55722	UAUUGUAGAAAUUUUCAGGA	UCUUCAAUAUUUCUACAAUG
miR7123b	mdm	Mf59603	AAGAGCGGGAUGUGUAAAAGG	UCUUUUAUGCAUCCCUUUCUU
miR7124b	mdm	Mf23963	CACCAAUAUCAACUUUAUUUG	CAGAUACCGUUGAUGUUGGUG
miR7127b	mdm	Mf46204	AUACUCAUCGAAUUUGUCAU	AUAAUAUAUUUGAUGAGUAU
miR7488	ghr	Mf25578	UUUUGAGUACAGGGGACAAAA	UUUUGUUUCUUCUACUUAAAA
miR7489	ghr	Mf29145	AUUGUUGCCAAUACAGGAGAA	UUUUCUUGUAAUGGCAAUGAU
miR7489	ghr	Mf29126	AUUGUUGCCAAUACAGGAGAA	UUGUCCUAUAUUGGCAACAGU
miR7489	ghr	Mf55973	AUUGUUGCCAAUACAGGAGA	CCUUCUGUCUUGGCAACAAU
miR7493	ghr	Mf84601	AAUAUUUUAAUAAUUCAAUC	AGUUGGAUUAUUAAAAUAUC
miR7496b	ghr	Mf26891	AUGACCAAAUUGAUAGAAUG	UAUUUUAUUAAUUUGGUGAU
miR7500	ghr	Mf48931	AUCGAGUUAUUCGAGUUAAU	AUUGAUUUGAGUAGCUUGAU
miR7500	ghr	Mf31319	AUCGAGUUAUUCGAGUUAAU	AUUAUUUUGAAUAACUUGAU
miR7500	ghr	Mf92525	AUCGAGUUAUUCGAGUUAAU	UUGAACUCGAAUAACUCGAA
miR7504b	ghr	Mf43540	AGGAGGAAAAAUCUGAUUUG	UAGGUCAGAUUUUUCUUUUU
miR7507	ghr	Mf25255	AAGGUAGUGAAGUAGGCAAU	AUUGCCUCCUUCACAGCCUU
miR7508	ghr	Mf42087	CAAGAAAAGAAGUCGGGAGAG	UUCUUUCAACUUGUUUUCUUG
miR7513	ghr	Mf95595	AAUCAGCCAGGAAUCGUUUG	CCAAUGAUUCCUUGCUGAUU
miR7520	lja	Mf91077	GAGGGGGAAGGUGAUGACAUC	GAUUUCAUCACCUUCUCCUUU
miR7533b	lja	Mf88241	GAGGGGAUGGAGAGAAGCUGG	UCGGCUUCUCUGUAUCUCUUC
miR7534	lja	Mf39575	GCAACUUGACUACAGUUUGAC	GUCAAACUGUAGUCAAGUUUG
miR7544	lja	Mf53296	UUAGAAAGAAAAUGUUGUUAGC	GUUAGCAACACUCUCUUUUUAA
miR7692-5p	osa	Mf22585	GAUCCAAAAAAGUGCCACGUGAG	UUGAGGUGGUGUUUUUUUGGGUC
miR7693-5p	osa	Mf25535	GUUUCCGCUCUUCAUCGAUGGCUG	UAUUCAUAGAUGGAGAGUGGAAAG
miR7696b-3p	mtr	Mf23368	UUGAAUUAUGAGAACUUGAAG	CUUCAAGUUUUCUUGAUUCAU
miR7696b-3p	mtr	Mf83271	UUGAAUUAUGAGAACUUGAAG	UUUCAAGUACUCAAAGUUCAA
miR7696b-3p	mtr	Mf31638	UUGAAUUAUGAGAACUUGAAG	CUUCAAGUUCUCUAAAUUUAA
miR7696b-5p	mtr	Mf38684	UCAAGUUCUCAUAAUUCAAAA	UUUUGCAAUAUGGGAACUUGG
miR7696b-5p	mtr	Mf35069	UCAAGUUCUCAUAAUUCAAA	UCUGAAUUAAGAGAACUUGA
miR7696d-3p	mtr	Mf24155	UUUUGAAUUAUGAGAACUUG	CAAGUUUUUAUCAUUUAAGA
miR7696d-5p	mtr	Mf26145	AAGUUCUCAUAAUUCAAAACG	UGUUUUGAAUGGUAAGAAUUU
miR7698-5p	mtr	Mf42463	UUUUCAUCAAAGUUUUCUGG	CCAUAAAUCUUUGAUGAAAC
miR7698-5p	mtr	Mf33340	UUUUCAUCAAAGUUUUCUGG	CGAGGAAAAUUUGAUGAAGA
miR7701-3p	mtr	Mf39916	UUAGGUUCAUUCAAUUAAUGA	UCAUUAAAUGNAUGAAUCUAA
miR7701-5p	mtr	Mf52731	AUUAAAUGAAUGAAUCUAAAA	UUUUAAGUUCAUUCAUUUAAU
miR7708b-5p	bdi	Mf45080	CAUUACAAUUCUUGGGACAU	GUGUUUUAAGAAUUGUAAUG
miR7710-3p	bdi	Mf47860	AUUGAUGUCACAAACUAUAGUAGC	GUUCUUAUAUUUUAUGACAUUAAU
miR7711-3p.3	bdi	Mf42630	UAUGAGUCGAUUUCUCUUAUG	UAUAAGAGAGGUAAACUCAUA
miR7711-5p.2	bdi	Mf2876	AUGAUAGAAUUUCUAAAUUAGA	UGUAUUUUAGAAUUUCUAUUGU
miR7717a-3p	bdi	Mf83115	GAUGGAUACGAUUGUCGACU	AGUUGACAGUCGAAUCCGUU
miR7717a-5p	bdi	Mf94406	UCAUUGAGAUUCGUGUAAAUU	AAUUUGCACGAUCCUUAAUGA
miR7718-5p	bdi	Mf56091	UCAUUUAUUCGUCCAUGGCG	CGCCAUGGAUGAAUGAAUGA
miR7720-3p	bdi	Mf87575	UUUUACACAUGAUUUGGGUU	AGUCCAUGUCAUGUGUGAAA
miR7725b-3p.2	bdi	Mf89006	CAAAUAAGAGGAGACGAGACAU	GUUUUUCGUUUUCUUUUAUUUG
miR7731-3p	bdi	Mf51602	AGGUUUGCUCUGGACUUUGG	UCAAAAUUCGGGGCAAACCU
miR7732-3p	bdi	Mf35000	GAUCGAGAUCGUGGAGGAAC	GUUCUUCCACGGUUUUGAUC
miR7732-3p	bdi	Mf40863	GAUCGAGAUCGUGGAGGAAC	GAUUUUUCACGAUCUCGAUC
miR7736-3p	bdi	Mf25504	UGACAUAUCUGAUGGUAAAGG	UUUUUACCACCAGACAUGUCA
miR7736-5p	bdi	Mf38781	UUUACUAUCUGGGAUGUCAC	GAGAAAUUCCAGAUAGUAGA
miR7738-5p	bdi	Mf52623	AGAGUCGUUUGUCAAGCUCGG	UCAAACUUGACAAAUGACUUU
miR773b-3p	aly	Mf49619	AAUUGUUCAUUCAAGGAUAUU	AGUGUUCAUGGAUGAACAAUU
miR773b-3p	ath	Mf44343	UUUGAUUCCAGCUUUUGUCU	UGAUAAAAGCUGGAGUUAAG
miR773b-3p	ath	Mf34388	UUUGAUUCCAGCUUUUGUCUC	GAGACAAGAGAUAGAAUUAAA
miR7741-3p.1	bdi	Mf22189	AGAUCUUCCAUGAGUAAAAA	UUUUUAUUUACGUAAGAUCU
miR7741-5p.1	bdi	Mf37996	UUUUAAUUGUGGAAGCUCUUG	UGAAAGCUUUUACAAUUGAAA
miR7741-5p.1	bdi	Mf86532	UUUUAAUUGUGGAAGCUCUU	AAGAACUUCCACAUUUGAAA
miR7742-5p	bdi	Mf25826	UCAUUCGCUCAUUCACACAGU	AUUGAGUGAGUGAGUGAGUGA
miR7743-3p	bdi	Mf91888	UUUGAACUUUUGUAUUGGAUCUU	AGGUUCCACUACAAAAGUUUAAG
miR7743-3p	bdi	Mf89241	UUUGAACUUUUGUAUUGGAUCUUU	AGAAAUCUAUUUCAAAAGUUCAGA
miR7744-3p	bdi	Mf55508	CAUCGACAACUUUUGCCAUC	GGGGACAAAAGUUGUCGAUG
miR7744-5p	bdi	Mf36652	AGGAUGGCAAGAUUUAUCGAU	GUGGAUAAAUUUUGUCAUCCA
miR7745-3p	bdi	Mf20649	UUGUUGUUACUUAAGUCUUGGUA	UGUAAAGCCUUAAUUAACAACAA
miR7745-3p	bdi	Mf42553	UUGUUGUUACUUAAGUCUUG	UAAGACUUAGGUAACAACUA
miR7745-5p	bdi	Mf19688	AGUAAGGCUUUAGUAACAAGAG	UUCUUGUUGCUCAAGCCUUGCA
miR7748a-3p	bdi	Mf16211	AAUAUGUUUUCUAUUGUUGGAC	GACUAAUAAUAGAAAGCAUGUU
miR7748a-3p	bdi	Mf30910	AAUAUGUUUUCUAUUGUUGGA	UUCAUCAAUAGAAGAUAUGUU
miR7748a-5p	bdi	Mf50221	AUCCAACAACAAGGGACGUGU	GCCCGUGUUUUGUUGUUGGAU
miR774b-5p	aly	Mf30605	UGAGAUGAAGAUUUGGAUGA	CCAGCUAAAUCUUCAUUUCA
miR7752-3p	bdi	Mf42763	AAAAUGAUAGGUUGGAAGAA	UUCUUUCAACUUCUCAUUUC
miR7752-3p	bdi	Mf17430	AAAAUGAUAGGUUGGAAGAACA	UAUUAUUACAACCUAUUAUUUU
miR7754-5p	bdi	Mf90006	AUGUUCUCUCGGCUGAGGAA	UUCCUUAGUUGAAAGAGCAU
miR7755-5p	bdi	Mf43490	AUUCCACACUGUAAAUUGAAU	GUUUAUUUUAUAGUGUGGAAG
miR7757-3p.1	bdi	Mf38329	GGUAGUUGAAUGUUUUGUUU	GGAUAAAAUAUUCAACUACG
miR7757-3p.1	bdi	Mf38330	GGUAGUUGAAUGUUUUGUUU	GGAUAAAAUAUUCAACUACG
miR7757-3p.1	bdi	Mf31769	GGUAGUUGAAUGUUUUGUUU	CAACAAAACAAUUAACUACU
miR7757-3p.1	bdi	Mf85315	GGUAGUUGAAUGUUUUGUUUA	UAAACACAAUAUCUAACUACC
miR7757-3p.1	bdi	Mf56014	GGUAGUUGAAUGUUUUGUUU	AGACAAAGCAUGUAAUUACC
miR7757-3p.2	bdi	Mf40658	AGAUAACUUGAUAUGUAAGUG	CAUAUACAUAUCAAGUUAUCA
miR7757-5p.2	bdi	Mf55604	CUUCCAUAUCAAAUCAUCUC	GAGAUGAUUUUAUAUGAAGG
miR776	ath	Mf21733	UCUAAGUCUUCUAUUGAUGU	AUAUAAAUACAAGACUUAGG
miR7761-5p	bdi	Mf46647	CAGUGCCGUCUCUUCCUCAAGU	GUUUGAAGAAGAAAUGGCAUUG
miR7765-5p	bdi	Mf94508	CAUUUUAGUCCAACAAGUUGCA	UGCCACUUGUUGGACUAAAAUU
miR7770-5p	bdi	Mf24863	CCUUGAAAGCCUGUCUAGAC	GCUUAGAGAGGCUUUCAAGG
miR7774-5p	bdi	Mf83485	ACUAUGGUCUGUGAGGAUGGC	GCCAUGUUUACAGACCAUAGA
miR7776-3p.1	bdi	Mf43499	AAAGAUAUCAGAGGGCAACG	CGUUGCACUUUCGUAUCUUU
miR7777-3p.2	bdi	Mf48379	UGAGAUGGUGUCUGUUGAAGG	UCUUCUGCAGACACUAUCUCA
miR7784b-3p	bdi	Mf27763	CAUAGACUUAUGAGACGAGUACAU	AUAAAUUCAUUUCUUAAGUCUAUG
miR7785-3p	bdi	Mf15701	UUUCUUCUGUGAGCCUGACUGAG	CUGAGACAGACUCACCGAAGAAA
miR7786-5p	bdi	Mf27742	GUCUAUGUCUAUGUCUGUGC	GCACUGAUACAGACAUGGAC
miR779.2	ath	Mf92728	UGAUUGGAAAUUUCGUUGAC	AUCGAUGAAAUUUCUGAUCA
miR7814	ptc	Mf57184	UAGAUUGUUUUUAUGCUUUG	CAAAACAUGAAAAUGAUUUA
miR7824	ptc	Mf83687	UUGAGAAAAGUCAAUCGGAC	CUCUGAAUGAUUUUUCUCAA
miR7825	ptc	Mf91845	UUGAAGAAAGGUAGACAGAU	AUCUAUCUACUUUUCUUCAA
miR7826	ptc	Mf37389	UUACCAAGUUUCAAAUUCUC	UAGAAUUUGAAUUUUGGUGA
miR7827	ptc	Mf38947	GCUAGGACCAAGUUUUUUGG	CCAAAAUUUUUGGUCCUAGU
miR7827	ptc	Mf52832	GCUAGGACCAAGUUUUUUGG	CCUGAAAACUUGUUCCUAGU
miR7831	ptc	Mf17751	UACAUGUAGAGACCACCAAA	UUAGGUGGUUUCAGCAUGUA
miR7840	ptc	Mf28166	CAAGGAGUAAUUAGUGACAU	AUGACACUAAUUAAUUCUUG
miR812v	osa	Mf39248	AUGGCUGCACUUAAAAUGGGA	UCCCAUGUUAAGUGCAGCUCU
miR8138	cpa	Mf47344	UAAAGAUGGUAACAAAGGAUA	UAUUUUUUUUUUCCAUCUUUA
miR8140	cpa	Mf49347	CUUUUCAAGACUUCAGCUUCA	UGAAGCUGAAGCUUUGAAAAA
miR8141	cpa	Mf83991	UGGAUACUAGUAGGCUGGUU	AACCAGUCUGAUAGUAUCCG
miR8145	cpa	Mf90976	AUAAACAGAUAGAAUGACAGCCUU	AACUCUUUCUUUCUGUUUGUUUAU
miR8154	cpa	Mf23814	CAGAGGAGGAGAUGAAGAGGG	CCCACUUUGUCUCCUUCUUUG
miR8154	cpa	Mf28520	CAGAGGAGGAGAUGAAGAGGGA	UCCCUCUCUAUCUUCUUCUUUG
miR815c	osa	Mf89756	AAGGGGAUUGAGGAGAUUGGG	CCCAAUCUCUUCUAUUCCUUU
miR816	osa	Mf39668	GUGACAUAUUUUACUACAAC	GUUGUAGAAAGAAAUGUCAC
miR821b	sbi	Mf1193	AAGUUAUGAACAUAAAAGUUG	UAAGUUUUAUUUUCAUAGUUU
miR821b	sbi	Mf54653	AAGUUAUGAACAUAAAAGUUG	UAAUUUUUAUGUUUGAAACUU
miR821d	sbi	Mf51258	AAGUCAUCAACAACAAAGUUG	CAUCUUUGUGGUUGGUGAUUU
miR821e	sbi	Mf23697	AAGUCAUCAAAAUAAAAGUUG	UAAUUUUUAAUUUUAUGAUUU
miR823	ath	Mf51242	UGGGUGGUGAUCAUAUAAGAU	AUCUUG-AUGAUCACCACUCA
miR824-3p	aly	Mf17162	CCUUCUCAUCGAUGGUCUAG	CUAUACAAUUGAUGAGGAGG
miR825-5p	aly	Mf26430	UCAAGCACCAGCUCGAAGAA	GUCAUCCAGCUGGUGCUUGA
miR827-5p	bdi	Mf82700	UUUUGUUGGUUGUCAUCUAAC	GUUGGAUGGCCACCAAUAAGA
miR827-5p	zma	Mf84782	UUUGUUGGUGGUCAUUUAAC	GUUGAAUGCUCACCAACAAU
miR828-3p	aly	Mf84576	AGAUGCUCAUUUGAGCAAGCAA	UUGUUUGCUCGAAAGAGCAUUU
miR828-5p	aly	Mf15051	UCUUGCUUAAAUGAGUAUUC	GAGAAUUUAUUUAAGCAAGA
miR829-3p	aly	Mf90750	CAAAUCAAAUCUUCAAGGUA	GUCCUUGAAGAAUUGAUUUG
miR829-5p	aly	Mf44686	ACUUUGAAUCUUUGAUUUGA	UGAAGUCAAAGGUUUGAAGU
miR830-3p	ath	Mf41646	UAACUAUUUUGAGAAGAAGUG	UGCGUCUUCUCAGGAUAGUUG
miR830-3p	ath	Mf55665	UAACUAUUUUGAGAAGAAGU	AUUUUUUUUUAAUAUAGUUA
miR830-5p	ath	Mf55979	UCUUCUCCAAAUAGUUUAGGU	AUUUAAACUUUUUGGAGAAGA
miR831-3p	aly	Mf81795	UAAACUCCUCGUACUCUUCUUG	CAAGAAGGGAACUGGGAGUUUA
miR831-5p	aly	Mf30773	AGAAGAGGUACAAGGAGAUGA	UCAUCUCCUUGUAUCUCCUCU
miR831-5p	aly	Mf50468	AGAAGAGGUACAAGGAGAUG	CAUUUUCUUGUAUUUUUUUU
miR831-5p	aly	Mf38812	AGAAGAGGUACAAGGAGAUGAGA	UUUGAUUUUUUUGUACCUUUUCU
miR832-3p	ath	Mf44980	UUGAUUCCCAAUCCAAGCAAG	CUUGUUUGGAUUGAGAGUUAG
miR832-5p	ath	Mf32462	UGCUGGGAUCGGGAAUCGAAA	UUCCGGUGCCUGAUCCCAGCA
miR835-5p	aly	Mf37462	UUCUUGCAUAUGUUCUUUAU	AUAAAGAGGAGAUGCAAGAA
miR837-3p	aly	Mf85954	AAACGAACAAGAAACUGAUG	UAUUAAUUUCUUUUUCGUUU
miR837-5p	aly	Mf24629	CAUUGUUUCUUGUUUUUUUC	GAAAGAGAUAAGAGAUGAUG
miR837-5p	aly	Mf15309	CAUUGUUUCUUGUUUUUUUCA	UGAGACAAAAAAGAAACAAUG
miR837-5p	ath	Mf56986	AUCAGUUUCUUGUUCGUUUCA	UGGAACGAGUAAGGAAUUGAU
miR838	ath	Mf52147	UUUUCUUCUACUUCUUGCAC	GUGUAAGAAGUGGGACAAAA
miR838-3p	aly	Mf85045	UUUUCUUCUUCUUCUUGCAC	AUGUAAGAAGAAGAAGAAGC
miR838-3p	aly	Mf22194	UUUUCUUCUUCUUCUUGCAC	CUGGAAGAAGAAGAAGAAGA
miR838-3p	aly	Mf40671	UUUUCUUCUUCUUCUUGCAC	UGGUAAGAAGAAGAAGAAGA
miR838-5p	aly	Mf43374	UGCAAGAAUGAGAAGCAAAGC	GCUUUGCUUGCUGUUCUUGCA
miR841b-3p	ath	Mf16955	CAAUUUCUAGUGGGUCGUAU	AUACGACCAACGGGGAAUUG
miR845b-5p	aly	Mf85881	UCAAUUGGUAUCAGAGCAAC	GUAUCUCUUAUACCAAUUGA
miR846-3p	aly	Mf54022	UUGAAUUGAAGUGCUUGAAUU	AAUUCAAGCUUUUUGAUUCAG
miR847-5p	aly	Mf89540	UCUUGAUGAAGAGGAAUGGAA	UUUCAUUCUUCUUUAUCACGA
miR850	ath	Mf51129	UAAGAUCCGGACUACAACAA	UUGUUAUAGUCAGGAUUUUA
miR851-3p	aly	Mf28541	UGUGGGUGGCAAACAAAGACGA	UUGUCUUUGUUUGUGGCUCAUA
miR851-3p	ath	Mf51159	UGGGUGGCAAACAAAGACGA	UCGUAUUUGUUUGUUACUUA
miR851-5p	aly	Mf92172	UGGUCUUUGUUUGCGACCCA	UGGGAUUCAAAUAAAGACCA
miR851-5p	aly	Mf42906	UGGUCUUUGUUUGCGACCCAUACG	UGUUUGGGUCGCAAACAGAGACAA
miR854e	ath	Mf34158	GAUGAGGAUAGGGAGGAGGAG	UUUCUCCUUUCUCUCCUCAUC
miR857-3p	aly	Mf83656	UUUUGUAUGUUGAAGGUGUA	UGUACCAUCAACAUAUGAAA
miR857-5p	aly	Mf37096	AAACUUUCACCAUACAAAAU	AAUUUGUAUUGUGAAAGUUU
miR858-3p	aly	Mf89982	GGUCGAGCAGACAACGAAGAU	AUCUUCCUUGUCUGCUUGGUC
miR859	ath	Mf45907	UCUCUCUGUUGUGAAGUCAAA	UUUGGUUUCAUGAAAGAGAGA
miR859-3p	aly	Mf26303	UGAUUUUACAAUAGAUAGAU	AUUUAUAUAUAGUAAAAUCG
miR859-5p	aly	Mf28084	UCUCUCCGUUGUAAAAUCAAA	UUUGAUUCCAUAAUGGAGAGA
miR862a	gma	Mf37488	UGCUGGAUGUCUUUGAAGGA	CUCUUCAAAGAAAUCUAGCA
miR865-3p	ath	Mf44139	UUUUUCCUCAAAUUUAUCCA	UGUAUGAAUUUGAGGGAGGA
miR867	ath	Mf27943	UUGAACAUGGUUUAUUAGGAA	UUUCUAAAAAAUUAUGUUCAA
miR867	ath	Mf95109	UUGAACAUGGUUUAUUAGGA	UCUUGCUAAAUUAUGUUCAA
miR868-3p	aly	Mf27196	CUUCUUAAGUGCUGAUAAUG	GAUUAUUAGCACUAAAGAAG
miR869.1	ath	Mf21346	AUUGGUUCAAUUCUGGUGUUG	UAACAUUAGAGUUGAACAAAU
miR869.1	ath	Mf40698	AUUGGUUCAAUUCUGGUGUU	AGCACUAGAAUUGGACCAGA
miR893	ppt	Mf95594	AUUGGGACUUGUGCUGGGAC	GCCUCAGCAGAAGUCCCAAU
miR895	ppt	Mf38551	GUAGCUUAGCGAGGUGUUGG	CCAACACUUCCCAAAGCUGC
miR902k-3p	ppt	Mf83389	ACGAAGGAUCUGCAAUAUAA	UUGUAUUCUUGAUCCUUCGU
miR908.1	cre	Mf43444	UGAGAAGAUGCGGUCCGUUG	CAACUGACCAUGUCUUCUCA
miR909.3	cre	Mf83384	UUCAGGGUCAAGUUUGCAUGC	GCAUUCAAAUUUGUCUCUGAA
miR915	cre	Mf51552	UGGCAAUAAGGCAAUCGUUGC	GAAACGGUUGUCUUAUUGCCA

## Sheet: SS
miRNA	Speices	Transcript	miRNA seq	Target seq
miR1023a-5p	ppt	Mf51093	ACACUCUCUCCAUUUCUCUA	UAGAGAGAUAGAGAGAGAGU
miR1023e-5p	ppt	Mf42930	ACACUCUCUCCGUUUCCCUUC	GAAGUGAGACGGAGAGAGUGA
miR1027b	ppt	Mf27837	UUUCUAUCUUCUCUUCCAAU	AAUGGAGGAGGAGAUGGAGA
miR1027b	ppt	Mf92947	UUUCUAUCUUCUCUUCCAAU	AUUGGAAUUGAAGGUAGAAG
miR1036-3p	ppt	Mf87067	AGCUAAUUAAGGAUUCUACA	GAUAGAAUCUUUGAUUAGCU
miR1044-3p	ppt	Mf17931	UUGUAGUGCAUAUUUGUUUU	AAAACAAAUAAAUAUUACAA
miR1044-3p	ppt	Mf47956	UUGUAGUGCAUAUUUGUUUU	AAAAUAAAAAUACAUUACAA
miR1046-3p	ppt	Mf53725	UGGUGAAAAAUAUGAAAAAUC	GGUUUUGCACGUUUUUCACCA
miR1054	ppt	Mf35218	UAAACCCUCUCUCUAUUCCU	AGGAAGA-AGAGAGGGUUUA
miR1064-5p	ppt	Mf55272	CAUUCUGAGAAUAAUCAUCC	GGAUGAAGAUUGUCAGAAUG
miR1087	smo	Mf52028	UACAGAUUGGUGUUAGUGCU	AGGAUUAAAACCAAUUUGUA
miR1095b	smo	Mf46931	UAGGUUCCCUUGUUUCCAAA	UUUGGAAACAGGGGAGCUGA
miR1120	hvu	Mf782	ACAUUCUUAUAUUAUGGGACGGAG	UUUUGUCCUAUGAUGUAAGGAUGA
miR1134	far	Mf38914	CGACAACAACAACAAGAAGAAGA	UCUUCUUCUUGUUGUUGUUCUAG
miR1134	far	Mf92362	CGACAACAACAACAAGAAGAAGAG	UUGUUGUUGUUGUUGUUGUUGUUG
miR1134	far	Mf52568	CGACAACAACAACAAGAAGAA	UUCUUGUUGUUGUUGUUGUUG
miR1216	ppt	Mf54100	UGAUGGUGAUGCGCUUGUAU	AUUCAGGUGCAUCACCAUUG
miR1222e	ppt	Mf84401	UUGAAGGAGUUCAGUGGUAC	GAACUACUCAGCUCCUUCAA
miR1438	osa	Mf90958	AGGGUAAUUUUAUCAUUUUU	AAAAAUAAUAAUAUUACCUU
miR1446	mes	Mf92101	UUCUGAACUCUCUCCCUCAU	AUGAGAGAGAAAGUUUAGAG
miR1507c-3p	gma	Mf90549	CCUCAUUCCAAACAUCAUCU	AGAUGAUGUGUGGAAUGGGA
miR1510a	gso	Mf84450	UGUUGUUUUACCUAUUCCAC	GUGGAAUAGGCAAGACAACC
miR1512a	gma	Mf29533	UAACUGAAAAUUCUUAAAGUAU	AUAUUUCAUGAGUUUUCAGUUA
miR1514b	gma	Mf84499	UUCAUUUUUAAAAUAGACAU	AUGUUUGUCUUAAAAAUGAC
miR1516a-5p	gma	Mf27407	CAAGUUAUAAGCUCUUUUGAGA	UUUUAAAAAAGCUUAUAACAUG
miR1520j	gma	Mf45805	AAGAACGUGACACAUGACAAUC	GGUUGUUAUGUGUAAUGUUUUU
miR1520n	gma	Mf55340	UCAAUCAGAACAUGACACGUGA	UAAUGUGUUGUGUGCUGGUUGA
miR1525	gma	Mf89585	UGGGUUAAUUAAGUUUUUAG	CUAAAACCUUAAUUACCUCA
miR1529	gma	Mf28064	UUAAAGGAAACAAUUAAUCGUUA	UGCUGAUUAAUUGCUUCCUUAAA
miR1531	gma	Mf27290	UCGUCCAUAUGGGAAGACUUGU	AAAACUCUUCCAAUGUGGAUGA
miR156c	ghr	Mf52506	UGUCAGAAGAGAGUGAGCAC	GUGUUCAUACUCUUUUGGCA
miR156d-3p	aly	Mf22470	GCUCACUCUCUUUCUGUCAU	AUGAAACAAAGGGAGUGAGU
miR156g-3p	aly	Mf30638	GCUUACUCUCUUCUUGUCUC	GAGAGAGGAAGAGAGUAAGA
miR156g-3p	aly	Mf30637	GCUUACUCUCUUCUUGUCUC	GAGAGAGGAAGAGAGUAAGA
miR156i-3p	mtr	Mf41044	UGCUCACUUCUCUUUCUGUC	GAGAGAGAGAGAAAUGAGCA
miR156k	mes	Mf55125	UGACAGAAGAGAGAGAGCAC	GUGCUCUC-CUUUUCUGUCA
miR158b-5p	aly	Mf55473	UUUGUCUACAAUUUUGGAAA	UUUCAAAAGUUGUGGAUAAG
miR159b	cpa	Mf51494	CUUGGAUUGAAGGGAGCUCC	GGAGCUUCCUUCGAUUUAAU
miR159b	cpa	Mf22296	CUUGGAUUGAAGGGAGCUCC	GGUGCUCUCUUCAAUUCAAU
miR159e-5p	gma	Mf24187	GAGCUCCUUGAAGUCCAAUU	AAUUGGACAUUGAGGAGCUG
miR166c-5p	osa	Mf94970	GGAAUGUUGUCUGGUCCGAG	CUUGUAUUAGGCAACAUUCC
miR166d-5p	bdi	Mf51240	GGAAUGUUGUCUGGUUGGAGA	UCUUCAAUUGGAUGACAUUCC
miR166e-3p	bdi	Mf40415	CUCGGACCAGGCUUCAUUCC	GGGAUGAAGCCUGGUCCGGA
miR166l	ppt	Mf94469	UCCGGACCAGGCUUCAUUCCC	GGGAAUGANGUCCGGUUCGGA
miR168a	mtr	Mf52502	UUGCUUGGUGCUGGUCGGGA	UCUGCACCAGCAUCAAGCAA
miR169i-5p.2	osa	Mf44659	UGGUGAUAAGGGUGUAGCUC	GGGUUACACUGUUAUCACCA
miR171a	csi	Mf43582	UUGAGCCGCGCCAAUAUCAC	GUGGUGGUGGUGCGGUUCAA
miR171a	nta	Mf56588	UAUUGGUGCGGUUCAAUGAG	CUCAUAUAGCCGUACCAAUA
miR171d	cpa	Mf26912	UGAUUGAGCCGUGCCAAUAU	AUAUUGGCA-GGUUCGAUCA
miR171o	mdm	Mf44918	UGGGAUGUUGGUAUGGUUCAA	UGGAAUCAUACCAACAUUCUG
miR171o	mdm	Mf44707	UGGGAUGUUGGUAUGGUUCA	UGAAUCACAUCAACAUCCCC
miR171s	gma	Mf84290	CGAGCCGAAUCAAUACCACU	UGUGGCGUUGAUUCGGUUCG
miR172f-5p	aly	Mf83677	GGAGCAUCAUCAAGAUUCAC	GUGAAUAAUGAUGAUGCUUC
miR172j	gma	Mf16569	GCAGCAGCAUCAAGAUUCAC	GUAGGUCUUGAUGCUGCUGG
miR172j	gma	Mf88815	GCAGCAGCAUCAAGAUUCAC	CUGAAUGUUGAUGUUGUUGC
miR172j	lus	Mf36129	GCAGCAUCAUCAAGAUUCCCA	UGGUAAUUUGGAUGGUGCUGC
miR1850.3	osa	Mf25631	CUGUUUAGUUCACAUCAAUCUU	AUGGAUGGUCUGAACUAAACAG
miR1862e	osa	Mf34086	CUAGAUUUGUUUAUUUUGGGA	UUCCAAAAUAAAUAAAUGUAG
miR1862e	osa	Mf93004	CUAGAUUUGUUUAUUUUGGG	CCCNAAAUAAACAACUCUAG
miR1866-5p	osa	Mf48394	GAGGGAUUUUGCGGGAAUUUC	GAAAUUCCAACAAAAUUCCUC
miR1870-3p	osa	Mf44857	UUUAGGGCUAAUUCAGCAUG	CAUGUUGAAUCAGCCUUGAA
miR1874-3p	osa	Mf92566	UAUGGAUGGAGGUGUAACCCGA	UUGGGUUCCAUCGCCAUUCAUA
miR-2015-3p	aqu	Mf40421	ACCUCUCCAUCAUGCAUGACA	UGUUUGGUAUGAUGGAGAGGU
miR2055	osa	Mf30542	UUUCCUUGGGAAGGUGGUUU	AAACCACCUUCUCAAAGGGA
miR2082	ppt	Mf28935	UGUGUGUUCCGCUUCUUCUUU	GAAAGAGAAGCAGAACACACA
miR2082	ppt	Mf46865	UGUGUGUUCCGCUUCUUCUUU	GAAGAAGAAGCUUAACAUGCA
miR2093-5p	osa	Mf95546	GUGCAUUAAUUGGAAGAACA	UGAGCUUCCACUUAAUGCAC
miR2105	osa	Mf34435	UUGUGAUGUGAAUGAUUCAU	AUGAUUCAAUCCCAUCACAA
miR2105	osa	Mf34432	UUGUGAUGUGAAUGAUUCAU	AUGAUUCAAUCCCAUCACAA
miR2275c	osa	Mf33361	AGAAUUGGAGGAAAACAAAC	GCUUGUGUUCUUCCAAUUCU
miR2275c-5p	zma	Mf38664	AGGAUUAGAGGGACUUGAAC	GUUCAAGUUCUUUUAUUCCU
miR2275d	osa	Mf31404	CUUGUUUUUCUCCAAUAUCU	AGGUGUUUGAGAAAAACAAG
miR2275d-3p	zma	Mf67487	UUUGUUUUCCUCUAAUAUCU	AGAAAACAGAGGAAAACAAA
miR2275d-3p	zma	Mf88684	UUUGUUUUCCUCUAAUAUCUC	GAGAUAGUUAAGGAAAACAAA
miR2586b	mtr	Mf88976	CGGUGUCGUAUCGGUGUUGGAC	GUCUAACAUUGACACGACAUCG
miR2592bg	mtr	Mf50008	AGGCUGGUUUAGAUGAAGGU	ACCAUCUUCUAAAUCAGCUU
miR2592bl-3p	mtr	Mf33754	GAGUAAUUCAAACUUGUUAA	UUGGCAAGUUUGCAUUACUG
miR2592bl-5p	mtr	Mf94971	UGGCAAGUUUGAAUUUACCU	AGCGAAAUUCAAACUUGUCA
miR2592bq-3p	mtr	Mf24598	AAAUGCUUGAGUCAUGUUGU	AAAGCCUGACUCGAGCAUUU
miR2593d	mtr	Mf7261	AUACAUCAUUGAUUGAAUGAACCU	AGAUUUAUUUAAUAAAUGAUGUAU
miR2595	mtr	Mf49711	UACAUUUUCUUCUUUAUGUC	GAUGUGAAGAAAAAAAUGUG
miR2595	mtr	Mf88694	UACAUUUUCUUCUUUAUGUC	GAUGUGAAGAAAAAAAUGUG
miR2597	mtr	Mf45448	UUUGGUACUUCGUCGAUUUG	CUAAUCGACGAAGUACUAAA
miR2597	mtr	Mf95515	UUUGGUACUUCGUCGAUUUGA	UCAAAUUGGUGAUGUAUCAAA
miR2601	mtr	Mf31515	UAUUUGGUAUCGCUUUGGUCC	GGACCAAACCGAUACUAAAUA
miR2606b	mtr	Mf17419	UACAAUUCCUUAGGUGCUUUU	AAAAGCACACAAGGAAUUGUA
miR2608	mtr	Mf19749	GUUGUACAUAUAUCACUACUC	GAGAAAUGAUAUUUGUACAAC
miR2608	mtr	Mf48766	GUUGUACAUAUAUCACUACUC	GAGAAAUGAUAUUUGUACAAC
miR2608	mtr	Mf30081	GUUGUACAUAUAUCACUACUCU	AGAGUAAUGAUAUAUCUACAAC
miR2619b-3p	mtr	Mf89816	CCAAAGAAUCAAUACAUAGGG	CUAUAUGUAUAGAUUUUUUGG
miR2645	mtr	Mf18752	UUUCUAGAGAUGAGCAUAUAU	AUACAUGCUCAUCUCUAGAAA
miR2651	mtr	Mf35321	UUUGAUUGGUAUGCCUGCAUU	AAUGCUAUCAUACCAAUCAAA
miR2651	mtr	Mf19449	UUUGAUUGGUAUGCCUGCAUU	GAUGUAGGUGUAGCAAUCAAA
miR2655b	mtr	Mf47591	CGUUUUGGUCCCUUAACUUU	AAAGAUAAGGGGCUAAAACU
miR2657	mtr	Mf25805	UGUUAUUUCAUCGAUUUUGUUG	CAACAAAAUNGAUGAAAUAACA
miR2657	mtr	Mf91570	UGUUAUUUCAUCGAUUUUGU	UCAAAAUUGAUGAAAUAGUA
miR2665	mtr	Mf31293	UGAUUUCAGGUCAAGAAUUG	CAAAUUGUGACCUGAAAUCA
miR2666	mtr	Mf87862	CGAAAGUGAGGAUAUCAAGGA	UCCUUGUUGUUUUCAUUUUCG
miR2666	mtr	Mf43188	CGAAAGUGAGGAUAUCAAGGA	UUCUUGAUAUCCUCGCUUUCN
miR2673b	mtr	Mf24316	CCUCUUCCUCUUCCUCUUCC	GGAGGAGGAGGAGGAGGAGA
miR2674	mtr	Mf87234	CACUCGCUUUGGAAGUCAUGG	UCUUGACUUUUAAAGUGAGUG
miR2677	mtr	Mf29310	UUUAUUGAUAUUGCUAAUAGA	UUGAUUGGCAAAAUCAAUAAA
miR2873c	osa	Mf31609	CAAAUGAAGUUGAGUUUGGA	UUCAAACUCAAAUUCAGUUG
miR2874	osa	Mf54990	AUGUGAACAGUGUCAAACAG	UUGUUUGACAUUGUUUGUAU
miR2922	osa	Mf89855	AAUAAGUGAUUACCGAAAUU	AAUUUUGGUGGACAUUUAUU
miR2929	osa	Mf27113	CUCAAGGGUGUUUGUGAAAUA	UAUUUGACGAGCACCCUUGAG
miR2929	osa	Mf50756	CUCAAGGGUGUUUGUGAAAU	AUUUCAUAGACACCUUUCAG
miR2931	osa	Mf94506	CUUUAUUGUUGAUGUCAAAA	UUUGGACACCAAUAAUGAAG
miR2948-5p	ghr	Mf92433	UGUGGGAGAGUUGGGCAAGAA	UUCUUGUUCAACUCUUUCACC
miR319d-5p	mtr	Mf17418	AGAGCUCUCUUCAGUCCACU	AGUGGAUUGAGGAGAGUUUC
miR3434-3p	aly	Mf46126	UCAAAAUCAGAGAA-UCAACCA	UGGUUGGGUUUUCUGAUUUUGA
miR3437-3p	aly	Mf10790	CGGUGGAUCUUGUUUUUUGU	ACAAAAGAUGAGAUCCAUCC
miR3437-5p	aly	Mf33958	AAAAAACAAGGAUCCACGGA	UUUGUGGUUCCUUGUUUUUG
miR3439-5p	aly	Mf43452	UUGGGGUUUCGAAAUCAAGA	UUUUGAUUUCAAAACUCCAA
miR3440b-5p	ath	Mf51363	UUUUCUUGGCCCAUCCACUUC	GAGGUGGUGGGGCUAAGAAAA
miR3445-5p.2	aly	Mf95742	GGUCUUUCUCCCUAUCAAGC	GCUUGAUAGCGAAAAAGGCU
miR3445-5p.2	aly	Mf40074	GGUCUUUCUCCCUAUCAAGCG	CGUUUGAUAGAGAGAGAGAUU
miR3630-5p	han	Mf52501	GCAAGUGAUGAUAGACCAGACA	UAUCUUGUCUAACAUCAUUUGU
miR3633b-3p	vvi	Mf85436	GUUCCCAUGCCAUCCAUUCCUA	UAAGAAUGGAUGGCAUGGUAAU
miR3635-3p	vvi	Mf32661	AUUAUGUCCCACACAUGCCU	AGGCAUGUUAGGGACAUAAA
miR3639-3p	vvi	Mf94638	GAGCUUUUGGCUUCUCAGAA	UUUUGAGAAGCCAAAAUCUG
miR3696	pab	Mf37531	CGAGCUACCAUCGUGACGAUC	GGUCGUCGUGGUGGUAGUUCG
miR3706	pab	Mf26884	UUUCGGAGAAAUGGAUAAGA	UUUUGUUCAUCUCUCUGAAA
miR3707	pab	Mf52677	AUGAUCUGCCAUUAUCCUUGA	UCAAGGAAAAUGGCAGAUCUU
miR3932b	ath	Mf19746	AACUUUGUGAUGACAACGAAG	CUUCCUUGGCAUCACAAAGUC
miR3946	csi	Mf38554	UUGUAGAGAAAGAGAAGAGAGCA	UCCUUUCUUAUCUUUCUUUGCAA
miR3948	csi	Mf94658	UGGAGUGGGAGUGGGAGUAGGG	CUCUGGUCCCAUUUCCACUUCA
miR3950	csi	Mf42709	UUUUUCGGCAACAUGAUUUCU	GGAGGUGAUGUUGCCGGAGAA
miR3951	csi	Mf87070	UAGAUAAAGAUGAGAGAAAA	UUUUUUUUCAUUUUUAUUUC
miR3951	csi	Mf86752	UAGAUAAAGAUGAGAGAAAA	UUUUUUCUAAUCUUUAUCCA
miR395f	osa	Mf34685	GUGAAUUGUUUGGGGGAACUC	GCGUUUCUCCAAAAAAUUCAC
miR395m	gma	Mf33851	AUGAAGUGUUUGGGGGAACU	UGGUCCUCCAGACACUUCAU
miR396e-3p	ptc	Mf87368	CUCAAGAAAGCUGUGGGAGA	UCUUCCACUGCUUUCUUGAU
miR3979-5p	osa	Mf14564	UCUCUCUCUCCCUUGAAGGC	GGCUUUGAGAGAGAGAGAGA
miR397a-3p	aly	Mf94393	CCGGCGUUGCGCUCAAUUAUG	CAUAGUUGAGAGCAAUGUCGG
miR397c	ptc	Mf86138	UCAAUGAGUGGAGCUUUGAU	AUCCAAGCACCACUUGUUGA
miR399t-5p	mtr	Mf24780	GGGUGAGUUCUCCAUUGGCAGG	UUUGCUAAUAGAAAACUCACCU
miR407	ath	Mf5535	UUUAAAU-CAUAUACUUUUGGU	AGCAAAAGUGUAUGUAUUUGAA
miR408-5p	mtr	Mf51313	ACAGGGAACAUGCAGAGCAU	AUACUUUGCAUGGUCUCUGU
miR414	ppt	Mf27549	UCAUCCUCAUCAUCCUCGUC	GAUGAAGAUGAUGAAGAUGA
miR414	ppt	Mf20536	UCAUCCUCAUCAUCCUCGUCC	GGACGAGGACGAUGAGGACGA
miR414	ppt	Mf36264	UCAUCCUCAUCAUCCUCGUC	GAUGAUGAUGAUGAUGAUGA
miR414	ppt	Mf47866	UCAUCCUCAUCAUCCUCGUC	GAUGAUAAUGAUGAGGAUGA
miR415	ath	Mf89296	AACAGAGCAGAAACAGAACAU	GUGUUUUGUUUUUGUUCUUUU
miR415	ath	Mf26673	AACAGAGCAGAA-ACAGAACA	UGUUCUGUAUUCUGUUCUGUU
miR415	osa	Mf47072	AACAGAACAGAAGCAGAGCAG	UUGUUCUG-UUCUGUUCUGUU
miR4224	aly	Mf55257	CAACUGAGCUUCCUCAUCUCU	GGGGAUCUGGAAGUUCAGUUG
miR4227	ath	Mf52065	UCACUGGUACCAAUCAUUCC	GGAAUGAUUGGUGCGAGUGU
miR4233	aly	Mf29901	CACAUCAUCAACAUCAACUCC	GGUGUUGGUGGUGAUGAUGUG
miR4233	aly	Mf56277	CACAUCAUCAACAUCAACUCC	GGUGUUGGUGUUGAUGGUGUC
miR4246	aly	Mf55337	AAAUCCAAUUUUCAUUGCUU	AAGUAAUGAAACUUGGAAUU
miR4249	aly	Mf92355	UGAAUUUGAGAAGUUGAGGU	ACUUCAACUUCUUAAAAUCA
miR4249	aly	Mf31815	UGAAUUUGAGAAGUUGAGGU	CUCUCAAUUUCUCAAAUUCA
miR426	osa	Mf46231	UUUUGGAAGUUUGUCCUUACG	UGCGAGGGCAAGCUUCUAAAA
miR4343b	gma	Mf22101	UCUUACAGAUCAAGUUGAUU	GAUCAAAUUGAUAUGUAAGG
miR4356	gma	Mf10863	CAGGACUGUCUUAGAAAGCCAGGC	GGCAGGCUUUUGAAGACAGUCUUC
miR4383	gma	Mf46744	UAUUGGAUCUCAGUUGAACC	GCUUCAAUUUGGAUCCAAUA
miR4387e	gma	Mf22572	UGUUAGUGAUAAGGCGUGAUG	CAACACGUCUCAUCACUAACA
miR4394	gma	Mf37675	AAUGGACUAAAGAGAAAGGGG	CCCCUCUCUUUUUAUUCCAUU
miR4395	gma	Mf84725	UGGAUAGGAGUAUGGGCUUG	CAAGCUCAUAUUCGUAUUCA
miR4415b-5p	gma	Mf42355	AAGUUGUGAUGGGAAUCAAUGGCA	UGAUCUUGAUGCCCAUCACAGCUU
miR4415b-5p	gma	Mf16937	AAGUUGUGAUGGGAAUCAAU	AAUGAUUGCUAUCACGACUU
miR444e	osa	Mf39078	UGCAGUUGCUGCCUCAAGCU	AGUUUGAGGCAGUAGAUGCA
miR472	csi	Mf24725	UUUUCCCACACCUCCCAUCC	GGAUGGGUUGUGUGGGGAAA
miR472b	ptc	Mf28326	UUUUCCCAACUCCACCCAUC	GAUGGAAGGAAUUGGGAAAA
miR478p	ptc	Mf16583	UAACGUGUCUUCUAUUUUUAG	UUAAGAAUAGAAGAUGCCUUA
miR482-3p	zma	Mf84951	UCUUCCUUGUUCCUCCCAUU	AAUGGGCGGAAUAGGGAAGA
miR482a-3p	csi	Mf30797	UCUUCCCUAUGCCUCCCAUUC	GGAUAGGUGGCAUAGGGGAGA
miR482c	mdm	Mf34883	UCUUUCCUAACCCUCCCAUUC	GAAUGGAUGGGUUGGGAAGGA
miR482d	mdm	Mf41198	AAUGGAAGGGUAGGAAAGAA	UUUUUGCCUAUUCUUUCAUU
miR4994	gma	Mf32083	GGUUAGCUCAAGGAUCUCAC	GUGAGAUUCUUGAGCUCACU
miR5014a-5p	ath	Mf20689	ACACUUAGUUUUGUACAACAU	AUGUUUUGAAAAAUUAAGUGU
miR5017	ath	Mf31824	UUAUACCAAAUUAAUAGCAA	UUGUUAUUAAUUUGUUGUAG
miR5020a	ath	Mf20219	UGGAAGAAGGUGAGACUUGC	GCUAGUUUCACCUUCUUCCU
miR5021	ath	Mf87567	UGAGAAGAAGAAGAAGAAAA	UUUUCUUCUUCUUCGUUUCA
miR5021	ath	Mf52774	UGAGAAGAAGAAGAAGAAAA	UUUUCUUUUUCUUUUUCUUG
miR5021	ath	Mf89013	UGAGAAGAAGAAGAAGAAAA	UUUUUUUCUUCUUCUUUUUG
miR5048b	hvu	Mf28340	UAUUUGCAGGUUUUAGGUCU	AGCGCUGAAACCUGCAAAUG
miR5048b	hvu	Mf82699	UAUUUGCAGGUUUUAGGUCU	AGUCUUGAAACCUGCAAAUC
miR5049c	hvu	Mf31291	AGACAAUUAUUUUGGGACGG	CCCUUCCAGGAUGAUUGUCU
miR5057	bdi	Mf44860	AAAUUUCAAAUCAUUUUGACA	UGUAAAAAUGAUUUGAUAUUU
miR5061	bdi	Mf85023	UCUGUUCUGUCCUGCUCGGU	ACAGAACAGAACAGAACAGA
miR5064	bdi	Mf53842	CGAAUUUGUCCAUAGCAUCAG	UUGAUGUUAUUGAUAGGUUCG
miR5073	osa	Mf88062	GUUUGGUGAAUCGGAAACUAUU	GAUAGUUUCUGAUUCAUCAAAC
miR5075	osa	Mf45862	UUCUCCGUCGCCGCCGUCCG	AGAACGGCGGCGACGGAGAG
miR5079b	osa	Mf30928	UUUGGAUCUGUUAUUUUGGUAU	AUAUCAGGACAACAGAUCCAAA
miR5144-5p	osa	Mf43250	UUCUUGUGCUGCUGAAGAGAC	GCUUCUUUAACAGCACAAGAA
miR5148c	osa	Mf18588	UGAGGGGUAGAAAUGUCAUAUC	GCUAUGAUAUUUCCAUUCUUCA
miR5150-3p	osa	Mf45424	AGAAGCUGCAGCUGUCAGAAGCUC	GAGAUUAAGACUGCUGCAGCUUCU
miR5157b-3p	osa	Mf85997	AGAAGUUGUGGCUAUCAAAAAGUU	AAGUUUUUGAUGGCCAUAAUUUCC
miR5162	osa	Mf45407	AAAUGACCAAAAUACCCCUAGAA	UUCUGGCUGUAUUUUGGUUAUUU
miR5175a	bdi	Mf56244	AAGAAUUUAGGAACGGAGGGA	UAUCUCUGUUCCUAAAUUUUU
miR5175a	bdi	Mf90471	AAGAAUUUAGGAACGGAGGG	UCUUUCCUUCUUAAAUUCUU
miR5176-3p	bdi	Mf32517	UGUGAUGAUGUGGCAUAGAAU	AUUCUAUGCCUCAACAUCACA
miR5185k-3p	bdi	Mf90699	UUUGAGAAUUGAACUAGAAG	CAUCUAGUUCAAUUCAUAAA
miR5185k-5p	bdi	Mf18370	UUCUAGUUCAUUUUUCAAAUC	GAUUUGAAAGAGGAACCAGAA
miR5185l-5p	bdi	Mf8511	UUCUAAGUCAAUCUCUAAAU	AUUUAGAGAU-GAUUUAGAG
miR5185l-5p	bdi	Mf89221	UUCUAAGUCAAUCUCUAAAU	AUUGAGGGAUUGACUUUGAA
miR5185m-3p	bdi	Mf26939	UUUGAAAAUUGAACUAGAAG	CUUCUAAUUCAGUUUUCGAA
miR5205d	mtr	Mf31752	CUUAUAAUUAGGGACGGAGGUAGU	ACACUCUUCGUCUCUAAGUAUAAG
miR5206a	mtr	Mf20749	AUGGGAUCCUGUUGGUGGGUUA	UUGUCCACCAGCUGGAUCCUAU
miR5206b	mtr	Mf47267	GUGGGAUCCGUUGAUGGGUUAC	GAAAUUCAUCAACGUGUUCCAC
miR5211	mtr	Mf40296	UCGCAGGAGUGAUGGGACCGG	CCGGUCUCAUCCGUUCUGCGA
miR5230	mtr	Mf30299	CAAAUCUUGAAUCGAUUGGCA	UGCCGAUUGAUUCAAGAUUUG
miR5231	mtr	Mf30811	UUAUGCAAGUAGAUAAGCUCA	UGAACUUAUCUUCUUGCAUAA
miR5242	mtr	Mf35289	UUGUAGAAACAAGCGAUGUC	GAUAUUGCUUGUUUCUUCAA
miR5242	mtr	Mf51885	UUGUAGAAACAAGCGAUGUCA	UGACAUAGCUUGUUUCUACAA
miR5245	mtr	Mf51166	CAUCGUAGAACACAGGCAGUA	UAUUGCCCGUUUUCUAUGAUG
miR5248	mtr	Mf30903	UUUUUAGUUGGCAUGCAUUCA	UGAAUGUAUGCCAACUUAAAU
miR5253	mtr	Mf33477	GAUGAAAAUGAUUAUGUUGG	UUAACAUAAUCAUUUUCGUC
miR5255	mtr	Mf28073	UGACUUGAUAGAGGACAUGGG	CCCAUGUCCUUUAUCAAGUCA
miR5257	mtr	Mf11687	ACAAGUAGAACCUUUUUUCU	AGAGGAGGGGUACUACUUGU
miR5258	mtr	Mf54897	UCAAGUGACAAGGAAGAUCUU	AAUAUCUUCCAUCUCACUUGA
miR5269b	mtr	Mf31344	AAAGUGGUGGGACAUACAUU	AAUGAAUGUUUUAUCACUUU
miR5272e	mtr	Mf25927	GAAUUGAUUUAUGUUUGGAUA	UUUCCAAACAUAAAACAAUUU
miR5284g	mtr	Mf87497	GAGGGACCAAAAGUGGAAGAAU	AAUCUUCUACUUUUGCUUUCUC
miR5287b	mtr	Mf38056	UGCUUAUAAUAGUGAUCGGAGGG	CCCUCUGGUCACAUUUAUAAGCA
miR529	bcy	Mf27318	GAAGAAGAGAGAUGGUAGAG	UUUUUCCAUCUUUUUUCUUC
miR5290	mtr	Mf49381	AAUUUGGAGAGAGAUAGACACAU	GUGUGUCUCUUUCUCUCCAAAAU
miR5295d	mtr	Mf45425	UCGGCUCUGGGAAUGAAAAGAGG	CUUCUUUUCAUUCCCAGAGCCGA
miR5301	sly	Mf83428	UGUGGGUGGGGUGGAAAGAU	UUCCUUCCACCCCACCCGCA
miR5303	sly	Mf47330	UUUUUGAAGAGUUCGAGCAA	UUGCUUGAAUUCUUCGAAGU
miR530b	csi	Mf22294	UGCAUUUGCACCUGCAUCUU	AAGAAGAAGGAGCAAAUGCA
miR530e	gma	Mf23010	UGCAUUUGCACCUGCACUUU	AAAAUGAAGCUGCAAAUGCA
miR-5321	rmi	Mf80961	UAUGGAAAAAGCAUAUUCUUGGG	CAUAGGCAUAUGCAUUUUUCAUA
miR5340	osa	Mf77704	UGAUGACGUGGAUGAAUUUCAAA	UGUGAAGUUCAUUUGUGUCAUUA
miR5370	gma	Mf86396	CUAAAGAUUGUCCAAAAGGAA	UUCAUUUUACACAAUCUUUAG
miR5376	gma	Mf49414	UGAAGAUUUGAAGAAUUUGGGA	UGUCAUGUUCUUUAAAUCUUCA
miR5376	gma	Mf54561	UGAAGAUUUGAAGAAUUUGG	UCAAAUUCUUCGAAUUUUCA
miR5472	pti	Mf85966	AAAAUGUUGCGCUAGUCCAA	UUGGAGUAGCAUGACAUUUU
miR5479	pti	Mf14088	GACGAUGAUUAAGAUUGGAAA	UUUCUAAUUUUAAUUAUUGUA
miR5492	osa	Mf90874	AGAAGGAGAAUAGAUAUGGUU	AACCGUAGCUGUUUUCCUUCU
miR5492	osa	Mf30361	AGAAGGAGAAUAGAUAUGGUU	AACGAGAUCCAUUCUCCUUCU
miR5524	osa	Mf37958	UGGAAAAUGUGUUCAUGACG	GGUCAUGAAGCCAUUUUCCA
miR5528	osa	Mf94283	AAGACGGUUUUAGAUGUUGC	GUAAGAUCUAAGACUGUUUU
miR5536	osa	Mf39417	AAUGGUAGUGACAUUAUGGU	ACCAUGGUGUUAUUGCUAUU
miR5543	osa	Mf13680	UAUGAAUGGUAUAUUUUCUU	CAGAUAAUAUAACAUUCAUA
miR5558-3p	mtr	Mf35320	UAGAUUUAGAAUUAGAAAAG	CUUUUUUAAUAGUAAAUUUA
miR5565d	sbi	Mf87882	ACUUCAAUCCAUGUAUGUUGGU	AACAUUAUACGUGGAUUGAAGA
miR5567	sbi	Mf44547	UUAAUGAUUCAUGUAUGUGUC	GACACAUACAUGAAUCACUGA
miR5568b-5p	sbi	Mf85252	UUUCUAGGUACAUAGCUUUUG	CAAAAGAUAUGUAUCUAUAAA
miR5568d-3p	sbi	Mf44460	AAAGUUGUGUAUCUAGAAAA	UUUUUUUGAUGCAUAACUUU
miR5568e-5p	sbi	Mf53301	GAUGUUUUGGGUUUUCUAGAU	AUUUGGAAGACCCGAGACAUC
miR5568g-5p	sbi	Mf7355	CAAAUUAUAAG-AUGUUUUGG	UUAAAACAUAUUUAUAAUUUG
miR5568g-5p	sbi	Mf25157	CAAAUUAUAAGAUGUUUUGGC	GCCGACACAUCUAAUAAUUUG
miR5569	sbi	Mf39064	UAUUGCAUGCUUGAACUAUGG	UCAUAGUUCAAACCUGCAAUA
miR5569	sbi	Mf21941	UAUUGCAUGCUUGAACUAUGGU	AUCAUGGUUGAAACAUGCAAUA
miR5632	ath	Mf56302	UUGGAUUUAUAGUUGGAUAA	UUAUCCAAAUUUAAAUUUAA
miR5638a	ath	Mf55749	AUACCAAAACUCUCUCACUUU	AAAGAGAGAGAGUUUUGGUGU
miR5641	ath	Mf93830	UGGAAGAAGAUGAUAGAAUU	AGUUCCACCAUCUUCUUCCA
miR5643b	ath	Mf87228	AGGCUUUUAAGAUCUGGUUG	UAACCAGUUCUAAAAAGCCU
miR5653	ath	Mf54759	UGGGUUGAGUUGAGUUGAGUUGG	UCAAUUCAAUUCAAUUCAAUUCA
miR5653	ath	Mf89022	UGGGUUGAGUUGAGUUGAGUU	AAUUCAACUCAACUUAACCCG
miR5653	ath	Mf54758	UGGGUUGAGUUGAGUUGAGUUGG	UCAAUUCAAUUCAAUUCAAUUCA
miR5655	ath	Mf7974	AAGUAGACACAUAAGAAGGAG	UUCUUUCUUGUG-GUCUACUU
miR5658	ath	Mf34995	AUGAUGAUGAUGAUGAUGAAA	UUUCGUCAUCAUCAUUAUCAA
miR5658	ath	Mf18900	AUGAUGAUGAUGAUGAUGAA	UUCAUCAUCAUCAUCAUCGC
miR5658	ath	Mf33235	AUGAUGAUGAUGAUGAUGAAA	UUUCAUCAUCAUCAUCAUCAU
miR5659	ath	Mf84073	CGAUGAAGGUCUUUGGAACGGUA	UCUCGUUCUUAAUACUUUCAUCG
miR5659	ath	Mf84075	CGAUGAAGGUCUUUGGAACGGUA	UCUCGUUCUUAAUACUUUCAUCG
miR5662	ath	Mf29054	AGAGGUGACCAUUGGAGAUG	UGUUUACAAUGGUCACUUCU
miR5668	gma	Mf47716	AGCAAUGGAAUUAUAGACUGC	GAAAUUUAUAAUUCUAUUGCU
miR5668	gma	Mf47717	AGCAAUGGAAUUAUAGACUGC	GCAAUUUAUAAUUGUAUUGCU
miR5674b	gma	Mf47605	UAAUUGUGUUGUACAUUAUCA	UGAUGCUGUAUAAUAUAAUUA
miR5674b	gma	Mf47606	UAAUUGUGUUGUACAUUAUCA	UGAUGCUGUAUAAUAUAAUUA
miR5712	bra	Mf38604	AAUAUUAAUAUAAUUGGUGA	GUACCAAUGAUAUUGAUAUU
miR5716	bra	Mf92195	UUGGAUAAUUGAAGAUAUAA	UUAUGUUUUAAAUUAUCCAU
miR5720	bra	Mf83392	UUGUGAUUUGGUUGGAAUAU	GUACUGCAACCAAAUCACAG
miR5721	bra	Mf51297	AAAAAUGGAGUGAGAAAUGGA	UUCAUUUCUUAUUUUAUUUUU
miR5741e	mtr	Mf71463	UAGGGACUAAAUUGAUGGUUU	ACACCUUUAAUUUAGUCCCUA
miR5744	mtr	Mf85369	UAGGUAUUUUAAGGAGCACG	CGUGAUGCUUAAAAUAUCUA
miR5745b	mtr	Mf35988	UUUAAUUUAUAUACAUCGUCA	UGACGGUGUGAAUAAAUUGGA
miR5751	mtr	Mf84964	UUGAUUUGAUCAGAUGGUUUU	AGAGCUAUUGGAUCAAAUCAA
miR5754	mtr	Mf32008	UAUUGCACUCAUCUUCCAUGGC	GCCAUGGANGAAGAGUGCAAUA
miR5758	mtr	Mf84525	UAAGUUGGAAGAAUGUAUUU	AUAUAUCUUCUUCCAACUUG
miR5762	gma	Mf42936	UCAUAGGAGGAAUCAACUGG	UCAUUUGGUUCCUUCUAUGA
miR5769	gma	Mf50087	UGAGGGAAAUGAAGACGACG	UGUCAUCUUUAUGUCCCUCA
miR5773	gma	Mf90234	UUUUUAAAAGGUUCAGUUAG	CUAACUUAAUUUCUUAAAAA
miR5777	gma	Mf26528	CUAGCAAUAAUGUUGGAUGCA	UGCAGGCAACAUUUUUGCUAG
miR5815	osa	Mf29223	AAUGUUAUGGACACUAGAUGACA	UUUCAACUAGCCUCCAUAACAUU
miR5816	osa	Mf16057	UAGGAGUGUUUGUAGGAGCG	CGUUCCGACAACUACUCCUA
miR5834	osa	Mf92109	ACGGAUGUAGAAAUUGGUGAU	GUCACCAAUUUCAACAUCAGU
miR5837.2	osa	Mf41988	GGUGAUGUGGAGCGUUCGGC	GCUGAAUGCUUCAUAUUAUC
miR5997	ath	Mf26122	UGAAACC-AAGUAGCUAAAU	UUUUAGCUACUUUGGUUUCA
miR6034	bna	Mf94354	UCUGAUGUAUAUAGCUUUGG	CCAUAACUGUAUACAUCAGA
miR6034	bna	Mf52300	UCUGAUGUAUAUAGCUUUGGG	UCCAAAGCUAUAUACAUCAGC
miR6036	bna	Mf16441	AUAGUACUAGUACUUGCAUG	CAGGCAAGUUCUAGUACUAU
miR6145e	nta	Mf93680	AUUGUUACAUGUAGCACUGG	CCACUGUUGUAUGUAACAAU
miR6147	nta	Mf90759	UGACAUCUUCAAAACCCACUA	UAGGUUGUUUUGAAGAUGUCA
miR6160	nta	Mf52978	GCAUAUAUGG-GCCAACUGU	ACAGUUGGCACCAUAUAUGC
miR6162	nta	Mf33678	AGAAAAAUGGUAGCCAUUGGA	UCCAAUGCCUAUCAUUUUUCC
miR6188	hvu	Mf92421	GGUGGAUCGAUGAACCCGGCG	UGCUGGGUUCAUGGAUGCACC
miR6192	hvu	Mf47690	UAGGAGAGGGGGGAAGGGAUCU	AGCUUCCUUCCCCUUUCUUCUA
miR6220-3p	sbi	Mf88585	AUGCCUUAUAAUUUGGGAUGGAGA	UCUUCAUCCAAAGUUAUAAGGCAU
miR6246	osa	Mf91148	UUGGGGAUUUCCUGCCGGAG	CUCCGGCAGGUGUUCCUCAA
miR6248	osa	Mf56257	UAUUUGAGGAUGGAGGUAGUA	UACUAUCUUCAUCCUUAAAUA
miR6253	osa	Mf44917	GAGGAAAGUGGGCAGUUGGGUU	AACUUAACUCCCAACUUUCCUC
miR6299	gma	Mf51482	AUUUAAAAUUAUUGAUUUGU	ACAAAUCAAUCGUUUUCAAU
miR6423	ptc	Mf32628	CCGCUGUCGCCACUAUCUUCCU	GGCGAGAAAGUGGCGACGGCGG
miR6425e	ptc	Mf19956	UUGUCUUCCAUGGAAUAGGCAG	CGGCCCAUUCCAUCGAAGACGA
miR6431	ptc	Mf41843	UUAUGUGGCAUAAAAGAAUC	AAUUUUUUUAUGCCACGUGA
miR6432	ptc	Mf54536	CGGCUCUAGAGAAAAAGAUGG	UUAUCUUUCUCUCAAGAGCUG
miR6434	ptc	Mf43413	CUAUGUAUGCUUGACCAAUC	GAUGAGUCAAGCAUAUAUGG
miR6440a	ptc	Mf32373	GAGUUUGAUCGAUUUCGAGU	CUUUGAAAUCGAUCAAGCUU
miR6459b	ptc	Mf20255	UCUCAAGCCCAAAUUCGAUC	AGUUGAGUUUGGGUUUGAGA
miR6462f	ptc	Mf43456	UCUUAUGCGUUUUUGUCUCU	GGAGAAAAGCACGCAUAAGA
miR6463	ptc	Mf32342	UGGAUGAUCAUGUUGGCAAC	GAUGUCAACAUUAUCAUCCA
miR6482	hbr	Mf22331	CAGGAACUGGUAUCAACCCAGC	GCUGGGUUAAUGCCUGUUCCUG
miR6485	hbr	Mf21093	UAGGAUGUAGAAGAGCAUAA	UUAUGCUCUUCUAUAUCAUA
miR7123b	mdm	Mf59603	AAGAGCGGGAUGUGUAAAAGG	UCUUUUAUGCAUCCCUUUCUU
miR7124b	mdm	Mf23963	CACCAAUAUCAACUUUAUUUG	CAGAUACCGUUGAUGUUGGUG
miR7507	ghr	Mf25255	AAGGUAGUGAAGUAGGCAAU	AUUGCCUCCUUCACAGCCUU
miR7510b	ghr	Mf82808	AAGAACAUGAUCUUUAGCGGCG	UGCUGCUAAAGAUAAUUUUCUU
miR7513	ghr	Mf95595	AAUCAGCCAGGAAUCGUUUG	CCAAUGAUUCCUUGCUGAUU
miR7520	lja	Mf91077	GAGGGGGAAGGUGAUGACAUC	GAUUUCAUCACCUUCUCCUUU
miR7532b	lja	Mf42688	GAAGCUGCCUCUGGUCGUGG	UCGCCACCAGAUGCAGCUUC
miR7534	lja	Mf39575	GCAACUUGACUACAGUUUGAC	GUCAAACUGUAGUCAAGUUUG
miR7696b-3p	mtr	Mf31638	UUGAAUUAUGAGAACUUGAAG	CUUCAAGUUCUCUAAAUUUAA
miR7696b-3p	mtr	Mf83271	UUGAAUUAUGAGAACUUGAAG	UUUCAAGUACUCAAAGUUCAA
miR7698-5p	mtr	Mf33340	UUUUCAUCAAAGUUUUCUGG	CGAGGAAAAUUUGAUGAAGA
miR7701-3p	mtr	Mf39916	UUAGGUUCAUUCAAUUAAUGA	UCAUUAAAUGNAUGAAUCUAA
miR7714-3p	bdi	Mf85036	CUAAUAUGUAUCGAAGGGAGUA	UACUCCCUUUGUUUCAUAUUAG
miR7717a-5p	bdi	Mf94406	UCAUUGAGAUUCGUGUAAAUU	AAUUUGCACGAUCCUUAAUGA
miR7720-3p	bdi	Mf87575	UUUUACACAUGAUUUGGGUU	AGUCCAUGUCAUGUGUGAAA
miR7736-5p	bdi	Mf38781	UUUACUAUCUGGGAUGUCAC	GAGAAAUUCCAGAUAGUAGA
miR7738-5p	bdi	Mf52623	AGAGUCGUUUGUCAAGCUCGG	UCAAACUUGACAAAUGACUUU
miR773b-3p	ath	Mf34388	UUUGAUUCCAGCUUUUGUCUC	GAGACAAGAGAUAGAAUUAAA
miR7741-5p.1	bdi	Mf37996	UUUUAAUUGUGGAAGCUCUUG	UGAAAGCUUUUACAAUUGAAA
miR7742-5p	bdi	Mf25826	UCAUUCGCUCAUUCACACAGU	AUUGAGUGAGUGAGUGAGUGA
miR7743-3p	bdi	Mf89241	UUUGAACUUUUGUAUUGGAUCUUU	AGAAAUCUAUUUCAAAAGUUCAGA
miR7745-3p	bdi	Mf20649	UUGUUGUUACUUAAGUCUUGGUA	UGUAAAGCCUUAAUUAACAACAA
miR7748a-3p	bdi	Mf30910	AAUAUGUUUUCUAUUGUUGGA	UUCAUCAAUAGAAGAUAUGUU
miR7748a-3p	bdi	Mf16211	AAUAUGUUUUCUAUUGUUGGAC	GACUAAUAAUAGAAAGCAUGUU
miR7748a-5p	bdi	Mf50221	AUCCAACAACAAGGGACGUGU	GCCCGUGUUUUGUUGUUGGAU
miR774a-3p.2	aly	Mf12241	UUAUUUGUUACCCAUAUCUC	GAGAUAUAAGUAGUAAAUAA
miR7752-3p	bdi	Mf25089	AAAAUGAUAGGUUGGAAGAA	UUCUUUCAAUCUGUCAUUUU
miR7752-3p	bdi	Mf42763	AAAAUGAUAGGUUGGAAGAA	UUCUUUCAACUUCUCAUUUC
miR7754-5p	bdi	Mf90006	AUGUUCUCUCGGCUGAGGAA	UUCCUUAGUUGAAAGAGCAU
miR7755-5p	bdi	Mf43490	AUUCCACACUGUAAAUUGAAU	GUUUAUUUUAUAGUGUGGAAG
miR7757-3p.1	bdi	Mf85315	GGUAGUUGAAUGUUUUGUUUA	UAAACACAAUAUCUAACUACC
miR7757-3p.1	bdi	Mf56014	GGUAGUUGAAUGUUUUGUUU	AGACAAAGCAUGUAAUUACC
miR7757-3p.2	bdi	Mf93112	AGAUAACUUGAUAUGUAAGU	UCUUGCAUUUCAAGUUAUUU
miR7765-5p	bdi	Mf94508	CAUUUUAGUCCAACAAGUUGCA	UGCCACUUGUUGGACUAAAAUU
miR7770-5p	bdi	Mf24863	CCUUGAAAGCCUGUCUAGAC	GCUUAGAGAGGCUUUCAAGG
miR7773-5p	bdi	Mf38050	CGGGUCAACGAAGGAAAAAU	AUUUUUCUUUGGUUGACUUG
miR779.2	ath	Mf91182	UGAUUGGAAAUUUCGUUGAC	CCCAACAAAAUUUCCAAUCA
miR7823	ptc	Mf89901	UUGCAUGCAUGAACUUGAAAU	AUUUUAAUUUUAUGCAUGCAA
miR7826	ptc	Mf37389	UUACCAAGUUUCAAAUUCUC	UAGAAUUUGAAUUUUGGUGA
miR7827	ptc	Mf38947	GCUAGGACCAAGUUUUUUGG	CCAAAAUUUUUGGUCCUAGU
miR7831	ptc	Mf17751	UACAUGUAGAGACCACCAAA	UUAGGUGGUUUCAGCAUGUA
miR7840	ptc	Mf28166	CAAGGAGUAAUUAGUGACAU	AUGACACUAAUUAAUUCUUG
miR8138	cpa	Mf47344	UAAAGAUGGUAACAAAGGAUA	UAUUUUUUUUUUCCAUCUUUA
miR8141	cpa	Mf83991	UGGAUACUAGUAGGCUGGUU	AACCAGUCUGAUAGUAUCCG
miR8154	cpa	Mf28520	CAGAGGAGGAGAUGAAGAGGGA	UCCCUCUCUAUCUUCUUCUUUG
miR8154	cpa	Mf23814	CAGAGGAGGAGAUGAAGAGGG	CCCACUUUGUCUCCUUCUUUG
miR815c	osa	Mf83550	AAGGGGAUUGAGGAGAUUGGG	UCAAAUCUCAUCGAUCCUCUU
miR816	osa	Mf39668	GUGACAUAUUUUACUACAAC	GUUGUAGAAAGAAAUGUCAC
miR823	ath	Mf86751	UGGGUGGUGAUCAUAUAAGA	UUUUAUAUGACCAUUAUCCA
miR825-5p	aly	Mf26430	UCAAGCACCAGCUCGAAGAA	GUCAUCCAGCUGGUGCUUGA
miR827-5p	bdi	Mf82700	UUUUGUUGGUUGUCAUCUAAC	GUUGGAUGGCCACCAAUAAGA
miR828-5p	aly	Mf15051	UCUUGCUUAAAUGAGUAUUC	GAGAAUUUAUUUAAGCAAGA
miR831-3p	aly	Mf81795	UAAACUCCUCGUACUCUUCUUG	CAAGAAGGGAACUGGGAGUUUA
miR834-3p	aly	Mf38513	UGGUAGCAGUAGCGGUGGUAA	UUACUACUGCUACUGCUACCA
miR835-5p	aly	Mf49584	UUCUUGCAUAUGUUCUUUAUC	GAUAAGGAACAGAGGCAGGAA
miR835-5p	aly	Mf37462	UUCUUGCAUAUGUUCUUUAU	AUAAAGAGGAGAUGCAAGAA
miR837-3p	aly	Mf85954	AAACGAACAAGAAACUGAUG	UAUUAAUUUCUUUUUCGUUU
miR837-5p	aly	Mf24629	CAUUGUUUCUUGUUUUUUUC	GAAAGAGAUAAGAGAUGAUG
miR838	ath	Mf52147	UUUUCUUCUACUUCUUGCAC	GUGUAAGAAGUGGGACAAAA
miR838-3p	aly	Mf14513	UUUUCUUCUUCUUCUUGCAC	GUAGAAGAAGAAGAAGAAGA
miR838-3p	aly	Mf85045	UUUUCUUCUUCUUCUUGCAC	AUGUAAGAAGAAGAAGAAGC
miR838-3p	aly	Mf22194	UUUUCUUCUUCUUCUUGCAC	CUGGAAGAAGAAGAAGAAGA
miR838-3p	aly	Mf51320	UUUUCUUCUUCUUCUUGCAC	GUACAAGAAGAAGAAGAAGA
miR838-3p	aly	Mf51321	UUUUCUUCUUCUUCUUGCAC	GUACAAGAAGAAGAAGAAGA
miR845b-5p	aly	Mf85881	UCAAUUGGUAUCAGAGCAAC	GUAUCUCUUAUACCAAUUGA
miR847	ath	Mf49230	UCACUCCUCUUCUUCUUGAU	AUCGAAGGGGAGAGGAGUGA
miR851-3p	aly	Mf28541	UGUGGGUGGCAAACAAAGACGA	UUGUCUUUGUUUGUGGCUCAUA
miR851-5p	aly	Mf92172	UGGUCUUUGUUUGCGACCCA	UGGGAUUCAAAUAAAGACCA
miR854e	ath	Mf53079	GAUGAGGAUAGGGAGGAGGAG	CUCCUCCUCCUUGCCUUUAUC
miR857-3p	aly	Mf83656	UUUUGUAUGUUGAAGGUGUA	UGUACCAUCAACAUAUGAAA
miR857-5p	aly	Mf37096	AAACUUUCACCAUACAAAAU	AAUUUGUAUUGUGAAAGUUU
miR858-3p	aly	Mf89982	GGUCGAGCAGACAACGAAGAU	AUCUUCCUUGUCUGCUUGGUC
miR859-3p	aly	Mf26303	UGAUUUUACAAUAGAUAGAU	AUUUAUAUAUAGUAAAAUCG
miR865-3p	ath	Mf44139	UUUUUCCUCAAAUUUAUCCA	UGUAUGAAUUUGAGGGAGGA
miR865-3p	ath	Mf92998	UUUUUCCUCAAAUUUAUCCAA	UUGGCUAAAUUUGAGGAAGAA
miR867	ath	Mf28050	UUGAACAUGGUUUAUUAGGA	UACUAAUGAACUAUGUUUAG
miR867	ath	Mf95109	UUGAACAUGGUUUAUUAGGA	UCUUGCUAAAUUAUGUUCAA
miR869.1	ath	Mf21346	AUUGGUUCAAUUCUGGUGUUG	UAACAUUAGAGUUGAACAAAU
miR869.2	ath	Mf51175	UCUGGUGUUGAGAUAGUUGA	UUACCUAUCUCAUCACUAGA
miR894	ppt	Mf49004	CGUUUCACGUCGGGUUCACC	GGUGAACUUGAAGUGAAACC
miR902h-3p	ppt	Mf56062	AGAAGGGUCUACAUCAUAAA	UUGUUGAUGUAGAUCCUUUU
miR902k-3p	ppt	Mf83389	ACGAAGGAUCUGCAAUAUAA	UUGUAUUCUUGAUCCUUCGU
miR909.3	cre	Mf83384	UUCAGGGUCAAGUUUGCAUGC	GCAUUCAAAUUUGUCUCUGAA
miR915	cre	Mf51552	UGGCAAUAAGGCAAUCGUUGC	GAAACGGUUGUCUUAUUGCCA
