# Supplementary material for: De novo transcriptome analysis of Medicago falcata reveals novel insights about the mechanisms underlying abiotic stress-responsive pathway
Source: BMC Genomics. 2015 Oct 19;16:818. doi: 10.1186/s12864-015-2019-x (PMC4615886; doi:10.1186/s12864-015-2019-x)
Supplement: Additional file 7: — Table listing transcripts differentially expressed between abiotic stress and standard. (XLSX 1117 kb) [file 12864_2015_2019_MOESM7_ESM.xlsx]

## Sheet: DS
Table S5: Transcripts differentially expressed between abiotic stress and standard.
ID	cold(RPKM)	dehydration(RPKM)	salt(RPKM)	CK(RPKM)	log2(Fold_change)	p_value	adjusted p_value	annotation
Mf23535	19.2906	100.809	83.2057	4.03671	4.6423	3.13e-24	6.64752e-23	ADP binding
Mf47717	28.5383	67.0767	44.1486	5.16072	3.70017	2.31e-14	2.42986e-13	ADP binding
Mf92344	14.9626	59.1691	11.5358	10.7011	2.46708	2.76e-09	1.79965e-08	ADP binding
Mf26055	10.7682	28.8606	50.2738	1.0846	4.73387	4.7e-07	2.24673e-06	ADP binding
Mf81312	3.0536	17.1449	5.00786	2.41817	2.82579	0.00149623	0.0031125	defense response
Mf26067	1.21515	8.7172	1.20763	0.62133	3.81043	0.0215097	0.0264533	DNA binding
Mf7330	11.3104	10.138	9.84056	1.94675	2.38063	0.0224955	0.0270723	metabolic process
Mf88734	23.6691	19.7723	10.6383	3.80542	2.37735	0.00155172	0.00318925	nucleic acid binding
Mf60598	9.98846	5.43903	5.4769	15.4202	-1.5034	0.033614	0.0380021	nucleic acid binding
Mf30280	0.938549	12.2137	22.7337	33.0289	-1.43523	0.00197177	0.00392244	oxidoreductase activity, acting on single donors with incorporation of molecular oxygen, incorporation of two atoms of oxygen
Mf33324	16.199	44.3223	23.1843	4.48042	3.30633	4.35e-09	2.75974e-08	protein binding
Mf24669	0.416079	12.8429	7.67123	3.0069	2.09462	0.0491196	0.0491196	protein binding
Mf17748	45.6739	139.516	147.749	60.1185	1.21455	3.83e-08	2.14058e-07	structural constituent of cell wall
Mf15211	0.550225	7.00435	2.1017	0.366686	4.25563	0.0390973	0.0405144	zinc ion binding
Mf43294	2.35082	22.9802	11.7846	4.97589	2.20736	0.000918141	0.00203625	(+)-delta-cadinene synthase isozyme A
Mf91419	0.293085	0.489443	0.360758	6.38323	-3.70507	0.0378748	0.0405144	(+)-delta-cadinene synthase isozyme A
Mf30134	18.2658	13.0117	25.2272	26.3969	-1.02056	0.0423803	0.0431445	(+)-neomenthol dehydrogenase
Mf89679	11.6469	57.7984	39.701	7.93338	2.86502	1.89e-10	1.41671e-09	12-oxophytodienoate reductase
Mf40505	3.96884	34.2	19.1474	3.02552	3.49874	3.42e-07	1.6725e-06	12-oxophytodienoate reductase
Mf24209	17.5984	58.2536	30.1459	17.698	1.71876	3.16e-06	1.31103e-05	14-3-3-like protein C
Mf16194	18.8705	6.80558	10.5689	23.7675	-1.8042	0.00198025	0.00393054	177 protein
Mf56216	0.327308	55.9121	1.11299	0.348696	7.32505	8.55e-16	1.02784e-14	1-aminocyclopropane-1-carboxylate oxidase
Mf94394	19.9272	36.9608	84.5483	8.71863	2.08382	4.12e-05	0.000136012	1-aminocyclopropane-1-carboxylate oxidase-like protein
Mf55336	24.9957	21.6816	64.1251	44.2842	-1.03032	0.0046865	0.00803105	1-aminocyclopropane-1-carboxylate oxidase-like protein
Mf34312	21.1543	12.8718	20.0352	30.1235	-1.22668	0.00631138	0.0103897	1-aminocyclopropane-1-carboxylate oxidase-like protein
Mf55340	4.23867	15.0312	22.4792	3.35268	2.16457	0.0118515	0.0167802	1-aminocyclopropane-1-carboxylate oxidase-like protein
Mf42463	3.45148	1.83144	4.41878	10.0152	-2.45114	0.0124053	0.0172954	1-aminocyclopropane-1-carboxylate oxidase-like protein
Mf86554	12.3482	16.7814	18.7464	4.79843	1.80623	0.016949	0.0222789	1-aminocyclopropane-1-carboxylate oxidase-like protein
Mf55337	6.77151	19.1755	20.2759	6.72008	1.51271	0.0192228	0.024894	1-aminocyclopropane-1-carboxylate oxidase-like protein
Mf31466	9.11289	15.6465	16.8336	4.36104	1.8431	0.0266677	0.031349	1-aminocyclopropane-1-carboxylate oxidase-like protein
Mf34249	34.637	48.3713	32.0515	13.1174	1.88267	1.14e-05	4.3198e-05	1-aminocyclopropane-1-carboxylate synthase
Mf58069	89.0795	80.3828	218.635	115.545	0.478659	4.18e-05	0.000137484	1-aminocyclopropane-1-carboxylic acid oxidase
Mf29322	1.66268	1.9834	3.55235	2.05653	0.908647	4.46e-05	0.0001453	1-aminocyclopropane-1-carboxylic acid oxidase
Mf46161	7.20099	65.8296	11.762	5.11731	3.68528	6.26077e-05	0.000197871	1-aminocyclopropane-1-carboxylic acid synthetase
Mf20359	3.5399	1.39042	2.04698	1.59434	0.584301	0.0118515	0.0167802	1-aminocyclopropane-1-carboxylic acid synthetase
Mf32330	27.1449	7.95443	15.8276	32.0368	-2.0099	6.26077e-05	0.000197871	1-deoxy-D-xylulose 5-phosphate synthase 1
Mf24274	10.5727	5.96772	7.28349	9.58974	-0.684311	4.12e-05	0.000136012	20-oxidase
Mf21208	13.0961	22.655	12.9015	15.793	1.68296	0.0266677	0.031349	2beta-dioxygenase
Mf94228	40.2494	63.0804	60.4896	24.9967	1.33545	4.46e-05	0.0001453	2-heptaprenyl-1,4-naphthoquinone methyltransferase, putative
Mf48051	2.96999	30.8732	13.1081	5.71457	2.43364	4.18e-05	0.000137484	2-oxoglutarate-dependent dioxygenase
Mf29128	0.108192	8.54361	3.66087	3.98164	1.10148	0.016949	0.0222789	3-beta-hydroxylase
Mf19187	8.5504	4.39143	14.5657	24.2701	-2.46642	0.000176552	0.000493372	3-hexulose-6-phosphate isomerase, putative
Mf7452	3.45677	45.4177	21.1214	2.07037	4.45529	7.24e-11	5.66498e-10	3-hydroxy-3-methylglutaryl coenzyme A reductase
Mf38945	1.80363	25.6236	8.80964	1.59295	4.0077	3.07e-06	1.27845e-05	3-hydroxy-3-methylglutaryl coenzyme A reductase
Mf38947	17.5165	56.7136	57.6948	11.1083	2.35206	3.9e-08	2.16883e-07	3-hydroxy-3-methylglutaryl coenzyme A reductase 1
Mf38946	2.80525	26.6879	23.2922	1.36519	4.28901	1.64e-06	7.17802e-06	3-hydroxy-3-methylglutaryl coenzyme A reductase 1
Mf20268	243.12	195.015	186.592	404.149	-1.0513	2.29252e-18	3.39316e-17	40S ribosomal protein S23, putative
Mf23685	250.297	171.427	226.727	419.636	-1.29154	1.05707e-25	2.38768e-24	40S ribosomal protein S27-2
Mf50354	36.1791	47.9081	28.4419	20.2481	1.24248	0.00157388	0.00322884	4-coumarate-coa ligase
Mf46136	30.2497	4.58793	22.1929	21.5941	-2.23472	0.000851384	0.00192554	5'-methylthioadenosine/S-adenosylhomocysteine nucleosidase
Mf90012	7.04587	20.4148	18.1925	7.33048	1.47764	0.0242026	0.0287927	5-methylthioribose kinase
Mf27726	97.9865	49.5176	50.2155	149.8	-1.59702	3.01992e-13	2.92173e-12	60S ribosomal protein L23
Mf17036	2.94736	1.98801	5.33637	8.57475	-2.10877	0.037395	0.0405144	60S ribosomal protein L27a-3
Mf50028	32.8337	18.6238	33.6166	44.9567	-1.27139	0.00102619	0.00222825	60S ribosomal protein L32, putative
Mf37675	39.3685	14.4142	17.9147	41.6232	-1.5299	0.000284855	0.000739926	60S ribosomal protein L4
Mf19355	3.91749	16.5106	5.98247	2.22838	2.88933	0.00258674	0.00489888	6-phosphofructokinase
Mf90372	35.9282	25.5066	35.6819	51.5597	-1.01537	0.00303603	0.00566557	70 kDa peptidyl-prolyl isomerase
Mf38081	0.361085	9.01861	0.457471	0.507705	4.15084	0.0117365	0.0167129	70 kDa peptidyl-prolyl isomerase
Mf88255	0.114318	1.57282	0.51382	10.0882	-2.68124	0.0124053	0.0172954	70 kDa peptidyl-prolyl isomerase
Mf44109	35.3777	32.7833	26.4284	15.1695	1.11179	0.0214237	0.0264533	70 kDa peptidyl-prolyl isomerase
Mf11951	8.63978	24.9613	20.6693	8.34728	1.58032	0.00908842	0.0136848	80A08_18
Mf21376	3.80097	4.61721	1.99855	0.451057	1.70174	0.0046865	0.00803105	9-cis-epoxycarotenoid dioxygenase
Mf46196	16.9033	155.27	263.426	7.95977	4.28591	0.0192228	0.024894	9-cis-epoxycarotenoid dioxygenase
Mf30293	27.7414	41.6058	41.7879	20.712	1.00632	0.0112452	0.0164223	aarF domain-containing protein kinase, putative
Mf90328	244.108	132.419	283.843	341.514	-1.36683	6.6537e-23	1.31818e-21	ABA-responsive protein ABR17
Mf43024	20.6021	4.69741	55.2788	56.8485	-3.59718	1.27421e-12	1.15832e-11	ABA-responsive protein ABR17
Mf40928	1.9225	16.912	5.13204	1.85734	3.18674	0.00073181	0.00169113	ABC transporter ATP-binding protein
Mf22803	0.152067	11.4071	0.638481	1.90056	2.58544	0.0129642	0.0177145	ABC transporter B family member
Mf22804	0.122198	8.97205	0.597844	0.461721	4.28034	0.0215097	0.0264533	ABC transporter B family member
Mf18346	19.0271	2.41325	5.56556	10.3822	-2.10506	0.0340523	0.0381399	ABC transporter C family member
Mf54270	207.725	463.526	484.746	135.254	1.77698	4.82e-42	2.14972e-40	ABC transporter family pleiotropic drug resistance protein
Mf29062	34.3998	47.7077	42.6218	21.5877	1.14401	0.0025836	0.00489888	abc transporter, putative
Mf88132	13.007	35.9653	77.9197	15.065	1.2554	0.00631138	0.0103897	ABRE binding factors 1
Mf94524	65.7136	199.361	22.2092	14.0576	3.82596	0.0124053	0.0172954	Abscisic acid 8'-hydroxylase
Mf24681	503.055	243.547	776.719	626.259	-1.36256	7.91804e-41	3.27067e-39	abscisic stress ripening-like protein
Mf17441	0.744772	1.13507	0.828095	0.579222	-1.65687	8.55e-16	1.02784e-14	abscisic-aldehyde oxidase
Mf56011	1.98659	3.18488	4.88267	0.757145	-1.08518	0.00198025	0.00393054	abscisic-aldehyde oxidase
Mf17760	10.2082	2.08871	1.70626	577.36	-8.11072	8.9769e-170	3.33757e-167	AC1147
Mf16776	5.93554	26.0532	19.0287	5.95265	2.12986	0.000326938	0.000832274	ACT domain repeat 7 protein
Mf31815	28.9388	32.2974	25.3444	8.67185	1.89701	0.000274717	0.000724145	acyl-CoA N-acyltransferase with RING/FYVE/PHD-type zinc finger domain-containing protein
Mf83239	6.4667	8.35262	6.19655	19.0625	-1.19044	0.0415628	0.0424771	Acyl-protein thioesterase
Mf41427	1.82205	19.9015	5.53935	7.17681	1.47146	0.0358032	0.0393888	acyltransferase, putative
Mf26473	3.42282	87.2064	20.8324	9.84214	3.14739	1.12e-16	1.43129e-15	adenosine diphosphate glucose pyrophosphatase
Mf26837	2.59619	25.9661	12.508	4.18681	2.63271	0.000193894	0.000533478	ADP/ATP translocator
Mf16569	21.5191	12.9008	11.632	26.5654	-1.04209	0.0266633	0.031349	ADP-ribosylation factor 2
Mf34256	8.96379	160.001	54.3313	34.5133	2.21286	3.48e-20	5.85691e-19	Albumin
Mf81795	0	0.122909	2.092	16.5323	-7.07155	6.95523e-05	0.000215717	Albumin
Mf45322	3.4435	58.0066	13.1864	24.2871	1.25603	0.000272863	0.000720953	Albumin
Mf14404	0	0.0674961	9.43911	8.3619	-6.95288	0.011227	0.0164011	Albumin
Mf87541	4.18831	2.67118	5.76854	11.3828	-2.09131	0.020497	0.0261852	Albumin
Mf87542	0.918336	12.9085	3.10179	3.26461	1.98334	0.0491196	0.0491196	Albumin
Mf32910	292.663	2485.25	1155.81	960.284	1.37186	5.69e-150	1.81267e-147	albumin-1C
Mf19118	41.1541	14.612	11.8108	57.8164	-1.98433	2.21862e-07	1.12386e-06	albumin-1C
Mf35194	0.110092	24.8918	3.53661	0.423249	5.87802	8.14e-07	3.74658e-06	Albumin-2
Mf46620	0.0987942	9.26222	0.822474	0.180242	5.68335	0.0117365	0.0167129	Albumin-2
Mf2220	0	0	0	5.83372	-5	0.0150272	0.0201629	Albumin-2
Mf56232	1.1406	35.2909	5.9951	0.263499	7.06535	5.67e-10	4.07217e-09	Albumin-2, partial
Mf12711	0	0.0226685	0	6.22076	-8.10026	0.0378748	0.0405144	Albumin-2, partial
Mf93102	12.3585	14.7287	28.1313	31.8882	-1.11439	0.0127807	0.0176203	Alcohol dehydrogenase
Mf95516	8.45007	12.3519	18.5579	0.909352	3.76375	0.0018361	0.0036821	aldehyde oxidase 1
Mf53793	1.37051	9.88239	6.01427	1.92441	2.36044	0.0386207	0.0405144	Aldo/keto reductase
Mf90699	28.7008	42.0591	35.5079	13.8501	1.60252	0.000156545	0.000443859	Aldo-keto reductase yakc
Mf85108	25.4876	17.6042	20.7697	6.79683	1.37299	0.0433916	0.0439733	aldo-keto reductase, putative
Mf31223	56.5228	132.823	109.806	46.3972	1.5174	3.16e-06	1.31103e-05	allene oxide cyclase
Mf42223	36.7631	186.959	48.2524	29.6397	3.83072	3.42e-07	1.6725e-06	allene oxide synthase
Mf85651	3.05025	13.8135	8.49928	1.7675	2.9663	0.00419254	0.00732741	Alpha/beta hydrolase fold
Mf54560	1.35883	12.4358	3.81932	1.90939	2.70332	0.00740243	0.0115396	Alpha-D-xylosidase
Mf23993	3.10715	12.8238	12.2249	1.57235	3.02783	0.00740243	0.0115396	Alpha-expansin 11 precursor, putative
Mf94481	101.827	125.346	139.871	22.2403	2.49467	2.6e-18	3.82706e-17	alpha-glucan water dikinase, chloroplast precursor, putative
Mf90280	1.65597	13.4242	0.608897	0.170824	6.29618	0.000979735	0.00214092	Alpha-humulene/(-)-(E)-beta-caryophyllene synthase
Mf27096	39.528	20.7195	15.8381	8.80822	1.23407	0.0429009	0.043585	alphavirus core protein family
Mf45844	0.901033	18.1579	4.58818	1.41235	3.68443	0.000222509	0.000598908	alternative oxidase 3, mitochondrial
Mf93797	16.9828	14.674	11.1649	33.2436	-1.17981	0.00630812	0.0103897	ALY protein
Mf47865	27.5801	16.3586	31.096	39.9794	-1.28921	0.00211359	0.00417291	Amino acid permease
Mf33851	2.06911	24.6932	16.2728	4.78311	2.36809	0.000327516	0.00083232	amino acid permease-like protein
Mf41971	13.9635	17.0974	7.95442	2.33122	2.87462	0.00149623	0.0031125	amino acid transporter
Mf18588	27.9836	7.1101	11.4641	24.5126	-1.78558	0.00277496	0.00520889	Amino acid transporter
Mf20678	125.472	121.365	391.756	286.707	-1.24022	5.44135e-17	7.24251e-16	Annotation was added to scaffolds in November 2011~Long-chain-fatty-acid-CoA ligase
Mf37744	2.27106	14.9321	3.53641	2.00271	2.89839	0.00755903	0.0116655	anther-specific protein
Mf36800	1.49996	20.2031	4.9579	2.53076	2.99693	0.000278939	0.0007271	Anthocyanidin 3-O-glucosyltransferase
Mf29117	148.573	13.0388	26.9614	35.5168	-1.44569	0.00166875	0.00341505	Anthocyanidin 3-O-glucosyltransferase
Mf19517	45.1701	15.9168	46.134	47.3818	-1.57378	4.64308e-05	0.000150724	anthocyanidin synthase 2
Mf47609	2.45286	22.2162	24.7067	8.6695	1.35759	0.0201422	0.0258962	AP2 domain class transcription factor
Mf28230	0.854279	35.2999	1.14151	8.26983	2.09373	6.67e-05	0.000208175	AP2 domain-containing transcription factor
Mf29737	25.2699	179.715	172.097	65.3595	1.45924	3.62e-13	3.46464e-12	aquaporin
Mf22331	67.8891	41.1986	45.825	114.592	-1.47584	2.89804e-09	1.88817e-08	aquaporin PIP
Mf22329	71.0123	24.747	38.3798	75.4147	-1.60759	2.16011e-07	1.09597e-06	Aquaporin PIP1.3, putative
Mf40966	41.371	19.4684	70.724	68.5875	-1.81681	9.87448e-08	5.2405e-07	aquaporin protein 12
Mf40967	22.5512	10.5042	38.0598	31.626	-1.59014	0.00118279	0.00255336	aquaporin protein 12
Mf25754	4.79808	24.9271	13.4332	10.7133	1.21831	0.0289339	0.0336933	aquaporin, MIP family, TIP subfamily
Mf27747	1.74371	35.0927	4.51512	11.0497	1.66716	0.000725731	0.00168845	Arabinogalactan peptide
Mf27877	0	12.2576	1.24776	2.72342	2.17019	0.021312	0.0264533	Arginase
Mf45140	4.57824	26.0464	15.7894	6.73203	1.95197	0.000828025	0.00188418	arsenite inducuble RNA associated protein aip-1, putative
Mf56246	3.64368	28.9466	24.9904	11.6562	1.3123	0.0115765	0.0167129	asparagine synthase (glutamine-hydrolysing) [EC:6.3.5.4]
Mf47606	97.8862	707.119	335.395	134.419	2.39522	4.6e-93	6.41125e-91	asparagine synthetase
Mf47605	183.969	632.71	299.646	126.745	2.31962	3.12e-80	3.31314e-78	asparagine synthetase
Mf38329	2.34076	0.684882	7.20877	7.13919	-3.38183	0.0207074	0.0261852	aspartic proteinase 2
Mf38330	12.5469	5.33386	13.2656	15.9917	-1.58407	0.033614	0.0380021	aspartic proteinase 2
Mf92569	29.1451	57.8663	19.9164	8.64978	2.74199	7.15e-10	5.06979e-09	Aspartic proteinase nepenthesin-1
Mf51542	41.3644	16.7326	3.34702	45.0626	-1.42927	0.000210239	0.000573145	Aspartic proteinase nepenthesin-1
Mf93139	42.6639	49.065	34.8298	20.6439	1.24898	0.000780172	0.00178806	Aspartic proteinase nepenthesin-1
Mf40913	18.005	19.859	13.6704	7.42349	1.41962	0.0358032	0.0393888	Aspartic proteinase-like protein
Mf90021	20.8317	28.703	39.7026	8.4818	1.75876	0.00167154	0.00341505	aspartokinase-homoserine dehydrogenase
Mf28391	94.1224	34.9359	47.0529	74.2389	-1.08747	0.000116492	0.00034294	AT hook motif DNA-binding family protein
Mf43327	0.535928	30.744	8.97481	5.92721	2.37488	4.18e-05	0.000137484	At1g23850
Mf84356	12.4255	7.82522	11.0681	18.5447	-1.2448	0.0346166	0.0387137	At1g70550
Mf26299	9.82683	77.2615	31.3692	18.2488	2.08195	1.24e-09	8.48221e-09	At2g16900/F12A24.8
Mf26735	10.6388	10.5909	9.47789	23.9402	-1.17661	0.0279043	0.0326734	AT2G18670
Mf94227	16.6328	17.8147	23.1381	2.8082	2.66535	0.00149623	0.0031125	AT3g23510/MEE5_5
Mf34917	199.973	77.535	102.412	194.762	-1.32879	3.92883e-13	3.74526e-12	AT5g16250/T21H19_170
Mf43960	3.08706	15.3764	12.7815	2.14725	2.84016	0.00443969	0.00766293	AT5g25460/F18G18_200
Mf29054	340.623	293.423	316.494	785.496	-1.42062	7.78186e-54	4.61845e-52	At5g27700
Mf93255	25.0774	32.7806	25.3411	13.3914	1.29154	0.00800222	0.0122059	AT5G43560
Mf35667	141.912	36.5246	71.5198	194.939	-2.41608	9.33567e-28	2.35347e-26	AT5g51550/K17N15_10
Mf47615	3.0889	11.2504	6.28098	1.15205	3.2877	0.0129642	0.0177145	AT5g60530/muf9_180
Mf29067	11.6826	12.6916	10.6905	3.54957	1.83816	0.0491196	0.0491196	AT5g64710/MVP7_3
Mf95119	61.323	125.809	57.3621	40.8522	1.62275	3.42e-11	2.77836e-10	ATEXO70B1
Mf40568	6.93485	54.4164	2.02208	4.36142	3.64117	1.09e-11	9.25981e-11	ATFP4-like protein
Mf48088	50.856	31.9056	41.7595	65.0641	-1.02805	0.000530363	0.00127117	ATKINESIN-13A/KINESIN-13A
Mf40671	10.9141	81.7691	14.0783	12.2076	2.74378	2.29e-13	2.24965e-12	ATP binding protein, putative
Mf37727	1.38946	21.3697	6.96081	2.23106	3.25977	0.000157642	0.000444708	ATP binding protein, putative
Mf85441	6.03328	12.9984	7.41524	0.791284	4.03799	0.0018361	0.0036821	ATP binding protein, putative
Mf51242	14.5117	30.8037	15.9772	13.2185	1.22055	0.0161914	0.0215114	ATP binding protein, putative
Mf46016	24.4604	11.9917	21.0989	25.471	-1.08682	0.0229141	0.0274575	ATP binding protein, putative
Mf25367	0.682882	7.53	3.62732	0.746393	3.33464	0.0390973	0.0405144	ATP binding protein, putative
Mf41597	6.17113	12.2181	8.80837	3.86623	1.66002	0.0491196	0.0491196	ATP binding protein, putative
Mf51211	19.3645	28.0551	19.2565	9.25868	1.59938	0.00340276	0.00626452	ATP synthase subunit a chloroplastic
Mf23323	0.833343	1.72349	1.85147	25.0166	-3.85948	1.42341e-06	6.28294e-06	ATP synthase subunit beta
Mf32995	1.29091	12.9934	6.73146	3.29405	1.97984	0.0491196	0.0491196	ATP-binding cassette, subfamily B, bacterial
Mf92759	7.92675	1.31308	2.10592	12.3458	-3.23299	0.00396262	0.00706931	ATP-dependent DNA helicase PIF1
Mf91837	3.07038	3.49061	8.10177	12.5009	-1.84048	0.0298788	0.0345321	ATP-dependent DNA helicase PIF1
Mf49405	20.4912	27.8498	19.3583	8.88777	1.64777	0.00258203	0.00489888	ATP-dependent protease Clp ATPase subunit
Mf47037	51.0785	8.00751	33.4173	24.1715	-1.59388	0.00570458	0.00961544	ATP-dependent RNA helicase DBP3
Mf84154	10.6408	14.6826	15.8572	3.42585	2.09957	0.0192566	0.024894	ATP-dependent zinc metalloprotease FTSH 8, chloroplastic-like
Mf55508	8.56479	10.9761	2.76671	1.2204	3.16894	0.0224955	0.0270723	autoinhibited calcium ATPase
Mf20957	3.60741	15.7694	0.277102	0.143384	6.7811	0.000275857	0.000724145	Auxilin-like protein
Mf22794	16.7891	7.09789	11.3264	24.7682	-1.80303	0.00277496	0.00520889	Auxilin-like protein
Mf51602	35.1918	3.93399	9.31595	15.4351	-1.97215	0.0068597	0.0110688	Auxilin-like protein
Mf36652	0	2.5195	5.45172	12.3012	-2.28759	0.0121985	0.017114	Auxilin-like protein
Mf51363	0.725828	7.15798	8.20857	0.680837	3.39417	0.0390973	0.0405144	auxin conjugate hydrolase
Mf23478	6.90049	3.89559	4.0439	19.3203	-2.3102	0.000849598	0.00192554	auxin efflux carrier
Mf43978	19.7709	9.27343	10.5661	20.3315	-1.13254	0.0487709	0.049068	Auxin Efflux Carrier
Mf40391	49.2251	13.8195	29.871	63.6476	-2.2034	4.35198e-09	2.75974e-08	auxin efflux carrier protein PIN1
Mf29628	9.35878	2.83344	9.52705	12.9403	-2.19124	0.0121985	0.017114	auxin response-like protein
Mf24431	8.87875	3.98746	9.41767	13.6982	-1.78044	0.0184953	0.0241549	auxin response-like protein
Mf45897	7.03407	142.107	45.8075	24.7776	2.51987	3.54e-21	6.31536e-20	auxin-binding protein ABP19a-like precursor
Mf40748	24.0719	1.49937	14.6454	15.1728	-3.33906	0.000678487	0.00158764	auxin-induced protein
Mf93571	2.1373	2.69792	4.01404	23.2438	-3.10693	2.47141e-05	8.67417e-05	Auxin-induced protein 5NG4
Mf19299	4.63966	25.8512	14.0652	6.22525	2.05403	0.00132833	0.00280642	Auxin-induced protein 5NG4
Mf41337	4.32124	1.90471	4.65257	9.69599	-2.34782	0.0216549	0.0264533	Auxin-induced protein-like protein
Mf26757	74.6312	42.3259	61.0086	92.9909	-1.13555	1.45475e-05	5.39816e-05	Auxin-responsive protein (Aux/IAA)
Mf37282	2.41869	48.3189	3.21461	4.31946	3.48366	4.04e-10	2.94418e-09	Avr9/Cf-9 rapidly elicited protein
Mf82471	7.52926	148.496	19.1622	22.3423	2.73257	1.15e-23	2.37454e-22	avr9/Cf-9 rapidly elicited protein 194
Mf83485	39.6205	12.8847	24.3689	28.4243	-1.14147	0.0131947	0.0179526	Axial regulator YABBY5, putative
Mf92565	5.90791	10.2528	1.62554	30.3496	-1.56566	0.00180409	0.00366238	B3 domain-containing protein REM20
Mf91939	8.3659	13.3516	15.5571	28.0562	-1.07131	0.0218782	0.0266021	B3 domain-containing protein REM20
Mf24214	12.2026	6.49539	6.22213	17.1421	-1.40006	0.028016	0.0327184	BAH domain containing protein
Mf93990	1.97434	0.511732	5.43929	6.22419	-3.60443	0.0378748	0.0405144	Basic 7S globulin
Mf24187	4.75041	61.1167	52.6051	11.0089	2.4729	3e-09	1.95044e-08	basic chitinase class 3
Mf83372	7.99174	14.3938	8.16958	2.4331	2.56458	0.00755903	0.0116655	BED finger-nbs-lrr resistance protein
Mf92101	36.5469	47.7503	52.557	23.4463	1.02615	0.00638655	0.0104299	beige-related and WD-40 repeat-containing protein
Mf54653	20.5649	34.373	19.7829	12.5773	1.45045	0.0021089	0.00416919	beta glucosidase 40
Mf25545	0.123396	13.6643	0.888487	0.208678	6.03299	0.000979735	0.00214092	Beta-amyrin synthase
Mf24130	39.015	13.968	20.8629	36.6442	-1.39146	0.00112299	0.00242663	beta-amyrin synthase
Mf25544	1.94746	11.8705	1.31724	0.391776	4.92121	0.00342582	0.00626452	Beta-amyrin synthase
Mf24837	4.17831	14.5311	3.55649	3.8642	1.9109	0.0192566	0.024894	beta-amyrin synthase
Mf25543	0.600942	8.69332	1.04349	0.424408	4.35638	0.0215097	0.0264533	beta-amyrin synthase
Mf26007	1.07769	9.3529	1.15322	1.63248	2.51835	0.0386207	0.0405144	beta-amyrin synthase
Mf22267	8.74757	6.77289	5.94917	9.61741	0.450143	1.89e-10	1.41671e-09	beta-carotene 3-hydroxylase
Mf23563	3.38277	0.870437	3.71948	1.22632	1.11879	0.0423803	0.0431445	beta-carotene 3-hydroxylase
Mf29657	96.2435	58.8509	90.9672	174.36	-1.56693	5.49081e-15	6.03089e-14	beta-galactosidase
Mf28261	51.4815	49.3271	56.3005	23.1642	1.09048	0.00342013	0.00626452	beta-galactosidase
Mf95085	13.6876	3.37208	11.0476	13.4667	-1.99769	0.0184953	0.0241549	beta-galactosidase
Mf44261	7.44408	2.62855	6.34507	12.3928	-2.23716	0.0121985	0.017114	beta-galactosidase, putative
Mf54100	8.2767	16.9157	11.5857	2.66362	2.6669	0.00258674	0.00489888	Beta-glucan-binding protein
Mf51315	0.378538	17.2567	2.97492	3.1913	2.43494	0.00436034	0.00756698	Beta-glucosidase
Mf46720	4.91824	80.07	22.4898	16.996	2.23607	3.93e-11	3.16958e-10	Beta-glucosidase D2
Mf51312	1.1782	33.632	3.75997	4.19883	3.00178	2.47e-06	1.05317e-05	beta-glucosidase D2
Mf48176	1.58372	19.354	4.16443	5.70717	1.76178	0.0093921	0.0140331	Beta-glucosidase D2
Mf51314	0.31318	12.9522	1.67633	1.66906	2.95609	0.00740243	0.0115396	Beta-glucosidase D4
Mf34409	2.54437	1.01938	4.42106	8.64959	-3.08494	0.037395	0.0405144	beta-glucosidase, putative
Mf51011	3.21816	10.6571	12.3163	1.5016	2.82724	0.0224955	0.0270723	Beta-ureidopropionase
Mf92247	3.06688	9.13846	15.1924	1.73839	2.3942	0.0386207	0.0405144	Beta-ureidopropionase
Mf21429	386.923	91.8949	213.187	289.289	-1.65445	1.0269e-25	2.34378e-24	bimodular protein
Mf43977	101.208	87.4834	54.618	24.8334	1.81673	2.23e-09	1.47564e-08	binding protein
Mf20665	22.3344	10.0884	17.7197	29.384	-1.54233	0.00273265	0.00513595	Blue copper protein
Mf14371	88.601	65.7573	32.0757	3.4671	4.24535	1.78e-15	2.05668e-14	Brain-specific homeobox protein like protein
Mf40271	26.23	11.2843	12.2819	30.9945	-1.4577	0.0034715	0.00634026	BRASSINOSTEROID INSENSITIVE 1-associated receptor kinase 1 precursor, putative
Mf44461	8.26012	19.921	11.2749	4.07097	2.29085	0.00409561	0.00728035	bromodomain-containing protein
Mf87898	178.416	1155.29	448.122	360.426	1.68048	4.56e-95	6.7792e-93	BURP domain-containing protein
Mf30291	374.301	146.859	556.225	547.246	-1.89776	2.19449e-56	1.47991e-54	BURP domain-containing protein
Mf21972	7.68796	66.5581	26.9397	20.8558	1.67417	9.61e-07	4.38247e-06	BURP domain-containing protein
Mf25625	9.80671	17.8799	5.99304	4.51322	1.98611	0.0106578	0.0157136	bZIP transcription factor
Mf45870	21.4078	49.3225	28.2147	15.2474	1.69368	3.41e-05	0.000116899	bZIP transcription factor bZIP21
Mf86021	26.3921	9.19702	7.82968	1.94759	2.23948	0.0386207	0.0405144	BZIP-like protein
Mf34736	0.650406	14.5881	4.94821	1.15545	3.65827	0.00235756	0.0045736	C2 domain-containing protein
Mf92728	0.252231	7.3482	0.855345	0.549211	3.74196	0.0390973	0.0405144	C2 domain-containing protein
Mf84799	7.55088	10.2535	4.90606	0.866666	3.5645	0.00635962	0.0103897	C2H2L domain class transcription factor
Mf38812	1.12451	18.6806	7.57057	1.28493	3.86178	0.000222509	0.000598908	Ca2+ and calmodulin-dependent protein kinase, partial
Mf58504	28.4437	15.5607	24.4898	35.5992	-1.19394	0.00523614	0.00890281	CAAX amino terminal protease family
Mf23450	40.7622	34.8252	52.1526	80.4368	-1.20772	1.51962e-05	5.63525e-05	Caffeic acid 3-O-methyltransferase
Mf44589	1.84182	9.0944	2.62464	1.88353	2.27154	0.0386207	0.0405144	Caffeic acid 3-O-methyltransferase
Mf33364	131.091	177.499	95.5653	75.5238	1.23281	2.09e-10	1.56137e-09	caffeoyl CoA 3-O-methyltransferase
Mf21783	0.759523	11.8428	5.43072	2.24623	2.39843	0.0352112	0.0388334	caffeoyl CoA 3-O-methyltransferase
Mf21782	0.725142	15.5604	5.47649	3.64181	2.09515	0.0118515	0.0167802	caffeoyl-CoA 3-O-methyltransferase
Mf21784	0.758967	14.5038	2.78832	1.51077	3.26307	0.00235756	0.0045736	Caffeoyl-CoA O-methyltransferase 2
Mf37096	3.71586	32.8188	10.8459	1.67548	4.29188	3.74e-08	2.09553e-07	calcium dependent protein kinase 13
Mf54669	168.13	239.084	56.7908	90.7681	1.39726	3.24e-16	4.03643e-15	calcium-binding EF hand family protein
Mf38077	7.20107	13.2539	2.68619	3.23938	2.03263	0.0309444	0.0353515	calcium-binding EF hand family protein
Mf46891	52.5734	76.586	26.6753	23.8374	1.68385	1.25e-07	6.5281e-07	Calcium-binding mitochondrial carrier protein SCaMC-1
Mf24156	1.17844	22.6332	3.54497	1.86907	3.59805	1.96e-05	7.06677e-05	Calcium-binding protein
Mf24154	2.37666	10.9277	2.54835	1.53055	2.83587	0.0224955	0.0270723	Calcium-binding protein
Mf40501	0.825641	13.233	5.91614	1.28042	3.36945	0.00419254	0.00732741	Calcium-binding protein CML38
Mf41585	26.4547	35.6174	27.47	12.4937	1.51138	0.00141794	0.00298584	calcium-dependent calmodulin-independent protein kinase isoform 1
Mf37098	103.286	245.727	131.109	63.9065	1.94302	5.68e-26	1.33331e-24	calcium-dependent protein kinase
Mf33662	8.41257	20.5173	14.9027	5.4133	1.92226	0.00595136	0.0099786	Calcium-dependent protein kinase
Mf40130	23.5013	52.1529	28.5365	13.117	1.99131	1.83e-06	7.94723e-06	calcium-dependent protein kinase, putative
Mf24155	8.28556	78.7007	13.4171	7.03491	3.48377	9.25e-16	1.10308e-14	Calmodulin
Mf8240	1.47017	13.2469	3.34944	0.618191	4.42146	0.000979735	0.00214092	calmodulin binding protein, putative
Mf47924	4.02409	12.7386	6.3656	1.17768	3.43519	0.00740243	0.0115396	calmodulin binding protein, putative
Mf39136	0.14366	9.93701	0.689997	0.464124	4.42023	0.0117365	0.0167129	calmodulin binding protein, putative
Mf24864	6.31087	45.4778	9.71484	8.98117	2.34019	4.46e-07	2.15044e-06	calmodulin, putative
Mf25671	56.7162	6.74614	25.7227	19.447	-1.52741	0.0120295	0.0169891	Calmodulin, putative
Mf50214	17.0349	138.231	7.42786	6.68166	4.37073	7.87e-33	2.52519e-31	calmodulin-binding protein
Mf93637	11.0172	138.574	14.6418	8.92081	3.95734	5.98e-31	1.76628e-29	Calmodulin-binding protein
Mf51791	12.1784	77.8886	25.6189	6.20188	3.65063	3.09e-16	3.86034e-15	Calmodulin-binding protein
Mf51297	13.5374	57.5401	20.9559	8.93577	2.6869	7.15e-10	5.06979e-09	Calmodulin-binding protein
Mf53725	23.7765	56.487	24.0067	8.21134	2.78223	1.24e-09	8.48221e-09	Calmodulin-binding protein
Mf34401	106.317	180.794	97.0063	81.7288	1.14543	1.48e-09	1.00469e-08	Calmodulin-binding protein
Mf28840	15.711	32.5312	12.8379	7.23681	2.1684	0.000113643	0.000336106	calmodulin-binding protein
Mf41446	6.63861	29.1931	28.5461	9.3169	1.64771	0.00223957	0.00439247	Calmodulin-binding protein
Mf51793	0.52987	9.41696	2.29004	0.143696	6.03417	0.0117365	0.0167129	Calmodulin-binding protein
Mf53724	5.70275	11.3008	5.50054	1.49397	2.9192	0.0129642	0.0177145	Calmodulin-binding protein
Mf49480	17.5913	51.8407	20.3436	7.90311	2.71359	5.41e-09	3.3841e-08	calmodulin-like domain protein kinase isoenzyme gamma
Mf83021	12.3503	7.86881	12.8123	26.9237	-1.77466	0.00111792	0.00241682	Calmodulin-like protein
Mf23574	4.55799	20.2695	8.85137	5.19732	1.96347	0.00595136	0.0099786	Calmodulin-like protein
Mf24042	52.078	71.0206	56.2624	30.0621	1.24029	6.83e-05	0.000211982	calnexin
Mf24043	38.7499	67.4683	51.0775	30.9213	1.12561	0.000262658	0.000696465	calnexin homolog precursor
Mf39641	9.09137	19.1572	6.76369	5.26445	1.86353	0.0093921	0.0140331	Calpain-B
Mf88610	3.92515	37.3741	34.8717	2.48603	3.91012	1.07e-08	6.40564e-08	Cam-binding protein 60-like G
Mf42401	3.20954	12.2953	2.84842	1.76948	2.79671	0.00740243	0.0115396	Cam-binding protein 60-like G
Mf47330	51.4572	30.6289	30.1589	14.2808	1.10082	0.0260356	0.0307681	carbon catabolite repressor protein, putative
Mf54071	4.88574	4.89385	5.93238	18.209	-1.89561	0.00386417	0.00696332	carboxylesterase np, putative
Mf49727	17.8015	61.1205	44.7758	13.0092	2.23212	2.43e-08	1.40386e-07	Catalase
Mf85685	8.52238	24.856	23.7282	7.45657	1.73701	0.00457806	0.0078622	Catalase
Mf49728	4.81274	18.512	31.6785	6.10127	1.60128	0.0290438	0.0337595	Catalase
Mf89982	62.1395	126.344	70.4427	22.6127	2.48215	1.54e-18	2.32827e-17	catalytic, putative
Mf86755	1.80747	2.28872	4.67921	13.5055	-2.56093	0.00718679	0.0114454	cathepsin L, partial
Mf46574	0.37711	20.4718	0.854172	1.62825	3.65224	6.65e-05	0.000207987	Cationic peroxidase 1 precursor, putative
Mf26361	25.0835	132.059	77.57	20.043	2.72001	5.34e-21	9.37654e-20	CCL5
Mf21151	13.7241	25.1043	29.0665	2.58	3.28249	1.54e-05	5.667e-05	Cc-nbs resistance protein
Mf31840	9.1959	15.6611	13.13	1.79859	3.12225	0.00131726	0.00278832	Cc-nbs resistance protein
Mf56191	2.87542	13.0853	6.32246	1.38839	3.23646	0.00419254	0.00732741	Cc-nbs resistance protein
Mf45697	8.39694	13.3149	11.727	2.71865	2.29208	0.0127558	0.0176078	Cc-nbs resistance protein
Mf95783	31.0191	126.598	39.0461	11.5789	3.45068	2.7e-25	5.99104e-24	Cc-nbs-lrr resistance protein
Mf95595	20.6935	64.2565	30.1262	8.75599	2.8755	1.44e-11	1.22099e-10	Cc-nbs-lrr resistance protein
Mf87903	61.3619	46.1832	18.4007	3.28434	3.81369	2.51e-10	1.85957e-09	Cc-nbs-lrr resistance protein
Mf55473	62.0422	42.9902	18.5842	6.73338	2.67461	2.15e-07	1.09214e-06	Cc-nbs-lrr resistance protein
Mf95608	13.6938	27.1253	21.8416	1.43472	4.2408	8.8e-07	4.02957e-06	Cc-nbs-lrr resistance protein
Mf56171	20.0282	36.1511	41.1105	5.11902	2.8201	1.67e-06	7.295e-06	Cc-nbs-lrr resistance protein
Mf55848	9.51649	35.9645	20.3561	5.36585	2.74469	2.88e-06	1.21292e-05	Cc-nbs-lrr resistance protein
Mf56184	9.88161	31.5949	9.49888	4.57529	2.78776	7.54e-06	2.96547e-05	Cc-nbs-lrr resistance protein
Mf55772	10.8846	20.5956	16.3671	1.88304	3.4512	6.65e-05	0.000207987	Cc-nbs-lrr resistance protein
Mf88159	11.3751	16.4809	12.5907	0.95412	4.11048	0.000145681	0.000415168	Cc-nbs-lrr resistance protein
Mf56189	8.61263	29.9677	25.7261	6.12762	2.29001	0.000193118	0.000533317	Cc-nbs-lrr resistance protein
Mf88406	1.5728	15.7473	4.73822	0.544635	4.85367	0.000275857	0.000724145	Cc-nbs-lrr resistance protein
Mf32046	6.54519	20.9725	8.93452	2.17578	3.26889	0.000278939	0.0007271	Cc-nbs-lrr resistance protein
Mf89755	9.49059	20.9244	10.765	2.12883	3.29705	0.000278939	0.0007271	Cc-nbs-lrr resistance protein
Mf55405	18.3166	27.9199	44.524	6.00704	2.21657	0.000512784	0.00123823	Cc-nbs-lrr resistance protein
Mf11369	4.15763	14.7492	4.93956	0.657879	4.48667	0.000520763	0.00125005	Cc-nbs-lrr resistance protein
Mf95513	2.74837	16.2244	2.74396	1.42468	3.50946	0.00073181	0.00169113	Cc-nbs-lrr resistance protein
Mf47524	0.373408	15.9894	2.52397	1.86618	3.09896	0.00131726	0.00278832	Cc-nbs-lrr resistance protein
Mf88407	3.63782	15.0093	6.4711	1.24628	3.59016	0.00131726	0.00278832	Cc-nbs-lrr resistance protein
Mf17250	7.96703	21.9761	11.3807	4.0055	2.45588	0.00152246	0.00315235	Cc-nbs-lrr resistance protein
Mf30294	7.18004	12.1255	8.8087	0.639207	4.24562	0.0018361	0.0036821	Cc-nbs-lrr resistance protein
Mf84186	6.78223	12.2484	19.0325	0.682141	4.16638	0.0018361	0.0036821	Cc-nbs-lrr resistance protein
Mf89537	7.63364	12.9579	13.1213	0.495142	4.70985	0.0018361	0.0036821	Cc-nbs-lrr resistance protein
Mf43412	7.4772	22.8904	26.8944	5.52702	2.05017	0.00232913	0.00454814	Cc-nbs-lrr resistance protein
Mf56060	9.35934	20.9047	10.3745	4.85879	2.10516	0.00250666	0.00479815	Cc-nbs-lrr resistance protein
Mf54154	9.41894	11.5028	13.4053	0.990459	3.53774	0.00342582	0.00626452	Cc-nbs-lrr resistance protein
Mf30003	10.8582	26.0259	4.09939	8.3348	1.64273	0.00395912	0.00706931	Cc-nbs-lrr resistance protein
Mf34529	7.63782	13.1805	8.64538	1.94463	2.76084	0.00419254	0.00732741	Cc-nbs-lrr resistance protein
Mf88158	12.8841	13.5854	30.1323	1.69209	3.00518	0.00419254	0.00732741	Cc-nbs-lrr resistance protein
Mf95666	15.4455	22.7313	47.2065	6.53882	1.79758	0.00524987	0.00890281	Cc-nbs-lrr resistance protein
Mf47399	13.2215	20.9737	6.71538	5.61855	1.90031	0.00595136	0.0099786	Cc-nbs-lrr resistance protein
Mf85180	11.5685	20.4472	28.9174	5.51652	1.89007	0.00595136	0.0099786	Cc-nbs-lrr resistance protein
Mf88876	4.81168	16.3515	8.70357	3.10905	2.39488	0.0072214	0.0114454	Cc-nbs-lrr resistance protein
Mf51391	13.2402	12.5819	1.89159	1.60568	2.97009	0.00740243	0.0115396	Cc-nbs-lrr resistance protein
Mf26054	7.81122	9.9956	20.3632	0.814744	3.61687	0.0117365	0.0167129	Cc-nbs-lrr resistance protein
Mf42741	6.08233	9.00969	12.8727	0.932101	3.27292	0.0117365	0.0167129	Cc-nbs-lrr resistance protein
Mf86628	0.765388	9.40503	1.74683	0.340052	4.78961	0.0117365	0.0167129	Cc-nbs-lrr resistance protein
Mf92173	6.85709	9.36101	2.43978	0.829078	3.49708	0.0117365	0.0167129	Cc-nbs-lrr resistance protein
Mf52385	4.84867	11.6322	6.53863	1.60773	2.85503	0.0129642	0.0177145	Cc-nbs-lrr resistance protein
Mf55984	10.9892	21.7859	11.1858	7.63059	1.51353	0.0161891	0.0215114	Cc-nbs-lrr resistance protein
Mf32043	0.61316	8.02926	1.44927	0.319924	4.64947	0.0215097	0.0264533	Cc-nbs-lrr resistance protein
Mf34153	1.54119	8.99169	5.60486	0.195637	5.52234	0.0215097	0.0264533	Cc-nbs-lrr resistance protein
Mf31839	3.2279	10.4946	11.9752	1.05612	3.3128	0.0224955	0.0270723	Cc-nbs-lrr resistance protein
Mf55272	11.7943	18.0576	18.2779	6.24075	1.53281	0.0290438	0.0337595	Cc-nbs-lrr resistance protein
Mf95502	26.1072	18.6597	17.6843	6.69998	1.4777	0.0290438	0.0337595	Cc-nbs-lrr resistance protein
Mf54917	10.2006	11.6823	12.4674	2.53188	2.20604	0.0352112	0.0388334	Cc-nbs-lrr resistance protein
Mf28733	1.3116	1.07277	2.11023	8.05334	-2.90825	0.037395	0.0405144	Cc-nbs-lrr resistance protein
Mf43413	7.68515	9.60116	23.332	1.85956	2.36825	0.0386207	0.0405144	Cc-nbs-lrr resistance protein
Mf36998	162.329	48.0234	523.258	238.969	-2.31501	7.47177e-32	2.29767e-30	CCP
Mf63208	13.1506	3.58156	7.07801	13.2743	-1.88998	0.0184953	0.0241549	CCP
Mf37000	16.3541	9.39441	1.92961	21.2941	-1.18058	0.0340292	0.0381399	CCP
Mf90391	4.57647	11.3037	11.7993	2.79755	2.01456	0.0352112	0.0388334	CCR4-NOT transcription complex subunit
Mf84739	8.52192	12.2691	10.9608	2.516	2.28583	0.021312	0.0264533	Cell division cycle and apoptosis regulator protein
Mf19246	6.37745	23.8497	14.9346	5.46876	2.12469	0.00144022	0.00302027	Cell division protease ftsH-like protein
Mf28227	19.5966	32.2071	21.3525	8.44218	1.93169	0.000274717	0.000724145	Cell surface glycoprotein 1
Mf49452	7.22107	2.87935	4.028	18.5941	-2.69103	0.00045272	0.00112236	cell wall-associated hydrolase
Mf90402	4.92789	3.25101	4.0514	17.1015	-2.39516	0.00245174	0.00472343	cell wall-associated hydrolase
Mf39970	29.0271	19.267	23.0419	43.2304	-1.16591	0.00249378	0.00479202	cell wall-associated hydrolase
Mf14852	1.15885	9.44282	3.02522	1.83802	2.36107	0.0386207	0.0405144	Cell wall-associated hydrolase
Mf27413	1.90827	1.43217	2.09348	8.51616	-2.572	0.037395	0.0405144	cell wall-associated hydrolase family protein, partial
Mf38543	1.77607	0.532948	1.41352	14.9098	-4.80612	0.000253551	0.00067392	Cell wall-associated hydrolase, partial
Mf89072	0.459658	0.203632	0.247237	11.848	-5.86254	0.00172222	0.00351057	Cell wall-associated hydrolase, partial
Mf26154	1.98244	1.26466	0.986746	9.7346	-2.94437	0.0216549	0.0264533	Cell wall-associated hydrolase, partial
Mf89074	2.64316	2.40542	2.67978	10.8927	-2.179	0.0340523	0.0381399	Cell wall-associated hydrolase, partial
Mf29094	1.34044	0.439626	10.8018	6.99381	-3.99173	0.0378748	0.0405144	Cell wall-associated hydrolase, partial
Mf91916	0.120021	0.107159	0.260693	6.34269	-5.88727	0.0378748	0.0405144	Cell wall-associated hydrolase, partial
Mf52225	12.7778	6.19404	37.2466	19.0286	-1.61922	0.0120295	0.0169891	Cellular nucleic acid-binding protein
Mf32688	2.63696	16.166	4.71671	4.58678	1.81741	0.016949	0.0222789	Cellular nucleic acid-binding protein
Mf30500	11.532	7.79393	13.8064	29.4726	-1.91895	0.000271647	0.000718166	cellulose synthase
Mf30498	7.69751	3.36288	6.11104	18.8353	-2.48567	0.00144838	0.00303561	cellulose synthase A [EC:2.4.1.12]
Mf47704	12.809	18.6093	30.7662	3.68513	2.33624	0.00261106	0.00492612	Cellulose synthase-like protein E1
Mf47493	9.51071	14.6516	10.3441	3.88424	1.91535	0.0192566	0.024894	CENP-C
Mf38813	18.1373	47.2603	59.4985	18.459	1.3563	0.0005307	0.00127117	ceramide glucosyltransferase
Mf35195	0.781374	54.0342	19.3507	9.74541	2.47108	1.22e-08	7.22603e-08	Chain A, Crystal Structure Of A Plant Albumin From Cicer Arietinum Showing Hemagglutination pdb|3S18|B Chain B, Crystal Structure Of A Plant Albumin From Cicer Arietinum Showing Hemagglutination
Mf35196	0.874245	34.9957	8.54443	8.34108	2.06887	0.000107501	0.000319423	Chain A, Crystal Structure Of A Plant Albumin From Cicer Arietinum Showing Hemagglutination pdb|3S18|B Chain B, Crystal Structure Of A Plant Albumin From Cicer Arietinum Showing Hemagglutination
Mf25535	13.2424	33.887	27.4843	15.2668	1.15033	0.015451	0.0207127	Chain A, Crystal Structure Of Aminoaldehyde Dehydrogenase 2 From Pisum Sativum (Psamadh2) pdb|3IWJ|B Chain B, Crystal Structure Of Aminoaldehyde Dehydrogenase 2 From Pisum Sativum (Psamadh2) emb|CAC48393.2| aminoaldehyde dehydrogenase
Mf93765	9.74661	109.022	39.3066	23.2068	2.232	2.73e-14	2.85148e-13	Chain A, Crystal Structure Of Isoflavanone 4'-o-methyltransferase Complexed With (+)-6a-hydroxymaackiain pdb|1ZHF|A Chain A, Crystal Structure Of Selenomethionine Substituted Isoflavanone 4'-O- Methyltransferase
Mf92984	5.62627	22.2637	27.7298	3.81347	2.54552	0.000312983	0.000801316	Chain A, Crystal Structure Of Medicago Truncatula Ugt85h2- Insights Into The Structural Basis Of A Multifunctional (Iso) Flavonoid Glycosyltransferase
Mf33251	4.1322	61.2943	27.4683	5.89385	3.37847	8.71e-13	8.09304e-12	Chain A, Crystal Structure Of Xeg-Edgp pdb|3VLB|C Chain C, Crystal Structure Of Xeg-Edgp
Mf15008	3.99428	58.8101	19.9131	3.75407	3.96954	1.47e-13	1.47e-12	Chain A, Peanut Peroxidase pdb|1SCH|B Chain B, Peanut Peroxidase
Mf23112	0.318643	5.49583	0.760822	0	5	0.0312693	0.0355678	Chain A, Peanut Peroxidase pdb|1SCH|B Chain B, Peanut Peroxidase
Mf24863	9.10574	128.613	28.374	10.9756	3.55066	1.38e-26	3.30903e-25	Chain A, The Solution Structure Of Soybean Calmodulin Isoform 4 Complexed With The Vacuolar Calcium Atpase Bca1 Peptide
Mf52526	55.2957	538.19	303.827	160.948	1.74152	1.78e-47	9.23116e-46	chalcone reductase
Mf19011	56.5337	162.783	265.441	42.9574	1.92197	2.36e-17	3.20902e-16	chalcone synthase
Mf92232	2.47204	84.0943	19.5259	7.8325	3.42446	2.54e-17	3.44328e-16	Chalcone synthase
Mf55605	1.46294	71.8782	9.65136	7.82588	3.19923	5.83e-14	5.97742e-13	Chalcone synthase
Mf86107	26.0894	4.98883	25.5208	56.5524	-3.50281	1.27421e-12	1.15832e-11	chalcone synthase
Mf18322	78.9268	7.75422	25.6228	37.097	-2.25825	4.91875e-06	1.99665e-05	chalcone synthase
Mf55603	9.45033	74.0494	39.5995	29.9022	1.30824	1.37e-05	5.13031e-05	Chalcone synthase
Mf26648	2.86644	36.5122	18.2075	16.7848	1.12122	0.00914927	0.0137578	chalcone synthase
Mf26649	0.608996	23.4818	11.6838	10.9674	1.09832	0.0411038	0.0422696	chalcone synthase
Mf10889	1.41597	26.193	4.42087	3.53216	2.89056	3.43e-05	0.000117135	chalcone synthase [EC:2.3.1.74]
Mf29335	10.0585	55.6873	17.5922	22.4176	1.31272	0.000269602	0.000713605	Chaperone protein dnaJ
Mf15582	49.7702	51.4991	36.972	21.4546	1.26326	0.000654843	0.00153554	Chaperonin CPN60-2
Mf26329	42.2275	29.6123	61.9462	59.4357	-1.00513	0.00144038	0.00302027	chitinase 2
Mf33394	162.375	47.1501	101.854	118.501	-1.32957	1.65847e-08	9.71601e-08	chlorophyll a/b binding protein precursor
Mf26570	1133.39	284.95	843.909	1168.17	-2.03547	6.0559e-130	1.58986e-127	chlorophyll a/b-binding protein CP24 precursor
Mf49852	225.376	107.286	265.811	250.295	-1.22217	8.80657e-15	9.53704e-14	Chlorophyll a-b binding protein
Mf9339	3.26621	8.45509	1.22042	0.384992	4.45692	0.0215097	0.0264533	chlorophyllide a oxygenase [EC:1.13.12.14]
Mf22060	194.867	45.503	124.879	165.722	-1.86473	1.22444e-17	1.68981e-16	chloroplast ferredoxin I
Mf42936	8.98697	228.876	58.2153	11.1995	4.35306	7.67e-53	4.44262e-51	chloroplast omega 3 fatty acid desaturase isoform 2
Mf3911	21.3492	38.4052	44.7193	3.88123	3.30672	3.19e-08	1.81241e-07	chromatin remodeling complex subunit
Mf43841	2.39965	15.0099	2.35802	3.90669	1.9419	0.0118515	0.0167802	Cinnamoyl CoA reductase
Mf33535	25.7191	115.606	57.296	24.6147	2.23162	3.85e-15	4.28205e-14	cinnamoyl-CoA reductase
Mf23403	3.24097	33.7235	10.9459	3.98608	3.08071	6.15e-07	2.90254e-06	Cinnamyl alcohol dehydrogenase
Mf84601	7.78003	26.891	11.8364	5.64452	2.2522	0.000326938	0.000832274	Cinnamyl alcohol dehydrogenase
Mf93210	16.7208	6.51097	21.3672	25.7561	-1.98397	0.000766312	0.00176082	Cinnamyl alcohol dehydrogenase
Mf23402	1.02139	12.723	4.72847	2.11375	2.58956	0.021312	0.0264533	Cinnamyl alcohol dehydrogenase
Mf23814	38.3424	69.8475	103.65	31.285	1.15874	0.000219838	0.000598582	cinnamyl alcohol dehydrogenase 3
Mf41018	44.5929	25.257	103.59	69.562	-1.46162	4.93636e-06	1.9975e-05	class Ib chitinase
Mf24338	1.45317	18.4458	4.60005	5.39399	1.77387	0.0146829	0.0197783	CLE24 protein
Mf32402	4.55365	28.4502	20.5217	4.45407	2.67524	3.9e-05	0.000129806	CM0216.240.nc
Mf25476	10.1964	34.2455	27.8125	15.3131	1.16115	0.0110564	0.0162476	coatomer beta subunit, putative
Mf45096	37.0848	19.5715	24.2374	74.0635	-1.92001	6.21639e-09	3.86907e-08	COBRA-like protein
Mf54274	50.0622	24.4747	38.0355	63.9374	-1.38537	2.7175e-05	9.46271e-05	COBRA-like protein 4
Mf29577	34.3112	31.6733	33.8821	15.0709	1.0715	0.0294636	0.0342385	coclaurine N-methyltransferase
Mf86012	402.688	262.896	1049.5	618.668	-1.23467	5.764e-35	1.99144e-33	Cold and drought-regulated protein CORA
Mf86024	764.76	398.844	302.078	28.3581	3.81399	1.58e-83	1.80687e-81	cold-acclimation specific protein 31
Mf27307	172.976	194.353	70.2737	61.2742	1.66533	6.23e-17	8.24504e-16	Cold-regulated protein
Mf27308	48.8095	84.2595	28.6469	19.1127	2.14031	1.1e-10	8.42955e-10	Cold-regulated protein
Mf89075	0.510539	0.217126	0.266354	17.0927	-6.2987	3.62858e-05	0.000122095	conserved domain protein
Mf38544	0.417343	0.264358	1.80279	6.86458	-4.69861	0.0378748	0.0405144	conserved domain protein
Mf89073	0.920878	0.489547	0.30027	6.65236	-3.76435	0.0378748	0.0405144	conserved domain protein
Mf41940	105.774	81.6856	45.3845	166.053	-1.02349	3.73244e-08	2.09519e-07	conserved domain protein, partial
Mf90553	6.92591	5.11002	8.31557	56.5566	-3.46829	7.03986e-12	6.10864e-11	Conserved protein
Mf32139	6.6731	1.66729	13.6794	12.015	-2.84926	0.00396262	0.00706931	Conserved protein
Mf41799	3.50849	1.30163	1.95242	12.0653	-3.21247	0.00396262	0.00706931	Conserved protein
Mf32137	28.0397	14.2572	22.1811	33.2226	-1.22047	0.00630812	0.0103897	conserved protein
Mf85488	0.214613	0.209681	0.336189	6.57204	-4.97007	0.0378748	0.0405144	Conserved protein
Mf32655	109.263	40.5399	107.865	150.799	-1.89521	1.67762e-16	2.11661e-15	CONSTANS-like c, partial
Mf54877	8.58717	9.53606	8.14726	1.13518	3.07047	0.0386207	0.0405144	contains similarity to Drosophila melanogasterspectrin beta chain (GB:AAA28399.1) and heparan sulfate-N-deacetylase/N-sulfotransferases
Mf54136	29.8532	14.7092	24.3681	41.7452	-1.50489	0.000284855	0.000739926	contains similarity to human PCF11p homolog (GB:AF046935)
Mf91097	9.60262	12.9449	10.7108	3.14073	2.04321	0.0491196	0.0491196	contains similarity to PHD-fingers (Pfam:PF00628, score=10.9, E=0.059, N=1)
Mf41120	35.7669	263.942	50.46	38.564	2.77489	9.35e-42	4.00971e-40	Contains similarity to pre-mRNA processing protein PRP39 gb|L29224 from S. cerevisiae. ESTs gb|R64908 and gb|T88158, gb|N38703 and gb|AA651043 come from this gene
Mf23719	58.7635	170.963	24.5299	64.3885	1.40881	5.86e-12	5.13469e-11	copia-like retroelement pol polyprotein
Mf29178	78.0406	24.8033	48.5304	71.0684	-1.51868	1.14233e-06	5.16707e-06	copper binding protein 2
Mf28296	18.6247	3.70976	14.4469	19.2508	-2.37552	0.000849598	0.00192554	copper transporter
Mf90248	0.824492	31.191	7.36879	6.34628	2.29715	7.11e-05	0.000219451	copper/topa quinone amine oxidase precursor
Mf41051	8.13597	44.4026	13.5056	7.338	2.59719	2.43e-07	1.21773e-06	copper-transporting atpase p-type, putative
Mf28482	5.98649	31.8068	7.45223	3.43556	3.21072	1.97e-06	8.52202e-06	Core-2/I-branching beta-1,6-N-acetylglucosaminyltransferase family protein
Mf37958	8.2995	2.42522	2.57282	10.3952	-2.09973	0.0340523	0.0381399	Coronatine-insensitive 1-like protein
Mf86594	2.29561	137.925	14.1218	5.34476	4.68962	1.44e-33	4.68788e-32	C-repeat binding factor transcriptional activator
Mf93973	20.2533	7.91691	10.9246	19.0391	-1.26596	0.0232964	0.0278334	cryptochrome 1
Mf94803	20.4454	11.8499	21.7269	26.4334	-1.15749	0.0159809	0.0213014	cryptochrome2
Mf42617	5.33863	15.2513	11.0387	2.91377	2.38797	0.00443969	0.00766293	CTR2 protein kinase
Mf91087	5.62649	6.823	10.6145	17.1942	-1.33344	0.028016	0.0327184	Cyclin-D5-1
Mf26217	55.1763	35.7459	73.0677	75.5976	-1.08056	0.000134835	0.000391258	cyclin-dependent protein kinase inhibitor Siamese
Mf40093	3.79271	15.0012	6.88459	3.51578	2.09316	0.0118515	0.0167802	Cyclin-like F-box; Calcium-binding EF-hand
Mf9518	28.744	16.9643	24.9133	36.5143	-1.10596	0.00617337	0.0102697	cyclophilin, putative
Mf86635	11.8558	6.31686	7.626	17.4778	-1.46824	0.028016	0.0327184	cyclophilin-like peptidyl-prolyl cis-trans isomerase
Mf32011	54.3197	69.3084	55.2822	28.9959	1.25718	4.77e-05	0.000154497	Cylicin-2, putative
Mf33160	50.2761	8.80264	45.5215	35.0391	-1.99296	3.67555e-05	0.00012359	CYP81E8
Mf34053	12.8932	16.8192	24.6956	36.1553	-1.1041	0.00617337	0.0102697	cystathionine gamma-synthase, putative
Mf33302	24.0237	27.8054	26.0351	58.9272	-1.08357	0.000799246	0.00182708	cystathionine-gamma-synthase precursor
Mf35199	37.135	20.0342	25.0978	41.5323	-1.05177	0.00781928	0.0119712	Cysteine proteinase
Mf10082	34.6161	254.67	164.035	94.0562	1.43703	1.31e-17	1.80327e-16	Cysteine proteinase inhibitor, putative
Mf47384	20.6337	54.3784	20.2141	24.7388	1.13626	0.00107255	0.00232324	cysteine proteinase precursor
Mf38130	19.2823	6.4135	9.41147	19.685	-1.61791	0.0120295	0.0169891	Cysteine synthase
Mf23829	2.77961	27.5705	5.7902	7.02725	1.97209	0.00120291	0.00259303	cysteine synthase, putative
Mf52729	5.40532	27.6387	12.2633	12.5725	-0.383364	3.07e-06	1.27845e-05	Cysteine-rich receptor-like protein kinase
Mf55580	0.689032	16.7986	2.1839	0.385238	5.44645	0.000145681	0.000415168	Cysteine-rich receptor-like protein kinase
Mf24760	8.54397	30.733	12.7553	7.96229	1.94853	0.000297228	0.000766707	Cysteine-rich receptor-like protein kinase
Mf49091	0.724976	10.6773	5.91944	0.767705	3.79785	0.00635962	0.0103897	Cysteine-rich receptor-like protein kinase
Mf55578	0.64062	9.35062	2.43601	0.586457	3.99496	0.0117365	0.0167129	Cysteine-rich receptor-like protein kinase
Mf40676	0.971298	0.647718	1.40739	7.3536	-3.50501	0.0207074	0.0261852	Cysteine-rich receptor-like protein kinase
Mf48966	3.91614	12.59	8.29777	2.4418	2.36626	0.021312	0.0264533	Cysteine-rich receptor-like protein kinase
Mf20569	0.221003	8.76185	1.32095	0.169422	5.69254	0.0215097	0.0264533	Cysteine-rich receptor-like protein kinase
Mf52010	1.22587	8.09782	2.04521	0.549362	3.8817	0.0215097	0.0264533	Cysteine-rich receptor-like protein kinase
Mf55581	0.382856	8.83693	2.28573	0.289438	4.93222	0.0215097	0.0264533	Cysteine-rich receptor-like protein kinase
Mf95475	3.78551	8.28693	5.78315	0.880736	3.23406	0.0215097	0.0264533	Cysteine-rich receptor-like protein kinase
Mf23767	4.44402	13.1663	6.74896	3.25923	2.01425	0.0309444	0.0353515	Cysteine-rich receptor-like protein kinase
Mf44029	2.73783	13.3445	5.94269	3.81995	1.80462	0.0309444	0.0353515	Cysteine-rich receptor-like protein kinase
Mf31270	5.69398	5.78417	10.3623	15.1542	-1.38954	0.033614	0.0380021	Cysteine-rich receptor-like protein kinase
Mf13790	1.47554	1.72726	1.65555	8.21553	-2.24987	0.037395	0.0405144	Cysteine-rich receptor-like protein kinase
Mf49088	0.62775	7.75223	3.47579	0.9307	3.05822	0.0390973	0.0405144	Cysteine-rich receptor-like protein kinase
Mf44567	34.8749	88.5968	72.5535	34.4648	1.36213	1.42e-06	6.28294e-06	cysteine-type peptidase, putative
Mf93046	2.78623	10.2116	3.88052	0.597073	4.09616	0.00635962	0.0103897	Cysteinyl-tRNA synthetase
Mf92368	10.1614	4.60352	10.796	16.2535	-1.81994	0.0101663	0.0151089	Cytochrome b reductase
Mf36190	62.8311	61.011	93.7404	138.041	-1.17796	2.63024e-08	1.51352e-07	cytochrome b5 isoform Cb5-C
Mf30368	36.316	14.517	30.4251	37.113	-1.35418	0.00140974	0.00297138	Cytochrome c
Mf30369	49.5894	12.014	19.0625	28.1171	-1.22673	0.0131947	0.0179526	Cytochrome c
Mf89540	36.7384	78.1133	23.6003	23.5042	1.73265	5.29e-08	2.90559e-07	cytochrome P450
Mf55258	0.212728	24.2051	3.26933	1.74834	3.79125	5.71e-06	2.28195e-05	Cytochrome P450
Mf40990	0.758634	24.8255	5.32008	2.75107	3.17376	2.77e-05	9.59177e-05	Cytochrome P450
Mf92999	1.75388	25.1177	7.38576	3.21208	2.96712	6.01e-05	0.000190644	Cytochrome P450
Mf22848	8.24308	3.936	13.4018	19.4538	-2.30525	0.000849598	0.00192554	Cytochrome P450
Mf40593	0.636166	17.7212	4.22379	2.75711	2.68425	0.00149623	0.0031125	Cytochrome P450
Mf22861	18.1551	24.7448	2.77134	7.42579	1.73651	0.00457806	0.0078622	Cytochrome P450
Mf55479	5.02361	0.83593	6.40776	7.65667	-3.19526	0.0207074	0.0261852	Cytochrome P450
Mf49918	0.63552	8.75547	1.4431	0.700458	3.64381	0.0215097	0.0264533	cytochrome P450
Mf50295	0.867975	10.4824	3.34481	1.69392	2.62953	0.0224955	0.0270723	Cytochrome P450
Mf48196	5.2564	2.6361	5.00534	10.2426	-1.9581	0.0340523	0.0381399	Cytochrome P450
Mf45398	0.78714	9.93277	2.30248	1.12596	3.14104	0.0386207	0.0405144	cytochrome P450
Mf51536	0.831533	9.38175	2.17719	1.12347	3.0619	0.0386207	0.0405144	Cytochrome P450
Mf54362	2.29074	17.5003	8.81968	6.08073	1.52506	0.0433916	0.0439733	Cytochrome P450
Mf93303	2.10004	12.607	4.32302	1.27235	3.30866	0.00740243	0.0115396	Cytochrome P450 71B35
Mf38756	1.5556	12.8232	18.8596	0.727351	4.13996	0.0018361	0.0036821	Cytochrome P450 94A1
Mf85057	4674.06	3980.26	1960.03	12717	-1.67582	0	0	Cytochrome P450 likeTBP
Mf23322	1.10597	0.0695706	0.16934	26.4171	-8.56878	9.56325e-08	5.08196e-07	Cytochrome P450 likeTBP
Mf17933	2.85514	0.557478	0.326763	8.47404	-3.92606	0.011227	0.0164011	Cytochrome P450 likeTBP
Mf50180	0.612104	21.4917	3.09041	1.12122	4.26064	3.62e-05	0.000122035	cytochrome P450 monooxygenase
Mf50178	1.32688	19.6222	6.16466	1.76797	3.47232	0.000121889	0.000356242	cytochrome P450 monooxygenase
Mf87858	11.1862	20.1295	25.8347	2.08859	3.26871	0.000278939	0.0007271	cytochrome P450 monooxygenase
Mf47269	0.327915	14.2867	3.04874	1.79362	2.99373	0.00235756	0.0045736	Cytochrome P450 monooxygenase
Mf47268	0.747625	16.7662	3.9487	3.12203	2.425	0.0072214	0.0114454	Cytochrome P450 monooxygenase
Mf44803	10.4959	6.66602	11.8969	20.7008	-1.63479	0.00776409	0.0119037	cytochrome P450 monooxygenase
Mf87862	15.0961	24.1989	36.0066	9.18855	1.39703	0.016751	0.0221361	cytochrome P450 monooxygenase
Mf42532	18.2723	3.2607	4.95773	11.4609	-1.81347	0.047671	0.0480155	Cytochrome P450 monooxygenase CYP72A59
Mf18559	26.4321	3.89615	7.66689	16.9531	-2.12143	0.00411829	0.00729451	Cytochrome P450 monooxygenase CYP72A65
Mf55507	18.5287	36.1151	26.3763	16.8291	1.10164	0.00914927	0.0137578	Cytochrome P450 monooxygenase CYP72A65
Mf56302	13.5595	4.35124	5.28682	23.5738	-2.43769	0.000300066	0.000771796	cytochrome P450 monooxygenase CYP72A67
Mf93058	12.9868	9.89032	21.7564	29.9542	-1.59867	0.00136282	0.00287657	cytochrome P450, family 709, subfamily B, polypeptide 2
Mf17427	0.545651	89.441	10.1205	12.3105	2.86105	2.76e-15	3.11635e-14	cytochrome P450, putative
Mf5936	20.9127	6.98677	13.0044	16.1462	-1.2085	0.0420464	0.0428437	cytokinin riboside 5'-monophosphate phosphoribohydrolase LOG6
Mf23220	15.1475	6.14079	26.0581	41.8533	-2.76885	1.80324e-07	9.21699e-07	Cytokinin-O-glucosyltransferase
Mf33028	59.2803	12.4881	28.993	28.6351	-1.19723	0.0131947	0.0179526	Cytokinin-O-glucosyltransferase
Mf85691	8.64674	2.59718	7.71611	11.6698	-2.16776	0.020497	0.0261852	Cytokinin-O-glucosyltransferase
Mf33254	11.0181	1.2898	7.08355	9.14351	-2.8256	0.0216549	0.0264533	Cytokinin-O-glucosyltransferase
Mf46247	7.48775	35.0725	6.58549	10.5116	1.73836	0.000350417	0.000887988	cytokinin-regulated kinase 1
Mf90314	334.199	224.961	296.421	531.029	-1.23912	1.78479e-30	5.15507e-29	cytosolic glutamine synthetase
Mf84199	25.7765	16.4784	27.112	44.6434	-1.43787	0.00031316	0.000801316	DAG protein
Mf21574	11.3769	20.7481	16.4164	4.88972	2.08516	0.00250666	0.00479815	dead box ATP-dependent RNA helicase, putative
Mf84196	25.5881	35.8519	27.3581	15.0683	1.25053	0.00785239	0.0120019	dead box ATP-dependent RNA helicase, putative
Mf23186	124.045	57.2735	120.691	175.246	-1.61344	1.78539e-15	2.06289e-14	defensin
Mf25694	50.4765	66.8822	165.241	228.826	-1.77456	2.00925e-22	3.83103e-21	defensin-like protein
Mf30092	9.14102	3.70348	5.3427	13.0304	-1.81493	0.0184953	0.0241549	Defensin-like protein
Mf88563	1.20899	1.38941	2.05982	10.0283	-2.85153	0.0124053	0.0172954	dehydration responsive protein
Mf28789	23.0718	10.4331	12.3376	23.4115	-1.16605	0.0279043	0.0326734	dehydration responsive protein
Mf49254	1.64053	6.67507	13.2737	16.9608	-1.34535	0.0420464	0.0428437	dehydration responsive protein
Mf21908	2.01204	30.206	7.78357	2.75589	3.45424	7.78e-07	3.59946e-06	Dehydration-responsive element-binding protein 1F
Mf86593	0.788368	10.95	0.675449	0.111468	6.61816	0.00635962	0.0103897	Dehydration-responsive element-binding protein 1F
Mf83271	66.165	56.1093	72.7137	22.7494	1.30241	0.000187512	0.000519443	Dehydration-responsive protein RD22
Mf14426	1170.66	1770.82	1401.75	648.64	1.44893	1.61e-116	2.99192e-114	dehydrin-cognate
Mf6936	0.110326	7.40812	1.91787	0.584374	3.66414	0.0390973	0.0405144	dehydroquinate dehydratase/ shikimate dehydrogenase
Mf87298	10.8558	13.4493	8.94906	2.8372	2.24499	0.0127558	0.0176078	DEK domain-containing chromatin associated protein
Mf91536	17.5554	16.513	17.8906	5.1192	1.68961	0.034774	0.0387537	Deoxycytidine kinase
Mf18729	11.5803	25.2413	15.7183	6.11581	2.04517	0.00132833	0.00280642	digalactosyldiacylglycerol synthase 1, chloroplastic
Mf84126	4.60625	2.50499	1.82236	14.0057	-2.48314	0.00419601	0.00732741	Digestive organ expansion factor-like protein
Mf95297	0.274415	0.234807	0.331124	6.06657	-4.69133	0.0378748	0.0405144	Digestive organ expansion factor-like protein
Mf22986	9.91696	2.0838	9.85426	12.6832	-2.60563	0.0121985	0.017114	dihydroflavonol 4-reductase
Mf22987	44.4144	12.8756	36.3668	45.1518	-1.81014	1.09145e-05	4.16216e-05	dihydroflavonol reductase
Mf25631	2.13238	1.83641	2.33233	11.9514	-2.70222	0.00704018	0.0113028	Dihydroflavonol-4-reductase
Mf53936	1.89866	9.60234	3.96111	1.12829	3.08925	0.0386207	0.0405144	Dihydroflavonol-4-reductase
Mf39468	5.73147	74.7639	19.7402	17.9684	2.05688	2.04e-09	1.35595e-08	dioxygenase RAMOSUS1
Mf44435	0.129622	23.3492	2.22503	2.81911	3.05006	4.97e-05	0.000160392	dioxygenase RAMOSUS5
Mf30275	10.0189	169.715	106.051	65.7627	1.36777	1.52e-11	1.28638e-10	dirigent-like protein 1
Mf50068	8.31365	23.7026	24.1791	8.14062	1.54183	0.0135932	0.0184161	DIS3-like exonuclease
Mf87902	22.4969	123.715	77.0798	7.50242	4.04352	9.29e-28	2.35347e-26	Disease resistance protein
Mf43003	48.8334	43.64	11.1847	4.50085	3.27738	7.83e-09	4.77074e-08	Disease resistance protein
Mf32044	3.47599	25.2929	8.06506	1.82407	3.7935	3.07e-06	1.27845e-05	Disease resistance protein
Mf24257	5.73098	20.9946	3.31566	1.3301	3.98041	6.65e-05	0.000207987	disease resistance protein
Mf56042	2.47806	19.0924	3.06877	1.41806	3.75101	0.000121889	0.000356242	disease resistance protein
Mf33323	1.12967	16.5267	8.20488	0.979587	4.07648	0.000145681	0.000415168	Disease resistance protein
Mf56157	2.77604	20.306	10.2465	2.9574	2.7795	0.000278939	0.0007271	Disease resistance protein
Mf22847	3.61336	26.6193	4.38327	5.68971	2.22605	0.000326938	0.000832274	Disease resistance protein
Mf43002	16.5592	17.0979	10.9266	1.93892	3.14049	0.000404469	0.00101288	Disease resistance protein
Mf83681	67.2024	21.789	14.7405	4.80393	2.18131	0.00152246	0.00315235	Disease resistance protein
Mf49190	0.393325	12.2131	2.0424	0.938971	3.70121	0.0018361	0.0036821	Disease resistance protein
Mf37645	4.84443	20.2586	7.02114	4.46724	2.18108	0.00250666	0.00479815	Disease resistance protein
Mf22742	0.393325	11.3791	2.08748	0.367345	4.95311	0.00342582	0.00626452	Disease resistance protein
Mf46847	1.76327	9.99557	3.37189	1.96242	2.34865	0.0386207	0.0405144	Disease resistance protein
Mf47126	0.49497	7.45464	3.01738	0.26095	4.83629	0.0390973	0.0405144	Disease resistance protein
Mf85080	1.11458	7.76571	1.8485	0.186624	5.37891	0.0390973	0.0405144	disease resistance protein
Mf43250	2.38285	14.5394	9.75811	0.990033	3.87635	0.000520763	0.00125005	Disease resistance protein RGA2
Mf55892	1.10478	15.0474	4.21633	0.0940512	7.32185	0.000275857	0.000724145	Disease resistance protein RPM1
Mf94573	21.9878	16.1614	16.5551	3.37569	2.2593	0.0072214	0.0114454	Disease resistance protein RPM1
Mf54324	9.62027	21.5245	10.0348	3.13989	2.77719	0.000536959	0.00127998	Disease resistance protein RPS5, putative
Mf36264	4.92229	16.2898	15.8768	2.62843	2.6317	0.00258674	0.00489888	Disease resistance RPP8-like protein
Mf51164	4.92714	96.5316	19.7752	7.52714	3.68083	1.74e-20	2.95072e-19	Disease resistance-like protein
Mf51166	10.1391	103.635	31.6885	12.7868	3.01878	9.96e-19	1.52129e-17	Disease resistance-like protein
Mf28073	9.99912	102.097	36.416	15.326	2.73589	1.11e-16	1.42259e-15	Disease resistance-like protein
Mf44761	16.0566	75.4994	20.5076	9.61707	2.9728	1.14e-13	1.15032e-12	Disease resistance-like protein
Mf7321	11.2067	38.2992	8.57391	1.50244	4.67193	8.06e-10	5.6256e-09	Disease resistance-like protein
Mf27196	0.454231	27.7421	3.25131	0.24214	6.84009	1.13e-07	5.92221e-07	Disease resistance-like protein
Mf48392	12.405	70.0453	29.6484	22.3067	1.65081	7.6e-07	3.55304e-06	Disease resistance-like protein
Mf32274	2.7679	30.8639	6.64584	4.72472	2.70762	1.31e-05	4.92216e-05	Disease resistance-like protein
Mf45507	18.8151	38.9753	15.4228	8.5138	2.19469	1.55e-05	5.68503e-05	Disease resistance-like protein
Mf55849	1.88747	17.9609	6.54632	0.945309	4.24793	7.67e-05	0.000235594	Disease resistance-like protein
Mf86985	11.7466	25.5471	12.9825	4.82847	2.40352	0.000193894	0.000533478	Disease resistance-like protein
Mf32275	3.08051	22.6933	3.81427	3.2525	2.80265	0.000312983	0.000801316	Disease resistance-like protein
Mf95409	1.36237	19.4396	5.5773	2.14979	3.17673	0.000491069	0.00119551	Disease resistance-like protein
Mf13804	2.24844	14.1666	7.50863	0.75899	4.22227	0.000520763	0.00125005	Disease resistance-like protein
Mf53857	5.17643	31.6163	11.9795	9.42033	1.74682	0.000949955	0.00209846	Disease resistance-like protein
Mf53301	1.40278	12.1709	9.56429	0.869556	3.80701	0.0018361	0.0036821	Disease resistance-like protein
Mf53859	13.1257	14.7527	5.20943	1.27695	3.53021	0.00235756	0.0045736	Disease resistance-like protein
Mf53302	4.27659	18.3391	8.64875	3.82779	2.26034	0.00261106	0.00492612	Disease resistance-like protein
Mf32276	4.50083	26.7052	21.9462	8.58299	1.63757	0.00395912	0.00706931	Disease resistance-like protein
Mf22946	3.39309	10.9271	0.0366016	0.388845	4.81257	0.00635962	0.0103897	Disease resistance-like protein
Mf44763	3.01048	10.7785	2.48977	0.811337	3.73171	0.00635962	0.0103897	Disease resistance-like protein
Mf29800	11.0561	16.739	8.08371	3.64787	2.19809	0.0072214	0.0114454	Disease resistance-like protein
Mf95410	1.98752	9.72706	6.03171	0.856891	3.50482	0.0117365	0.0167129	Disease resistance-like protein
Mf21788	3.12873	11.6168	7.13981	1.26333	3.20091	0.0129642	0.0177145	Disease resistance-like protein
Mf55522	19.5714	10.4236	8.64312	1.90864	2.44924	0.0224955	0.0270723	Disease resistance-like protein
Mf86532	1.78671	5.91752	2.62901	0	5	0.0312693	0.0355678	Disease resistance-like protein
Mf29799	11.9389	11.5598	7.40593	2.85962	2.01522	0.0352112	0.0388334	Disease resistance-like protein
Mf41633	9.09863	11.3989	7.99487	2.43291	2.22814	0.0352112	0.0388334	Disease resistance-like protein
Mf43417	3.90022	12.9205	7.64691	3.92977	1.71715	0.0491196	0.0491196	Disease resistance-like protein
Mf27780	24.7047	47.9986	26.0351	5.86075	3.03384	3.37e-09	2.17514e-08	Disease resistance-like protein GS3-1
Mf51168	26.0414	49.3701	21.4773	6.73795	2.87326	4.4e-09	2.7875e-08	Disease resistance-like protein GS3-1
Mf92341	34.6564	45.4959	18.6161	7.34275	2.63134	1.43e-07	7.40743e-07	Disease resistance-like protein GS3-1
Mf56136	4.65053	29.1654	5.11872	2.57395	3.5022	1.42e-06	6.28294e-06	Disease resistance-like protein GS3-1
Mf28309	3.71506	20.0309	4.36246	0.653409	4.9381	1.11e-05	4.21686e-05	Disease resistance-like protein GS3-1
Mf35552	11.188	23.559	5.39167	4.99133	2.23878	0.000550056	0.00130008	Disease resistance-like protein GS3-1
Mf27793	11.8541	18.8077	9.39163	2.50114	2.91067	0.000859763	0.00193176	Disease resistance-like protein GS3-1
Mf50489	13.3788	15.5789	1.14095	1.56055	3.31947	0.00131726	0.00278832	Disease resistance-like protein GS3-1
Mf33442	0.703912	10.4644	2.78263	0.119419	6.45331	0.00635962	0.0103897	Disease resistance-like protein GS3-1
Mf93081	0.928606	10.0066	3.08526	0.748769	3.74029	0.00635962	0.0103897	Disease resistance-like protein GS3-1
Mf92342	1.63715	6.17385	2.33707	0	5	0.0156385	0.0208638	Disease resistance-like protein GS3-1
Mf50488	10.6801	15.8002	5.56696	4.66573	1.75977	0.0266677	0.031349	Disease resistance-like protein GS3-1
Mf48855	6.97553	13.1234	7.04113	3.18591	2.04236	0.0309444	0.0353515	Disease resistance-like protein GS3-1
Mf47716	41.772	82.0429	38.3134	7.86086	3.38362	8.46e-17	1.10005e-15	Disease resistance-like protein GS3-3
Mf35551	6.75196	41.2608	6.85482	1.39069	4.8909	1.16e-10	8.8589e-10	Disease resistance-like protein GS3-3
Mf48856	6.57088	37.0686	6.87195	1.55284	4.57722	1.53e-09	1.03235e-08	Disease resistance-like protein GS3-3
Mf9942	2.82083	15.3697	3.84392	1.35759	3.50097	0.00131726	0.00278832	Disease resistance-like protein GS3-3
Mf25040	23.7582	19.0682	7.32017	3.67411	2.3757	0.00155172	0.00318925	Disease resistance-like protein GS3-3
Mf19940	2.25604	7.0918	3.72717	0.481186	3.88149	0.0390973	0.0405144	Disease resistance-like protein GS3-3
Mf96018	2.4497	7.41823	0.133469	0.0865587	6.42125	0.0390973	0.0405144	Disease resistance-like protein GS3-3
Mf92339	8.41226	19.3296	7.24435	1.41263	3.77436	0.000121889	0.000356242	Disease resistance-like protein GS3-4
Mf81916	1.37579	10.197	2.29781	0.753685	3.75804	0.00635962	0.0103897	Disease resistance-like protein GS3-4
Mf50792	5.61926	9.77458	6.23374	1.45194	2.75105	0.0386207	0.0405144	Disease resistance-like protein GS4-7
Mf44762	11.4609	91.5444	12.1552	2.73417	5.0653	8.41e-24	1.76097e-22	Disease resistance-like protein GS4B-5, partial
Mf38684	3.12574	22.4278	9.27133	9.7638	1.19977	0.0352047	0.0388334	Disease resistance-responsive (dirigent-like protein) family protein
Mf53874	0.168182	7.04012	0.617556	0.364661	4.27097	0.0390973	0.0405144	Disease-resistance protein
Mf40141	118.396	36.5398	55.0941	76.0825	-1.0581	0.000155244	0.000441293	DNA binding protein, putative
Mf85229	27.2906	59.3259	51.4649	24.6535	1.26687	0.000191559	0.000529996	DNA binding protein, putative
Mf47156	31.4111	23.2453	34.2638	46.775	-1.0088	0.00604924	0.0100821	DNA binding protein, putative
Mf59603	6.30714	6.03172	7.22543	19.3542	-1.68201	0.0120295	0.0169891	DNA binding protein, putative
Mf25659	21.7606	11.5051	15.208	26.2622	-1.19071	0.0159809	0.0213014	DNA binding protein, putative
Mf33707	25.8037	1.63121	4.41072	9.49893	-2.54182	0.0216549	0.0264533	DNA binding protein, putative
Mf58860	17.1492	24.4998	23.4091	10.3411	1.24438	0.0289339	0.0336933	DNA binding protein, putative
Mf83295	1.87188	0.449091	0.185776	123.626	-8.10476	1.3766e-36	5.04492e-35	DNA packaging protein FI
Mf30903	27.4182	26.0135	30.9344	10.3878	1.32437	0.0139261	0.0188271	DNA polymerase
Mf32787	8.21577	11.1108	16.1942	2.28838	2.27956	0.0352112	0.0388334	DNA polymerase
Mf40210	0.0743417	0.755876	0.0969622	7.01001	-3.2132	0.0207074	0.0261852	DNA repair and recombination protein PIF1
Mf89241	12.5411	18.6393	19.1625	3.84033	2.27905	0.00261106	0.00492612	DNA topoisomerase I
Mf52677	57.8866	55.961	40.7374	11.3846	2.29734	6.46e-08	3.5008e-07	DNA-binding protein DF1
Mf46189	21.2144	9.38303	14.1776	29.9315	-1.67354	0.00136282	0.00287657	DNA-binding protein PD1
Mf32541	10.0788	4.66489	8.5545	14.0396	-1.58959	0.0257035	0.0303917	DNA-binding storekeeper protein-like protein
Mf46013	14.5541	1.11939	9.03452	11.3027	-3.33588	0.00704018	0.0113028	DNA-damage-repair/toleration protein DRT100-like precursor
Mf46014	8.89388	0.745908	9.81374	8.04972	-3.43187	0.011227	0.0164011	DNA-damage-repair/toleration protein DRT100-like precursor
Mf47684	49.5924	33.6542	34.5192	8.12123	2.05102	0.000172316	0.000482139	DNA-directed RNA polymerase subunit beta
Mf11244	7.5509	11.6595	12.6671	28.6667	-1.29787	0.00757026	0.0116747	DnaJ homolog subfamily A member 2
Mf21850	19.3581	14.2809	33.9183	61.9417	-2.11682	3.20146e-08	1.81578e-07	DnaJ homolog subfamily B member
Mf43249	20.477	12.4215	19.7208	29.3816	-1.24207	0.00916267	0.0137641	dnajc14 protein, putative
Mf34994	195.611	59.2374	128.541	142.513	-1.26651	2.30951e-09	1.52631e-08	DnaJ-like protein
Mf33973	2.11777	5.35906	2.76867	2.32228	1.20644	7.24e-11	5.66498e-10	does not make infections 1
Mf50824	0.386586	8.57055	1.79571	0.750544	3.51338	3.9e-08	2.16883e-07	does not make infections 2
Mf50240	12.3703	7.32714	11.5189	23.138	-1.65894	0.00432232	0.00754202	dopamine beta-monooxygenase, putative
Mf28335	29.8427	327.014	150.192	100.315	1.70482	1.49e-28	3.90906e-27	DREB2
Mf33340	43.5081	29.5203	34.388	11.0707	1.41496	0.00796881	0.0121715	DUF1517-domain-containing protein
Mf43971	34.6258	22.3155	33.6604	45.9229	-1.04117	0.00534415	0.00905582	DUF1680-domain-containing protein
Mf42371	13.1686	14.6503	32.5692	32.0933	-1.13134	0.00901356	0.0136088	DUF26 domain-containing protein 1 precursor, putative
Mf41528	0.564115	19.905	1.7127	2.34011	3.08848	0.000491069	0.00119551	DUF292 domain-containing protein
Mf29945	8.56174	5.95471	7.64387	21.8342	-1.87449	0.00218257	0.00429958	dUTP pyrophosphatase
Mf89429	8.58449	20.4811	15.3773	6.88691	1.57236	0.0125906	0.0175208	dynamin homolog
Mf92427	86.7403	139.292	136.298	66.9935	1.05602	6.27e-07	2.95293e-06	E3 ubiquitin protein ligase upl2, putative
Mf51018	16.7612	28.0575	27.9714	6.71271	2.06342	0.000315605	0.000807109	E3 ubiquitin protein ligase upl2, putative
Mf26700	14.6942	24.7665	31.0492	2.65118	3.22368	2.77e-05	9.59177e-05	E3 ubiquitin-protein ligase HUWE1
Mf30186	21.5778	16.327	22.5398	34.1838	-1.06605	0.0121837	0.017114	E3 ubiquitin-protein ligase RGLG2
Mf25222	4.81196	4.67434	5.78279	13.3261	-1.51142	0.0401702	0.0413548	E3 ubiquitin-protein ligase synoviolin B
Mf24497	3055.62	12945.2	7294.63	4361.3	-0.88098	1.05707e-25	2.38768e-24	early nodule gene
Mf21830	15.036	76.7573	413.851	258.878	-1.7539	0.00157388	0.00322884	early nodule gene
Mf90991	2.94519	18.7066	7.8603	5.23519	1.83723	0.0146829	0.0197783	Early nodulin
Mf42874	3.87949	35.8495	17.7587	17.4625	1.03769	0.0199702	0.0257122	Early nodulin
Mf17966	0.524433	10.7817	3.11257	1.22587	3.13671	0.0224955	0.0270723	Early nodulin
Mf48412	102.56	179.153	101.289	48.6083	1.88192	1.69e-18	2.54642e-17	early responsive to dehydration protein
Mf49042	195.322	31.8479	74.5413	108.836	-1.77289	2.70901e-11	2.23826e-10	Ecdysteroid UDP-glucosyltransferase
Mf24275	39.6167	92.5713	65.8355	31.983	1.53326	4.7e-08	2.60398e-07	EF-hand, calcium binding motif-containing protein
Mf45064	2.35699	13.3591	7.023	1.20232	3.47393	0.00419254	0.00732741	electron transporter, putative
Mf85448	18.6182	10.3005	16.7696	23.3789	-1.18249	0.0279043	0.0326734	electron transporter, putative
Mf83070	75.3932	35.8473	61.395	157.363	-2.13416	5.51242e-20	9.13554e-19	elongation factor EF-2 [EC:3.6.5.3]
Mf39338	2.6112	31.5027	4.31435	1.48978	4.4023	7.06e-08	3.78912e-07	Elongation factor Ts
Mf32405	7.91892	38.4727	29.5736	4.43943	3.11539	1.44e-07	7.42474e-07	Elongation factor Ts
Mf39264	0.756443	11.183	2.99029	0	5	0.000489611	0.00119551	Elongation factor Ts
Mf29158	0.0573412	13.1736	0.191318	0.0764278	7.42934	0.000979735	0.00214092	Elongation factor Ts
Mf37557	5.2142	15.4225	23.8684	1.17647	3.7125	0.00131726	0.00278832	Elongation factor Ts
Mf39342	4.66844	13.3542	2.42818	1.8237	2.87235	0.00419254	0.00732741	Elongation factor Ts
Mf83990	1.84518	7.39073	3.75972	0	5	0.00782152	0.0119712	Elongation factor Ts
Mf53365	0.881647	9.24915	3.75128	0.85306	3.4386	0.0117365	0.0167129	Elongation factor Ts
Mf27742	1.07445	8.88813	0.300755	0.374112	4.57034	0.0215097	0.0264533	Elongation factor Ts
Mf39263	0.438778	8.98655	0.748174	0.907084	3.30846	0.0215097	0.0264533	Elongation factor Ts
Mf93094	91.5145	92.8134	92.859	11.1909	3.05201	1.25e-16	1.58832e-15	elongation factor Ts family protein
Mf86339	52.4257	38.3165	41.4717	3.18882	3.58687	3.19e-08	1.81241e-07	elongation factor Ts family protein
Mf37139	19.5449	23.1113	21.8801	1.25009	4.20849	1.06e-05	4.05803e-05	elongation factor Ts family protein
Mf86340	8.42961	8.21348	9.83426	0.732509	3.48708	0.0215097	0.0264533	elongation factor ts, putative
Mf44874	11.965	23.9832	23.2691	3.56059	2.75184	0.000181427	0.000503838	embryo-abundant protein EMB, putative
Mf47540	0.980757	17.8638	4.94297	1.02009	4.13027	0.000404469	0.00101288	Embryonic abundant protein-like protein
Mf47541	1.1597	25.644	16.7592	5.19011	2.30478	0.000539355	0.00128295	Embryonic abundant protein-like protein, partial
Mf43122	4.09888	6.82978	12.9058	18.5337	-1.44024	0.0184556	0.0241549	endo-1,3-beta-glucanase precursor
Mf41019	64.0005	17.5488	128.55	182.168	-3.37583	4.3763e-36	1.56278e-34	Endochitinase
Mf89331	104.698	19.3576	40.8592	104.933	-2.4385	1.85669e-15	2.13804e-14	Endochitinase
Mf56277	13.7067	10.4084	15.1973	35.5108	-1.77051	0.000205076	0.000560097	Endochitinase
Mf25698	5.92158	5.54631	12.1209	15.5227	-1.48478	0.033614	0.0380021	Endonuclease
Mf48380	15.1647	27.7293	8.13021	8.90923	1.63804	0.00258203	0.00489888	endonuclease/exonuclease/phosphatase family protein
Mf25722	35.6497	138.232	75.2792	63.2064	1.12895	2.23e-07	1.12764e-06	enolase
Mf52780	0.593124	77.5283	12.3552	8.27065	3.22865	8.2e-15	8.8983e-14	Ent-kaurenoic acid oxidase 1
Mf37133	2428.45	1458.83	4999.44	5604.82	-1.94186	0	0	envronmental stress-inducible protein
Mf52324	22.1899	69.0991	48.258	29.0917	1.24806	8.11e-05	0.000247914	epidermis-specific secreted glycoprotein EP1-like protein
Mf50870	11.049	64.5669	26.7058	24.3899	1.40451	3.06e-05	0.000105224	Epoxide hydrolase
Mf90881	2.41259	8.41025	2.65043	0.760347	3.46742	0.0215097	0.0264533	Epoxide hydrolase
Mf24757	0.0556304	6.0554	0.918237	1.08929	0.091681	0.000851384	0.00192554	ERF required for nodulation 1
Mf20500	0.212166	29.0696	1.96343	2.90754	3.32164	0.0242026	0.0287927	ERF required for nodulation 2
Mf87318	16.5939	22.1463	17.0767	7.3101	1.5991	0.0107226	0.0157988	ERF-like protein
Mf38056	9.53431	32.5138	4.59762	13.8719	1.22889	0.00800222	0.0122059	ERT2
Mf29468	13.9307	8.92156	12.6659	19.8639	-1.15478	0.0415628	0.0424771	EST gb|AI998705 comes from this gene, partial
Mf60094	4.35788	3.77864	6.15762	13.086	-1.79209	0.0184953	0.0241549	EST gb|N38213 comes from this gene
Mf43130	20.8666	17.2623	23.6457	38.5672	-1.15975	0.00511364	0.0087349	EST gb|T44882 comes from this gene, partial
Mf19373	18.9409	5.67581	13.8858	18.282	-1.68753	0.00894448	0.0135137	esterase/lipase/thioesterase family protein
Mf28909	16.2625	9.14371	10.1424	24.3696	-1.41423	0.0108676	0.0159965	esterase/lipase/thioesterase family protein
Mf24843	9.50589	156.746	28.5673	11.8853	5.53301	0.000918141	0.00203625	ethylene response factor
Mf44686	10.7919	129.61	9.39794	13.8398	6.13851	0.0378748	0.0405144	ethylene response factor
Mf44687	3.75557	50.436	4.31946	10.539	2.25872	2.87e-07	1.41909e-06	Ethylene responsive transcription factor 2a
Mf46231	37.6211	36.3977	44.2455	16.871	1.1093	0.00914927	0.0137578	ethylene-dependent gravitropism-deficient and yellow-green-like 2 protein
Mf24781	5.01	11.2607	9.15478	2.07015	2.44349	0.0352112	0.0388334	ethylene-responsive element binding protein 1
Mf56198	13.3076	323.478	29.7849	76.1901	2.08599	1.62e-36	5.87415e-35	Ethylene-responsive transcription factor
Mf29023	1.73603	25.4349	9.65013	0.511986	5.63456	4.22e-07	2.03913e-06	Ethylene-responsive transcription factor
Mf40211	1.2658	23.6453	9.25643	3.79195	2.64054	0.000181427	0.000503838	ethylene-responsive transcription factor
Mf25078	2.06412	15.8781	2.29047	0.933584	4.08811	0.000275857	0.000724145	ethylene-responsive transcription factor ERF012-like
Mf84311	3.7233	15.8719	13.8068	3.6842	2.10705	0.0118515	0.0167802	Ethylene-responsive transcription factor ERF110
Mf54264	1.50733	48.8539	4.34073	17.9068	1.44797	0.000198153	0.000543519	Ethylene-responsive transcription factor RAP2-1
Mf20499	0.47857	17.4251	0.655583	1.18725	3.87547	0.000404469	0.00101288	Ethylene-responsive transcription factor RAP2-11
Mf48778	0.634249	23.6044	3.21705	10.7961	1.12855	0.0411038	0.0422696	Ethylene-responsive transcription factor RAP2-9
Mf18046	0.0342422	12.2256	3.88505	0.698582	4.12933	0.0018361	0.0036821	Ethylene-responsive transcription factor, putative
Mf40808	52.2939	87.9354	88.9482	42.7139	1.04174	0.00010915	0.000323892	Eukaryotic glutathione synthase; Eukaryotic glutathione synthase, ATP-binding
Mf22679	23.7646	5.76214	18.3254	36.7651	-2.67366	8.21728e-07	3.7795e-06	eukaryotic translation elongation factor, putative
Mf92575	4.1808	4.53455	7.53065	15.5445	-1.77737	0.0162528	0.0215288	Eukaryotic translation initiation factor
Mf42471	46.9241	35.6813	51.6173	4.58705	2.95953	7.99e-07	3.68515e-06	eukaryotic translation initiation factor 3 subunit, putative
Mf95604	36.2615	41.2237	49.0775	11.8722	1.79589	5.31e-05	0.000170993	eukaryotic translation initiation factor 3 subunit, putative
Mf13295	8.66096	1.39227	0.101554	10.1436	-2.86506	0.0124053	0.0172954	eukaryotic translation initiation factor 3G
Mf34100	22.9498	32.6267	29.7797	12.6011	1.3725	0.00457128	0.0078622	Eukaryotic translation initiation factor 4G
Mf7366	2.27493	86.3578	309.539	444.374	-2.36338	5.67607e-60	4.15292e-58	eukaryotic translation initiation factor 5A
Mf50468	4.74533	90.9824	7.21118	9.1361	3.31594	1.93e-17	2.64043e-16	Exocyst complex component
Mf29452	1.83725	18.4688	2.52615	1.98739	3.21614	0.000222509	0.000598908	Exocyst complex component
Mf34795	1.09607	18.0658	4.27674	2.52635	2.83813	0.000859763	0.00193176	Exocyst complex component
Mf43499	7.61034	29.0893	2.68807	8.07984	1.84809	0.00107457	0.00232649	Exocyst complex component
Mf34794	1.55917	17.4078	4.63782	3.92571	2.14871	0.00436034	0.00756698	Exocyst complex component
Mf84484	55.1048	87.8411	81.049	41.9022	1.06787	7.04e-05	0.000217742	Exocyst complex component, putative
Mf81308	0.0772205	5.55905	0.886	0	5	0.0312693	0.0355678	exocyst subunit EXO70 family protein
Mf35688	25.5735	49.3175	26.8725	18.4228	1.42061	0.000249255	0.000665675	exocyst subunit exo70 family protein B1
Mf85126	76.9449	18.7699	57.1386	83.5964	-2.15502	3.0741e-11	2.50314e-10	expansin
Mf43733	121.711	51.6286	216.468	131.288	-1.34649	1.36871e-09	9.34281e-09	expansin
Mf85127	4.39923	1.93593	4.56737	13.5115	-2.80309	0.00221421	0.0043523	expansin 1
Mf37621	81.0553	9.68791	41.5021	42.4498	-2.1315	2.99683e-06	1.25989e-05	expansin A5b
Mf29258	29.437	14.4853	38.9379	31.5604	-1.12353	0.0127807	0.0176203	expansin-B3-like precursor
Mf83189	219.167	247.096	166.223	74.0013	1.73945	1.87e-22	3.57949e-21	expansin-like 1 protein
Mf26793	3.11259	58.5808	6.12317	5.63106	3.37895	5.25e-12	4.61834e-11	expressed protein
Mf12577	51.2433	18.2887	35.294	41.4924	-1.18189	0.00300039	0.0056108	expressed protein
Mf46204	0.531882	13.9843	0.877062	1.20924	3.53164	0.00419254	0.00732741	expressed protein
Mf46205	0.153722	9.4376	0.673923	0.705204	3.74231	0.0117365	0.0167129	expressed protein
Mf40305	29.1743	15.0317	22.299	37.8963	-1.33405	0.00252819	0.00483314	expressed protein (with alternative splicing)
Mf93469	9.69893	9.23241	3.29789	0.678913	3.76541	0.0117365	0.0167129	extensin
Mf34626	90.2775	56.0377	76.6135	164.988	-1.55789	8.25137e-14	8.38155e-13	extensin, proline-rich protein, putative
Mf43255	0.333441	9.18709	1.7396	1.32007	2.79899	0.0386207	0.0405144	F21D18.22
Mf23224	0.589046	10.2134	1.03594	1.78661	2.51517	0.0224955	0.0270723	F27F5.19
Mf41187	13.3132	28.2227	21.0601	14.0167	1.00971	0.04897	0.0491196	F28C11.19
Mf36955	14.3107	3.88514	9.32072	17.3721	-2.16073	0.00245174	0.00472343	F4N2.12
Mf88372	9.86867	26.107	16.8899	10.8891	1.26155	0.0139261	0.0188271	F8M12.11 gene product
Mf39251	3.75018	96.2411	42.2267	20.2797	2.24662	8.15e-13	7.60439e-12	FAD linked oxidase, N-terminal
Mf50398	87.4103	52.9711	28.4295	19.0632	1.47442	0.000144828	0.000415168	FAR1-related protein
Mf92151	30.8709	6.81621	16.7346	38.4532	-2.49606	9.34942e-07	4.27264e-06	Fasciclin-like arabinogalactan protein
Mf92155	15.7532	14.4222	10.7762	42.6386	-1.56387	0.000188325	0.000521372	Fasciclin-like arabinogalactan protein
Mf29021	98.5156	167.585	32.7607	50.0945	1.74217	1.64e-15	1.90976e-14	fasciclin-like arabinogalactan protein 1
Mf95507	10.367	38.1007	28.525	9.25392	2.04168	3.91e-05	0.000129945	FBD-associated F-box protein
Mf85880	0.539742	0.813143	0.34343	7.91302	-3.28265	0.0207074	0.0261852	FBD-associated F-box protein
Mf24266	36.7347	31.3864	64.5908	72.8492	-1.21477	5.13463e-05	0.000165436	f-box family protein
Mf39560	2.74133	15.431	9.48057	4.4304	1.80032	0.0266677	0.031349	F-box family protein
Mf87973	6.00662	4.35684	10.2825	13.7682	-1.65999	0.0401702	0.0413548	F-box family protein
Mf35069	4.7825	18.111	4.58093	4.22836	2.0987	0.00663656	0.0107633	F-box family-1
Mf31769	3514.66	1870.31	3026.66	3975.1	-1.08771	2.9943e-177	1.33354e-174	F-box protein
Mf21460	0.921321	12.8645	2.79589	1.43097	3.16833	0.00740243	0.0115396	F-box protein
Mf85955	1.74971	21.1255	1.29064	75.0662	-1.82918	2.14607e-08	1.24857e-07	F-box protein PP2-B1
Mf45037	0.144671	12.1774	6.99989	1.6981	2.84221	0.00740243	0.0115396	F-box protein PP2-B1
Mf86515	4.49229	2.71414	4.47834	11.001	-2.01907	0.020497	0.0261852	F-box protein PP2-B1
Mf13618	2.45298	0.883294	1.81084	6.13697	-2.79656	0.0378748	0.0405144	F-box protein PP2-B1
Mf87070	1.45692	0.344359	0.140811	6.05455	-4.13603	0.0378748	0.0405144	F-box protein PP2-B1
Mf31852	8.04607	3.17578	13.9346	16.0056	-2.33339	0.00411829	0.00729451	F-box protein SKIP19
Mf36431	28.4077	17.9516	38.1481	44.2221	-1.30066	0.000577812	0.00136279	F-box/FBD/LRR-repeat protein
Mf61279	0	0.684089	0	6.02225	-3.13805	0.0378748	0.0405144	F-box/FBD/LRR-repeat protein
Mf26697	1.86858	3.78042	0.788257	11.5603	-1.61256	0.047671	0.0480155	F-box/FBD/LRR-repeat protein
Mf46838	42.9998	38.8567	27.3478	11.6504	1.73778	0.000200992	0.000550629	F-box/kelch-repeat protein
Mf53540	0.510076	9.16267	5.13097	1.36661	2.74517	0.0386207	0.0405144	F-box/kelch-repeat protein
Mf92716	3.53329	3.93746	5.15743	16.0256	-2.02504	0.00411829	0.00729451	F-box/LRR-repeat protein
Mf44872	18.3611	27.2897	28.5567	9.63464	1.50205	0.00513142	0.00875522	F-box/LRR-repeat protein
Mf22682	11.9396	18.2941	12.4745	4.63899	1.9795	0.00663656	0.0107633	F-box/LRR-repeat protein
Mf26027	22.076	6.51527	14.3631	20.1756	-1.63071	0.00776409	0.0119037	Ferredoxin
Mf94506	6.49508	9.22757	15.2227	1.7542	2.39514	0.0386207	0.0405144	ferric reductase
Mf20748	1.46282	12.2346	13.2901	0.624564	4.29197	0.0018361	0.0036821	Ferric-chelate reductase
Mf53460	2.04606	16.3456	4.30715	2.06343	2.98579	0.00258674	0.00489888	Ferric-chelate reductase
Mf39394	94.2599	24.3213	39.7839	53.8922	-1.14786	0.000994082	0.00217121	ferritin
Mf9722	4.63093	35.7209	38.0997	15.3941	1.21439	0.00785239	0.0120019	ferritin-1, chloroplastic precursor
Mf24700	879.778	354.041	645.927	833.058	-1.2345	2.02902e-46	1.01728e-44	fiber dehydroascorbate reductase protein
Mf32747	82.721	45.5007	26.393	21.637	1.07239	0.00496272	0.00848476	fiber expressed protein
Mf89956	25.4444	42.0257	21.9296	19.6132	1.09945	0.0052095	0.00887486	fiber protein Fb19
Mf39934	13.8453	23.8186	20.6681	5.70223	2.06249	0.00144022	0.00302027	FK506-binding protein
Mf39933	11.7422	19.2194	15.9638	3.72013	2.36914	0.00155172	0.00318925	FK506-binding protein
Mf40525	19.3351	20.6441	9.68726	4.98814	2.04916	0.00250666	0.00479815	flagellin-sensing 2-like protein
Mf25504	25.3563	8.43293	15.3461	28.0949	-1.7362	0.000997091	0.0021714	Flavanone 3-hydroxylase
Mf45893	80.8244	16.5959	37.4029	39.3273	-1.2447	0.00211359	0.00417291	flavone synthase II
Mf25892	17.8982	62.2031	21.2208	3.27229	4.24861	1.19e-14	1.26668e-13	Flavonol 4'-sulfotransferase, putative
Mf36790	11.0279	30.9982	24.9705	15.4865	1.00117	0.0401773	0.0413548	Flavonol synthase/flavanone 3-hydroxylase
Mf34674	84.8636	67.718	115.58	220.057	-1.70027	1.46754e-20	2.52162e-19	formate dehydrogenase
Mf47780	4.15825	11.0784	9.0615	2.48824	2.15455	0.0352112	0.0388334	Fructokinase
Mf41909	54.2217	64.3518	59.3467	16.6247	1.95265	9.38e-08	4.99818e-07	FtsH extracellular protease family
Mf51885	3.66392	26.8351	12.6111	3.51973	2.93058	3.43e-05	0.000117135	functional candidate resistance protein KR1
Mf92433	4.8974	16.833	27.6624	3.5074	2.26282	0.0072214	0.0114454	functional candidate resistance protein KR1
Mf21017	1.834	27.7944	8.23806	10.5105	1.40296	0.00953165	0.0142083	fw2.2
Mf94005	21.7532	23.2938	27.1511	8.93377	1.3826	0.0135932	0.0184161	FZO-like protein
Mf35134	19.1922	4.97779	11.8229	19.5982	-1.97714	0.00235165	0.0045736	G1-like protein
Mf52974	8.93897	9.71842	11.0033	24.434	-1.3301	0.0108676	0.0159965	G1-like protein
Mf37997	25.5759	34.89	30.8132	4.42355	2.97954	1.41e-06	6.26979e-06	G2484-1 protein
Mf37998	13.7405	25.5169	18.4003	2.69095	3.24527	1.54e-05	5.667e-05	G2484-1 protein
Mf34644	5.52498	21.6442	17.6757	16.0788	0.428826	3.83e-08	2.14058e-07	GA-INSENSITIVE DWARF1
Mf20666	3.1118	25.2038	13.551	10.518	1.26078	0.0390973	0.0405144	GA-INSENSITIVE DWARF1
Mf86190	41.6952	29.5772	49.3309	4.06643	2.86265	2.26e-05	8.03796e-05	galactinol synthase
Mf86191	27.7375	17.2127	28.2834	2.29565	2.9065	0.00149623	0.0031125	galactinol synthase
Mf50567	1.74889	24.6378	5.67825	1.33693	4.20388	5.71e-06	2.28195e-05	Galactinol-sucrose galactosyltransferase
Mf63630	0	9.6011	0	0.69281	3.79267	0.0117365	0.0167129	Galactosylgalactosylxylosylprotein 3-beta-glucuronosyltransferase
Mf48931	7.94513	5.25802	9.40995	16.8848	-1.68313	0.021858	0.0265994	GAMYB1 protein
Mf95146	5.19429	12.6246	9.47281	3.56412	1.82462	0.0491196	0.0491196	gb protein
Mf3811	0	0.214541	0	20.826	-6.60099	5.08639e-06	2.05071e-05	G-box binding factor bZIP transcription factor
Mf88735	3.34872	60.4924	16.8131	3.96946	3.92974	4.18e-14	4.3055e-13	GDSL esterase/lipase
Mf51655	1.45125	37.8494	14.1705	1.80659	4.38893	1.53e-09	1.03235e-08	GDSL esterase/lipase
Mf51653	4.3595	45.2597	18.8747	8.68898	2.38097	4.46e-07	2.15044e-06	GDSL esterase/lipase
Mf19479	60.8564	11.9272	49.577	39.1113	-1.71333	7.4718e-05	0.000230084	GDSL esterase/lipase
Mf92586	11.3872	7.47298	24.0215	18.7495	-1.3271	0.0346166	0.0387137	GDSL esterase/lipase
Mf35333	12.8971	30.3457	11.4896	5.24871	2.53146	4.18e-05	0.000137484	GDSL-lipase 1
Mf28270	13.7261	4.47847	5.68068	34.0928	-2.92839	6.81714e-07	3.20518e-06	GDU1
Mf28724	23.7823	9.52355	17.393	41.4781	-2.12278	4.93661e-06	1.9975e-05	GDU1
Mf33328	45.6294	2.05942	13.4793	25.4428	-3.62695	7.50371e-06	2.95495e-05	Germin-like protein 8-14
Mf52769	2.81089	106.164	30.998	15.3167	2.79312	1.22e-17	1.68981e-16	Germin-like protein subfamily 1 member
Mf44739	1.43794	68.1641	13.7689	11.9169	2.516	7.5e-11	5.8377e-10	Germin-like protein subfamily 1 member
Mf39944	0.835891	35.72	4.15766	2.63591	3.76036	3.69e-08	2.07533e-07	Gibberellin 20 oxidase
Mf83542	144.822	183.444	137.995	80.9362	1.18048	3.45e-10	2.5266e-09	gibberellin-regulated protein
Mf94859	1.31549	32.606	7.47098	5.12677	2.66902	1.45e-05	5.39816e-05	Glucan 1,3-beta-glucosidase
Mf94858	0.986485	17.1352	7.98147	3.62657	2.24029	0.00436034	0.00756698	Glucan 1,3-beta-glucosidase
Mf26914	10.9985	27.3134	35.8803	11.634	1.23126	0.016677	0.0220777	Glucan 1,3-beta-glucosidase
Mf26912	3.75162	14.7208	13.6678	3.69274	1.99509	0.0192566	0.024894	Glucan 1,3-beta-glucosidase
Mf34597	7.27025	24.4401	9.87267	4.92221	2.31187	0.000327516	0.00083232	Glucan endo-1,3-beta-glucosidase precursor, putative
Mf78620	8.02037	3.56232	7.03901	13.2785	-1.8982	0.0184953	0.0241549	glucose-6-phosphate/phosphate-tranlocator-like
Mf88241	159.849	198.193	144.432	92.5819	1.0981	7.99e-10	5.60305e-09	glucosyltransferase
Mf87143	42.4882	8.54805	16.9169	22.3293	-1.38527	0.0129967	0.0177264	Glucosyltransferase
Mf86289	2.47821	11.4233	8.70094	2.2737	2.32887	0.0352112	0.0388334	Glucosyltransferase
Mf20570	9.11246	43.0536	4.3916	5.35827	3.00629	3.34e-08	1.88801e-07	glucosyltransferase, putative
Mf41297	3.91868	25.7811	17.6448	7.62595	1.75732	0.00295433	0.0055293	glucosyltransferase-13
Mf44868	86.6545	292.247	141.79	116.537	1.3264	4.09e-18	5.94182e-17	glutamate decarboxylase
Mf50936	15.3195	60.6435	56.7925	19.3622	1.64711	5.85e-06	2.33163e-05	glutamate dehydrogenase, putative
Mf43446	25.103	83.359	47.8046	19.3575	2.10645	1.78e-10	1.34101e-09	glutamine synthetase
Mf24652	475.076	211.723	355.418	581.462	-1.45751	8.80542e-42	3.85222e-40	glutaredoxin
Mf25641	17.5822	1.89652	5.00949	22.1454	-3.54558	9.36411e-06	3.63005e-05	glutaredoxin
Mf16794	18.885	14.6264	26.0843	31.3759	-1.10108	0.0127807	0.0176203	glutaredoxin 2.1
Mf40300	24.8983	27.5594	23.7039	13.0277	1.08096	0.043739	0.0442851	glutaredoxin, grx, putative
Mf93416	26.5627	25.3376	17.4368	11.6398	1.12221	0.0336898	0.0380588	Glutathione peroxidase
Mf23696	150.513	33.6981	119.628	150.796	-2.16186	2.39827e-19	3.83656e-18	glutathione S-transferase
Mf87610	1.14425	18.1145	11.3919	4.76097	1.92782	0.00663656	0.0107633	Glutathione S-transferase
Mf21305	1.83642	11.7385	5.93917	2.58433	2.18339	0.0352112	0.0388334	Glutathione S-transferase
Mf46930	4.81632	57.3555	21.8895	4.17709	3.77936	1.76e-12	1.58899e-11	Glutathione S-transferase GST
Mf16383	5.39238	38.3937	24.2601	6.78598	2.50024	1.87e-06	8.10515e-06	Glutathione S-transferase GST
Mf46927	10.9191	42.2986	25.2982	12.4261	1.76724	7.47e-05	0.000230084	Glutathione S-transferase GST
Mf46929	3.73606	19.0605	13.2806	5.04999	1.91623	0.0093921	0.0140331	Glutathione S-transferase GST
Mf49347	6.9469	16.3953	11.6205	5.41601	1.59798	0.034774	0.0387537	glutathione S-transferase GST 13
Mf29085	2.52232	30.5547	13.1702	8.11729	1.91232	0.000686231	0.0016024	glutathione S-transferase GST 24
Mf46430	148.79	281.987	158.286	110.084	1.35702	7.27e-18	1.02284e-16	glutathione S-transferase GST 7
Mf34981	5.13798	47.808	24.885	9.32396	2.35824	4.65e-07	2.22522e-06	glutathione S-transferase GST 7
Mf46432	7.01528	12.0055	8.40437	3.26751	1.87743	0.0491196	0.0491196	glutathione S-transferase GST 7
Mf21912	1511.2	825.338	1299.13	2016.49	-1.28879	1.7852e-117	3.47104e-115	glyceraldehyde-3-phosphate dehydrogenase, partial
Mf56875	3.65543	2.98457	2.90561	12.8781	-2.10932	0.0121985	0.017114	Glycine dehydrogenase P protein
Mf87101	26.542	40.7481	32.3805	9.42056	2.11285	1.5e-05	5.56572e-05	glycine-rich protein
Mf89265	1685.43	1004.2	1671.59	3186.62	-1.66598	2.3125e-268	1.4718e-265	glycine-rich RNA binding protein, partial
Mf28058	1297.62	761.917	1278.91	1922.83	-1.33553	2.5899e-118	5.7757e-116	glycine-rich RNA binding protein, partial
Mf89906	25.4004	81.9618	23.9004	14.1685	2.53226	2.6e-12	2.32385e-11	glycolipid transfer protein
Mf50008	13.5805	17.0294	18.5626	5.57345	1.61139	0.0227214	0.0272779	glycoside hydrolase starch-binding domain-containing protein
Mf60608	115.472	111.274	118.385	50.4232	1.14196	2.98e-06	1.25267e-05	Glycosyl transferase, family 9
Mf43739	21.9003	11.9802	18.4233	24.5443	-1.03474	0.0325469	0.0369644	glycosyltransferase family GT8 protein
Mf48377	1.37731	11.0242	8.93812	2.43247	2.18018	0.0352112	0.0388334	glycosyltransferase GT12P06
Mf37627	131.349	97.2387	110.87	31.8474	1.61036	6.12e-09	3.81218e-08	GRAS family transcription factor
Mf51466	55.7983	75.8093	37.1353	31.3522	1.27381	2.87e-05	9.92264e-05	GRAS family transcription factor
Mf7401	0.558908	10.3407	3.95341	1.86424	2.47167	0.0224955	0.0270723	GRAS family transcription factor
Mf22035	31.2436	53.1611	60.1209	22.3924	1.24736	0.000549558	0.00130008	green ripe-like 1
Mf40807	43.8622	30.8334	17.7317	3.1229	3.30354	4.35e-09	2.75974e-08	Gretchen Hagen 3
Mf44572	19.0049	17.2768	29.3947	4.0645	2.08769	0.0106578	0.0157136	group 3 LEA protein
Mf31220	74.4133	21.0448	32.758	52.1019	-1.30787	0.000291876	0.00075421	GTP-binding nuclear protein Ran-A1
Mf54078	6.29162	31.4873	6.38719	0.892219	5.14123	8.07e-09	4.91026e-08	GTP-binding protein alpha subunit, gna, putative
Mf34158	0.164662	8.18779	4.24408	0.782901	3.38657	0.0215097	0.0264533	GTP-binding protein alpha subunit, gna, putative
Mf84290	19.4118	27.6661	31.1722	7.97428	1.79469	0.00120291	0.00259303	GTP-binding protein era, putative
Mf57184	38.8032	17.6748	24.3749	40.3714	-1.19164	0.0025336	0.00483934	GTP-binding protein yptv3, putative
Mf18173	1.19403	9.49968	3.18121	1.16823	3.02355	0.0386207	0.0405144	H+-transporting two-sector ATPase, alpha/beta subunit, central region, related
Mf90278	13.5947	52.74	46.0015	16.8404	1.64697	1.97e-05	7.09136e-05	haloacid dehalogenase-like hydrolase domain-containing protein
Mf26164	56.6456	37.5318	54.6064	75.2562	-1.0037	0.000331235	0.000840813	HD domain class transcription factor
Mf85329	4.27716	0.932293	0.720404	7.21458	-2.95206	0.0207074	0.0261852	Heat shock 70 kDa protein
Mf87152	6.27896	3.65262	6.93266	12.1469	-1.73358	0.0298788	0.0345321	Heat shock 70 kDa protein
Mf29834	2.12141	0.626445	1.41215	6.66624	-3.41161	0.0378748	0.0405144	Heat shock 70 kDa protein
Mf52022	2.72624	0.68872	2.59367	6.3453	-3.2037	0.0378748	0.0405144	Heat shock 70 kDa protein
Mf32459	38.7898	91.5846	103.92	44.8873	1.0288	7.65e-05	0.000235466	Heat shock cognate 70 kDa protein 1
Mf24867	50.9467	188.144	93.3245	54.4381	1.78915	4.09e-18	5.94182e-17	heat shock factor
Mf53408	56.3718	74.5111	58.9974	26.0862	1.51417	2.25e-06	9.63052e-06	Heat shock protein
Mf53409	1.91026	11.4577	7.82832	0.996432	3.5234	0.00342582	0.00626452	Heat shock protein
Mf16109	0	8.16241	0	0.321625	4.66554	0.0215097	0.0264533	Heat shock protein
Mf53197	1.07606	7.68396	4.67249	0.747762	3.3612	0.0390973	0.0405144	Heat shock protein
Mf55776	23.5771	39.0155	22.9096	16.7461	1.22022	0.00323674	0.00598006	heat shock protein 70 (HSP70)-interacting protein, putative
Mf53410	30.5681	71.1291	39.0092	6.57128	3.43619	1.15e-14	1.23293e-13	Heat shock protein Hsp70
Mf44926	13.1911	6.60814	13.0667	19.8508	-1.58688	0.0120295	0.0169891	Heat shock protein Hsp70
Mf44924	9.47439	7.58225	8.59698	19.3697	-1.3531	0.0232964	0.0278334	Heat shock protein Hsp70
Mf94345	13.6757	6.84909	9.57617	16.9051	-1.30347	0.0420464	0.0428437	heat shock-like protein
Mf21170	5.21363	11.2731	6.51062	2.66994	2.07801	0.0352112	0.0388334	heat stress transcription factor A-8
Mf50064	38.6478	39.4689	45.1985	13.9032	1.5053	0.000542876	0.00128857	heavy metal ATPase
Mf86220	40.5973	41.9091	17.6765	14.7397	1.50756	0.000466909	0.00115625	heavy metal transport/detoxification domain-containing protein
Mf45721	4.6773	7.9716	2.8473	0.969947	3.03889	0.0390973	0.0405144	heavy metal transport/detoxification domain-containing protein
Mf91518	2.16165	2.13119	2.40274	15.2512	-2.83919	0.00242998	0.00469571	Helicase-like protein
Mf85695	3.57344	0.666148	5.48845	10.463	-3.97331	0.00323473	0.00598006	Helicase-like protein
Mf50349	2.20734	9.01946	6.12582	1.07139	3.07356	0.0386207	0.0405144	Helicase-like protein
Mf28080	4.84201	15.1498	8.48131	3.88559	1.96309	0.0118515	0.0167802	Helicase-like transcription factor
Mf45534	21.0282	19.0133	14.3611	6.3553	1.58098	0.0192228	0.024894	Heterogeneous nuclear ribonucleoprotein Q
Mf34214	4.17545	84.1274	29.1312	6.39701	3.71711	4.33e-18	6.22961e-17	high affinity inorganic phosphate transporter
Mf20928	267.681	152.355	228.075	357.144	-1.22907	1.06311e-20	1.8324e-19	high mobility group protein
Mf19068	9.11182	4.25526	6.45221	13.9554	-1.7135	0.0401702	0.0413548	high mobility group protein 1
Mf94364	7.73069	555.046	146.711	37.4151	3.89091	7.68e-118	1.55694e-115	high-affinity phosphate transporter
Mf94363	6.67337	274.353	88.236	57.5125	2.25409	1.61e-34	5.48137e-33	high-affinity phosphate transporter
Mf46968	11.3213	22.3632	22.1362	5.36988	2.05816	0.00232913	0.00454814	histidine kinase cytokinin receptor
Mf26624	190.435	109.91	153.29	238.825	-1.11963	1.33382e-12	1.21057e-11	histone 1
Mf35230	108.181	83.8803	91.2	181.909	-1.11681	8.19535e-10	5.71438e-09	Histone H2A
Mf35231	14.3122	11.3445	11.8069	37.6075	-1.72903	0.000182651	0.000506922	Histone H2A
Mf35233	143.137	61.1238	92.6602	141.497	-1.21097	9.46678e-09	5.73083e-08	histone H2A 2
Mf39801	160.509	87.7493	105.514	197.5	-1.17039	2.95283e-11	2.41857e-10	histone h2a, putative
Mf31493	23.6249	18.9467	38.7182	56.4518	-1.57507	8.81746e-06	3.43256e-05	histone H3
Mf24815	138.544	55.6518	94.2585	142.452	-1.35598	2.37791e-10	1.76913e-09	Histone H3.2
Mf31492	59.2011	20.42	44.5371	66.1705	-1.69621	5.28329e-07	2.51321e-06	histone H3.2
Mf20757	46.6806	19.5412	36.5209	62.6948	-1.68183	1.40861e-06	6.26979e-06	Histone H3.2
Mf40925	21.2877	4.51909	17.4062	21.0936	-2.2227	0.000851384	0.00192554	Histone H3.2
Mf71079	36.3728	4.72567	10.3297	15.7299	-1.73492	0.0162528	0.0215288	Histone H3.2
Mf51423	363.771	217.18	316.568	518.012	-1.25409	3.91452e-30	1.11786e-28	Histone H4
Mf51424	43.7946	5.59253	22.1146	17.9387	-1.6815	0.014055	0.0189725	Histone H4
Mf21224	96.6481	73.8287	115.95	192.711	-1.38419	7.80119e-14	7.94247e-13	Histone-fold/TFIID-TAF/NF-Y
Mf30795	26.4782	27.4439	21.4932	4.17814	2.71555	6.69e-05	0.000208362	Histone-lysine N-methyltransferase E(z)
Mf88484	3.55217	18.3381	9.19312	6.54371	1.48666	0.0290438	0.0337595	HMG-CoA reductase 3
Mf29426	10.6322	3.34634	7.66219	13.9757	-2.06226	0.0184953	0.0241549	Homeobox protein
Mf60813	14.0104	8.13121	11.7734	26.3057	-1.69383	0.00242103	0.00468655	homeobox protein, putative
Mf52961	5.82464	13.4494	9.67905	2.23558	2.58882	0.0127558	0.0176078	homeobox protein, putative
Mf27188	61.4232	20.7493	43.2621	58.7257	-1.50093	1.53816e-05	5.667e-05	Homeobox-leucine zipper protein
Mf84712	63.2997	54.0142	35.2296	20.2399	1.41614	0.000123516	0.000360524	homeodomain-leucine zipper protein HD4
Mf24696	18.02	8.75642	15.1473	30.0501	-1.77896	0.000399731	0.0010078	homocysteine S-methyltransferase 3
Mf23680	12.7132	376.152	93.277	118.723	1.66372	1.02e-31	3.11589e-30	HP
Mf49765	25.3832	13.1099	19.2789	28.3986	-1.11516	0.0218782	0.0266021	HVA22-like protein i
Mf32908	24.6003	2.15591	28.304	37.5323	-4.12176	4.66477e-09	2.93554e-08	hydrolase, hydrolyzing O-glycosyl compounds, putative
Mf24749	3.93569	14.2858	8.95699	2.58061	2.4688	0.00755903	0.0116655	Hydroquinone glucosyltransferase
Mf44520	9.39007	6.45294	9.87902	36.4276	-2.497	2.75387e-06	1.16256e-05	Hydroxyproline-rich glycoprotein
Mf20517	0.0670678	7.36367	1.77422	0.616446	3.57838	0.0390973	0.0405144	hydroxyproline-rich glycoprotein family protein
Mf23943	16.4431	10.9441	18.9495	22.7699	-1.05697	0.0398006	0.0411762	hydroxyproline-rich glycoprotein family protein
Mf57124	0.437774	0.59684	4.00721	7.42935	-3.63782	0.0207074	0.0261852	hypoia-responsive family protein 2
Mf34475	514.395	195.818	415.046	483.446	-1.30384	5.44265e-30	1.53559e-28	hypothetical_protein
Mf93283	2.87322	24.5945	15.5157	3.89894	2.65718	0.000104629	0.000312137	IAA-amino acid hydrolase ILR1-like protein
Mf90749	1.38143	37.4204	9.6489	4.29627	3.12267	2.55e-07	1.26789e-06	IAA-leucine-resistant protein 2
Mf92798	3.89715	9.52173	5.69345	0.130438	6.18979	0.0117365	0.0167129	IMP dehydrogenase/GMP reductase, putative
Mf41713	30.2139	53.684	80.54	8.3343	2.68736	6.36e-09	3.94515e-08	inactive beta-amylase-like
Mf90032	15.9799	121.223	35.1787	12.3512	3.29494	2.81e-23	5.69664e-22	indole-3-acetic acid amido synthetase
Mf55613	0.9924	44.3585	16.5393	9.05398	2.29259	2.11e-06	9.07483e-06	Inorganic phosphate transporter 1-1
Mf40360	3.92617	12.6116	6.68054	3.8251	1.72118	0.0491196	0.0491196	integral membrane transporter family protein
Mf32617	4.4322	13.0227	14.1486	2.63793	2.30355	0.0127558	0.0176078	integrase
Mf45156	4.55402	11.8894	10.3123	2.83348	2.06903	0.0352112	0.0388334	integrase
Mf88815	7.17494	29.6938	25.2914	7.08136	2.06806	0.000476614	0.00117507	inter-alpha-trypsin inhibitor heavy chain, putative
Mf26672	9.80722	81.7549	44.6273	27.7717	1.55769	2.67e-07	1.3246e-06	Intracellular chloride channel
Mf26382	4.23199	19.7647	9.49906	7.23489	1.44988	0.0358032	0.0393888	Intracellular chloride channel
Mf26487	122.262	257.41	277.034	100.116	1.3624	1.45e-16	1.83722e-15	intrinsically disordered protein 1
Mf20689	15.9891	115.321	48.3413	13.1096	3.13696	4.44e-21	7.8894e-20	IOMT 4
Mf95463	5.52304	11.0507	18.9981	1.55448	2.82963	0.0129642	0.0177145	iron reductase
Mf88562	0.209906	0.37196	0.547551	12.0989	-5.02358	0.000912837	0.00203625	IS1 transposase InsAB, partial
Mf86526	9.81947	16.1653	14.7384	3.32058	2.28339	0.0072214	0.0114454	Isoamylase isoform
Mf46034	42.2764	207.505	89.6191	87.086	1.25263	3.77e-12	3.32955e-11	isoflavone reductase homolog 1
Mf23528	6.17599	56.3726	25.8134	21.2073	1.41043	0.000105201	0.000313634	isoflavone synthase
Mf26756	1.14289	33.6661	9.89339	3.95726	3.08872	6.15e-07	2.90254e-06	Isoflavone-7-O-methyltransferase
Mf16113	0.490664	7.57974	1.18964	0.833167	3.18547	0.0390973	0.0405144	Isoflavone-7-O-methyltransferase
Mf34913	94.6398	18.3419	47.8016	50.2623	-1.45433	0.000103515	0.000310058	Isoflavonoid glucosyltransferase
Mf32055	14.0033	2.14913	3.88769	12.6951	-2.56245	0.0121985	0.017114	Isoflavonoid glucosyltransferase
Mf32054	43.7608	12.3495	15.445	28.7657	-1.2199	0.0131947	0.0179526	Isoflavonoid glucosyltransferase
Mf44506	5.98542	24.228	9.13683	3.72049	2.70311	0.000104629	0.000312137	Isoflavonoid malonyl transferase
Mf32767	2.285	19.3807	5.74758	3.30795	2.55061	0.00155172	0.00318925	Isoflavonoid malonyl transferase
Mf32768	2.79663	18.3007	10.2235	3.18238	2.52372	0.00261106	0.00492612	Isoflavonoid malonyl transferase
Mf32766	2.50039	14.5146	5.12048	2.74052	2.40498	0.00755903	0.0116655	Isoflavonoid malonyl transferase
Mf89561	0.783397	11.2629	3.94112	1.66218	2.76043	0.0129642	0.0177145	Isoliquiritigenin 2'-O-methyltransferase
Mf57467	0.477808	9.61903	3.64908	1.71838	2.48484	0.0386207	0.0405144	Isoliquiritigenin 2'-O-methyltransferase
Mf84393	4.9507	24.7206	7.48402	1.75802	3.81369	0.0491196	0.0491196	jasmonate O-methyltransferase
Mf53098	6.44653	24.6036	23.0633	7.62975	1.68916	0.00155172	0.00318925	Jasmonate response 1
Mf37546	6.54633	14.9384	10.1222	5.8955	1.34134	0.00197177	0.00392244	Jasmonate response 1
Mf29638	7.93007	32.1714	4.0182	6.23236	2.36793	4.29e-05	0.000140377	JHL06B08.8
Mf22037	8.26191	38.9927	9.9459	7.05483	2.46652	5.65e-06	2.26814e-05	JHL06P13.17
Mf33153	55.7808	20.0206	34.6374	44.8471	-1.16353	0.00291604	0.00546221	JHL06P13.2
Mf23253	188.091	206.406	172.958	88.9408	1.21457	8.83e-12	7.61737e-11	JHL20J20.12
Mf21874	3.88144	23.3975	9.25167	9.48873	1.30207	0.0244047	0.0290022	JHL25H03.10
Mf50527	26.4714	83.1994	37.8064	10.4465	2.99355	5.02e-15	5.5282e-14	jumonji domain protein
Mf93702	27.4769	57.3878	50.9896	23.1297	1.311	0.000227299	0.000610695	Katanin p60 ATPase-containing subunit
Mf33236	46.0863	17.1624	32.3762	43.9246	-1.35578	0.000843422	0.00191726	Katanin p80 subunit-like protein
Mf33674	8.78453	13.2437	16.6536	3.42785	1.94993	0.0309444	0.0353515	Katanin p80 WD40-containing subunit B1
Mf36411	3.43189	2.49419	4.03701	14.5748	-2.54683	0.00419601	0.00732741	KDEL motif-containing protein 1 precursor, putative
Mf51494	1.56991	0.206698	0.332799	7.99964	-5.27434	0.0207074	0.0261852	KDEL motif-containing protein 1 precursor, putative
Mf17843	44.0388	24.6636	39.8692	80.3683	-1.70424	2.51954e-08	1.45397e-07	ketol-acid reductoisomerase
Mf85735	15.9981	23.7831	18.9297	10.1994	1.22145	0.0411038	0.0422696	KH, type 1
Mf54990	15.2302	37.3223	31.6403	10.3562	1.84954	0.000144083	0.000414587	kinase family protein
Mf39842	13.9788	23.8765	17.3631	4.0618	2.5554	0.000550056	0.00130008	kinase family protein
Mf56419	26.3651	31.8669	28.3839	13.4562	1.24379	0.0114281	0.0166186	kinase family protein
Mf95109	19.1841	20.463	18.0484	4.62927	2.14416	0.00250666	0.00479815	Kinase R-like protein
Mf92140	4.03347	9.09073	7.39096	0.377069	4.5915	0.0117365	0.0167129	Kinase R-like protein
Mf94354	23.5517	27.2304	28.6967	12.6097	1.11068	0.0276627	0.0324673	Kinase R-like protein
Mf54426	2.84774	21.1663	11.9102	7.41895	1.51248	0.0161891	0.0215114	Kinase-like protein
Mf37673	21.7331	4.88765	11.3414	14.7731	-1.59576	0.0257035	0.0303917	Kinase-like protein
Mf51680	3.43015	16.7643	7.75678	5.03579	1.7351	0.034774	0.0387537	Kinase-like protein
Mf45174	9.98967	2.29437	7.0108	10.4384	-2.18573	0.0340523	0.0381399	kinesin light chain, putative
Mf40074	9.34143	16.6421	12.9729	3.83046	2.11925	0.0072214	0.0114454	Kinesin-4
Mf86070	16.3238	24.2106	23.4802	9.70948	1.31817	0.016751	0.0221361	Kinesin-4
Mf18224	0.543484	8.25774	0.886068	0	5	0.00391205	0.00702405	Kinesin-like protein
Mf36096	16.7868	21.164	19.7302	6.10021	1.79468	0.008167	0.0124317	Kinesin-like protein
Mf41073	6.30285	13.3902	10.8137	3.33261	2.00645	0.0309444	0.0353515	kinesin-like protein
Mf43540	16.0192	8.65058	11.0189	20.4407	-1.24058	0.0285088	0.0332503	Knox class 1 protein
Mf91135	1.87613	14.9626	7.86248	2.88614	2.37415	0.00755903	0.0116655	KTEL motif-containing protein
Mf28870	54.5774	20.6841	51.1868	64.1085	-1.63199	1.2535e-06	5.6143e-06	Kunitz proteinase inhibitor-1
Mf25803	0	1.65533	0.944346	18.8967	-3.51294	0.000110774	0.000328492	Kunitz-type trypsin inhibitor alpha chain
Mf43510	308.494	122.297	281.301	353.26	-1.53034	1.14081e-27	2.8564e-26	Kunitz-type trypsin inhibitor-like 2 protein
Mf82953	16.8951	17.8307	21.2189	39.5072	-1.14775	0.00361115	0.00657913	lactoylglutathione lyase / glyoxalase I-like protein
Mf20556	94.8049	103.436	114.34	39.5065	1.38858	1.03e-07	5.44935e-07	LATE BLOOMER 1
Mf19731	9.02589	7.02058	18.4742	30.561	-2.12203	0.000167464	0.000469446	late embryogenesis abundant hydroxyproline-rich glycoprotein
Mf37041	15.313	7.00355	15.0577	30.3466	-2.11538	0.000167464	0.000469446	late embryogenesis abundant hydroxyproline-rich glycoprotein
Mf90160	2.91095	14.5529	7.36711	3.45432	2.07483	0.0192566	0.024894	late embryogenesis abundant protein group 3 protein
Mf75879	22.5475	9.82978	15.9048	35.8392	-1.86631	9.00963e-05	0.000273179	lecithine cholesterol acyltransferase-like protein
Mf29074	26.1351	210.118	305.413	923.416	-2.13578	4.5899e-109	7.582e-107	Lectin
Mf32384	10.9018	51.9805	23.675	25.3335	1.03692	0.00439671	0.00762415	lectin
Mf31048	26.5977	44.3812	32.9644	21.5078	1.04509	0.00681656	0.0110152	LETM1 and EF-hand domain-containing protein
Mf29088	1.89069	0.834051	18.2777	10.938	-3.71307	0.00323473	0.00598006	leucine rich protein
Mf85872	0.79667	0.575285	0.316938	6.58017	-3.51578	0.0378748	0.0405144	leucine rich protein
Mf27131	0.8471	15.9033	10.2126	4.50312	1.82033	0.0266677	0.031349	leucine rich repeat protein
Mf55816	1.38761	7.12435	6.53864	0.94434	2.91538	0.0390973	0.0405144	leucine-rich repeat containing protein, putative
Mf41433	14.5726	22.3293	40.3311	4.09167	2.44818	0.000918141	0.00203625	Leucine-rich repeat family protein / protein kinase family protein
Mf21681	67.2117	15.6072	50.5555	38.0899	-1.2872	0.00173939	0.00353748	LHCII type I chlorophyll a/b-binding protein
Mf32372	0.764721	11.7447	2.52427	1.12177	3.38816	0.0129642	0.0177145	LHT-type plant amino acid transporter 1.2
Mf85058	1785.96	535.497	1081.81	1556.92	-1.53974	4.8511e-118	1.03005e-115	light harvesting chlorophyll a/b-binding protein
Mf41363	15.2031	26.976	52.337	58.5652	-1.11837	0.000492806	0.00119908	light-dependent short hypocotyls 1
Mf29068	9.54117	16.125	11.786	3.69144	2.12704	0.0072214	0.0114454	Limkain-b1
Mf50965	4.15833	7.21924	9.82861	18.2382	-1.33704	0.0346166	0.0387137	Limkain-b1
Mf55733	0.672435	18.108	8.59773	3.30302	2.45477	0.00261106	0.00492612	Linalool synthase
Mf19577	0.24128	10.1773	2.43855	1.48735	2.77454	0.0224955	0.0270723	Linalool synthase
Mf88549	10.1241	9.02655	10.9345	1.61095	2.48626	0.0386207	0.0405144	Lipase
Mf27066	17.5705	9.55396	16.2375	27.5566	-1.52823	0.00320065	0.00596029	lipase-like protein
Mf84453	36.5386	43.551	37.4615	15.0857	1.52952	0.033614	0.0380021	lipoxygenase
Mf48756	526.131	624.062	610.678	208.928	1.57868	6.46e-48	3.42995e-46	Lipoxygenase
Mf46228	25.4159	207.756	88.9476	37.8107	2.45802	3.44e-29	9.29842e-28	Lipoxygenase
Mf30281	0.653354	12.5613	19.0805	39.9344	-1.66865	0.000161434	0.000453683	lipoxygenase
Mf83652	5.48504	68.8757	32.2547	138.674	-1.00963	6.86353e-07	3.22059e-06	lipoxygenase loxN2
Mf92506	5.39554	13.9853	37.3708	70.0482	-2.32444	1.17297e-10	8.92e-10	lipoxygenase LOXN3
Mf88283	6.874	34.0248	23.9065	2.24932	3.91903	6.82e-08	3.67358e-07	LOC100282916
Mf88282	4.38111	11.0672	9.11596	0.798195	3.79341	0.00342582	0.00626452	LOC100282916
Mf29145	6.34974	1.83651	3.41154	9.44304	-2.36228	0.0216549	0.0264533	LOC100283541
Mf25382	2.64312	24.1229	20.0392	8.07473	1.57892	0.00908842	0.0136848	LOC100285067
Mf49453	1.38367	0.49038	6.74944	7.10703	-3.85727	0.0207074	0.0261852	LOW QUALITY PROTEIN: cell wall-associated hydrolase
Mf18666	1.86947	3.53362	2.95827	12.3382	-1.80391	0.0298788	0.0345321	LOW QUALITY PROTEIN: cell wall-associated hydrolase
Mf85419	526.947	310.754	137.297	76.7204	2.01809	7.65e-34	2.50875e-32	Low-temperature-induced 65 kDa protein
Mf41893	16.9581	24.4447	10.1313	1.67907	3.86379	5.71e-06	2.28195e-05	Low-temperature-induced 65 kDa protein
Mf48693	6.91344	14.5184	10.3585	3.19826	2.18252	0.0192566	0.024894	LPXTG-motif cell wall anchor domain-containing protein
Mf23924	5.63955	0.930594	3.78027	10.5179	-3.49855	0.00323473	0.00598006	LRR receptor-like serine/threonine-protein kinase EFR
Mf53426	29.2475	14.5701	25.8408	30.4885	-1.06525	0.0179774	0.02361	LRR receptor-like serine/threonine-protein kinase ERECTA
Mf52262	81.2704	234.8	51.4082	85.4923	1.45757	7.01e-17	9.2226e-16	LYK8
Mf38577	3.32387	19.1915	11.548	7.35682	1.38331	0.0358032	0.0393888	Lysine ketoglutarate reductase trans-splicing-like protein
Mf30787	32.37	29.525	21.8113	5.34859	2.46471	7.04e-05	0.000217742	Lysine-specific demethylase 3B
Mf93863	35.128	36.1998	49.7619	6.97598	2.37551	5.4e-06	2.16973e-05	Lysosomal alpha-mannosidase
Mf28464	2.2811	12.3441	5.68614	3.58652	1.78317	0.0491196	0.0491196	MAC/Perforin domain containing protein
Mf47474	1.90054	18.7994	8.81813	3.02515	2.63561	0.00261106	0.00492612	major facilitator protein
Mf45219	63.6688	162.213	88.2397	41.5592	1.96465	9.87e-18	1.38428e-16	major intrinsic protein NIP5;1
Mf93201	3.61	17.6064	10.373	5.89419	1.57873	0.0227214	0.0272779	malonyl-CoA:isoflavone 7-O-glucoside-6''-O-malonyltransferase
Mf36425	7.32303	9.37615	2.84109	0.47097	4.31529	0.0117365	0.0167129	MAP kinase 3
Mf35462	94.921	26.7312	60.592	68.3621	-1.35467	1.34764e-05	5.06392e-05	Mechanosensitive ion channel domain-containing protein-like protein
Mf38779	3.85197	23.4065	9.18308	6.87838	1.76677	0.00334629	0.00617479	Membrane protein, putative
Mf21993	13.4908	51.8058	36.4273	15.8862	1.70534	1.44e-05	5.37439e-05	Membrane protein-like protein
Mf70746	18.7045	2.66277	2.6659	14.7099	-2.46579	0.00419601	0.00732741	metacaspase 7
Mf42707	67.5281	24.5259	57.9343	61.6747	-1.33037	5.7803e-05	0.00018506	metal ion binding protein
Mf36764	2.92989	25.2645	9.08352	5.81277	2.11981	0.000539355	0.00128295	Metal ion binding protein
Mf43448	16.7672	259.712	273.114	22.6145	3.52159	1.83e-51	1.03314e-49	metal ion binding protein, putative
Mf41457	19.8473	13.5066	2.1544	3.82227	1.82116	0.0309444	0.0353515	metal ion binding protein, putative
Mf23644	10.8557	30.6879	22.3604	10.6538	1.5263	0.00291091	0.00545948	metallopeptidase
Mf21839	1260.61	603.118	967.59	1400.2	-1.21512	4.11872e-75	3.82817e-73	metallothionein-like MT-3
Mf21840	447.874	25.9104	37.6389	53.7075	-1.05159	0.00160192	0.00328486	metallothionein-like MT-3
Mf59429	52.3202	68.5604	58.6789	28.9407	1.24428	6.79e-05	0.000211034	Methionyl-tRNA synthetase
Mf40960	24.9346	21.8977	8.0805	4.66866	2.2297	0.00152246	0.00315235	Methyltransferase FkbM family
Mf18534	4.26883	38.8865	15.4509	12.7371	1.61023	0.000415219	0.00103805	Minor allergen Alt a, putative
Mf34709	7.4654	29.2747	10.1858	13.1129	1.15867	0.0227501	0.027283	Minor allergen Alt a, putative
Mf89534	79.8526	22.2335	43.1954	80.4016	-1.85449	5.07885e-09	3.18214e-08	mitochondrial 39S ribosomal protein L53
Mf47850	13.9878	24.5849	13.4566	10.9375	1.16849	0.0289339	0.0336933	mitochondrial carrier protein
Mf17475	17.1832	17.9699	4.13958	4.92613	1.86706	0.0106578	0.0157136	Mitochondrial chaperone BCS1
Mf44727	66.2501	25.4307	6.99181	9.22434	1.46305	0.0113905	0.0165856	Mitochondrial chaperone BCS1
Mf49630	48.3929	41.7392	41.2934	16.6892	1.32249	0.0015672	0.00321811	Mitochondrial Fe-S cluster biosynthesis protein ISA2 (contains a HesB-like domain) (ISS)
Mf85718	0.845101	1.15751	3.66736	36.5665	-4.98143	1.2226e-09	8.37108e-09	Mitochondrial protein, putative
Mf88265	3.95103	2.50213	4.12214	37.5025	-3.90576	4.66477e-09	2.93554e-08	Mitochondrial protein, putative
Mf33547	4.83487	5.80865	5.09975	15.4036	-1.40699	0.033614	0.0380021	Mitochondrial protein, putative
Mf35672	10.1476	3.54353	10.8912	14.2167	-2.00433	0.0113211	0.0165222	Mitochondrial substrate carrier family protein V
Mf42696	11.4716	23.6333	6.09617	5.18174	2.18931	0.00144022	0.00302027	Mitogen-activated protein kinase
Mf88967	0.819597	7.76183	1.44888	0.139219	5.80097	0.0390973	0.0405144	mitogen-activated protein kinase 12
Mf41843	16.5163	25.9504	21.9511	7.50963	1.78894	0.00295433	0.0055293	Mitogen-activated protein kinase 21-2
Mf36084	1.59332	30.7408	5.33563	2.14801	3.83908	7.78e-07	3.59946e-06	mitogen-activated protein kinase 4
Mf36082	1.35043	11.9293	2.91263	1.45229	3.03811	0.0129642	0.0177145	mitogen-activated protein kinase 4
Mf56030	0.863496	18.5266	5.23425	1.33706	3.79246	0.000222509	0.000598908	Mitogen-activated protein kinase HOG1
Mf20232	13.3039	12.8449	6.84422	2.34979	2.45059	0.021312	0.0264533	Mitogen-activated protein kinase kinase kinase
Mf14352	4.39408	120.913	24.6677	18.2919	2.72469	2.83e-19	4.50779e-18	MLP-like protein
Mf39916	18.405	17.8133	19.5732	60.396	-1.7615	7.1769e-07	3.36374e-06	MLP-like protein
Mf51135	14.9972	2.57187	11.3979	17.3342	-2.75273	0.000797675	0.00182536	Molybdenum cofactor sulfurase
Mf43382	22.2934	37.2865	17.5133	8.20543	2.184	2.53e-05	8.85699e-05	monogalactosyldiacylglycerol synthase type A
Mf90922	0.0227821	0.430711	0.0683166	38.2055	-6.47092	3.02801e-11	2.47506e-10	monoxygenase, putative
Mf94742	4.62117	16.3671	13.1602	1.02292	4.00003	0.00073181	0.00169113	MORC family CW-type zinc finger protein
Mf45381	17.1046	39.4561	23.7874	16.2104	1.28333	0.00323674	0.00598006	Morn repeat protein
Mf45383	10.4491	11.2462	5.85178	2.41497	2.21936	0.0352112	0.0388334	Morn repeat protein
Mf90341	16.0613	9.4002	14.2651	21.2867	-1.17919	0.0340292	0.0381399	MOSC domain-containing protein
Mf27841	4.56951	9.48414	5.94122	1.82703	2.37602	0.0386207	0.0405144	MtN19
Mf49970	19.4399	82.6481	50.8259	17.9499	2.20301	4.06e-11	3.25092e-10	MtN19 protein
Mf85299	10.3542	67.8529	73.7354	11.6773	2.5387	1.28e-10	9.72538e-10	MtN19 protein
Mf84888	25.8459	34.7093	32.8186	13.4351	1.36932	0.00383631	0.00692149	MtN19 protein
Mf82974	6.5328	11.6551	6.91825	2.6927	2.11384	0.0352112	0.0388334	MtN19 protein
Mf55800	13.4709	49.7879	40.6964	8.8955	2.48465	5.45e-08	2.9788e-07	Multidrug resistance protein ABC transporter family
Mf23365	1.97797	21.046	14.5536	0.920809	4.5145	5.77e-06	2.30387e-05	Multidrug resistance protein ABC transporter family
Mf20885	21.637	42.3431	42.1171	10.0817	2.07039	1.43e-05	5.34154e-05	Multidrug resistance protein ABC transporter family
Mf84795	24.6594	9.11007	15.2837	36.7894	-2.01376	5.61795e-05	0.000180325	multidrug resistance-associated protein 2, 6 (mrp2, 6), abc-transoprter, putative
Mf30317	14.7913	22.3385	14.1175	9.60848	1.21715	0.0352047	0.0388334	Mutant low phytic acid protein
Mf33486	8.33273	4.88485	7.03272	15.9603	-1.7081	0.0162528	0.0215288	MYB transcription factor
Mf24758	62.7466	43.7962	48.8694	126.107	-1.52577	6.04353e-11	4.7848e-10	MYB transcription factor MYB139
Mf35849	3.21745	20.0512	11.431	8.10344	1.30708	0.0429009	0.043585	MYB transcription factor MYB70
Mf87759	5.07417	12.3763	8.80652	28.874	-1.22219	0.0131947	0.0179526	MYB-type transcription factor
Mf37805	8.50138	14.5421	8.94788	3.13205	2.21506	0.0192566	0.024894	Myc2 bHLH protein
Mf20490	16.4665	37.2714	35.6086	18.4171	1.01702	0.0164728	0.0218138	myo-inositol oxygenase 2
Mf38037	20.3942	41.6221	28.7856	5.31189	2.97005	1.04e-07	5.48274e-07	Myosin XI-2
Mf31472	8.72694	18.0324	12.1114	5.86734	1.61981	0.0146829	0.0197783	Myosin XI-2
Mf25095	1.01932	9.80212	17.6019	1.94111	2.33621	0.0386207	0.0405144	N-6 Adenine-specific DNA methylase; Homeodomain-related
Mf85873	2.56267	1.17451	0.965923	11.7558	-3.32324	0.00704018	0.0113028	NA
Mf35066	21.0494	10.269	19.5381	22.8682	-1.15505	0.0398006	0.0411762	Na+/H+ antiporter NHX1
Mf41911	64.6702	177.328	233.943	22.0463	3.00781	1.07e-30	3.11908e-29	NAC domain protein
Mf90701	67.1455	144.092	88.0073	52.7635	1.44938	7.4e-11	5.78004e-10	NAC domain protein
Mf23010	159.207	173.945	159.943	57.3582	1.60056	2.09e-14	2.20886e-13	NAC domain protein NAC3
Mf91813	9.2247	54.9196	85.2133	5.81432	3.23964	5.64e-11	4.49186e-10	NAC domain protein NAC3
Mf51369	1.60851	10.0452	15.3728	1.13668	3.14361	0.0224955	0.0270723	NAC domain protein NAC3
Mf52568	242.927	255.957	167.446	52.391	2.28851	1.13e-32	3.59986e-31	NAC domain protein, IPR003441
Mf34544	9.58592	19.678	5.30531	7.57801	1.37669	0.0358032	0.0393888	NAC domain-containing protein
Mf27090	26.4375	39.4283	29.7675	14.6063	1.43264	0.00102894	0.00223204	NAC family transcription factor 6
Mf33078	2.10418	35.2653	13.0245	7.48196	2.23676	2.59e-05	9.03865e-05	N-acetyltransferase, putative
Mf81833	13.3536	26.2311	7.16426	3.50887	2.9022	3.43e-05	0.000117135	N-acetyltransferase, putative
Mf41255	103.695	85.5542	106.603	39.9007	1.10042	5.33e-05	0.000171514	NAD dependent epimerase/dehydratase, putative
Mf83181	45.1389	127.464	95.6909	15.8577	3.00683	8.91e-23	1.75835e-21	NADP dependent malic enzyme
Mf35624	7.4513	29.0994	4.70684	3.25615	3.15975	6.25e-06	2.47998e-05	NADPH:quinone oxidoreductase
Mf91446	11.3378	18.6842	15.4696	6.68498	1.48282	0.0290438	0.0337595	NADP-specific isocitrate dehydrogenase, putative
Mf38017	4.47355	16.7054	6.54022	3.16041	2.40213	0.0072214	0.0114454	NAK-type protein kinase
Mf30161	59.2758	77.7152	70.44	34.4296	1.17455	6.69e-05	0.000208362	nam-like protein 7
Mf36806	1.02594	28.4624	9.90048	4.90323	2.53725	3.9e-05	0.000129806	narbonin
Mf36807	0.696556	13.9526	3.7892	0.872811	3.99872	0.000979735	0.00214092	narbonin
Mf27450	2.19651	0.402641	9.7152	7.04702	-4.12945	0.0207074	0.0261852	narbonin
Mf56112	7.28835	33.3915	14.5601	5.27221	2.663	8.5e-06	3.31671e-05	NBS resistance protein
Mf56035	1.69872	12.8338	6.51467	1.35797	3.24042	0.00740243	0.0115396	NBS resistance protein
Mf32406	0.45624	8.82772	0.8839	0.830992	3.40913	0.0215097	0.0264533	NBS resistance protein
Mf54919	7.7306	10.1519	12.0012	1.63629	2.63325	0.0224955	0.0270723	NBS resistance protein
Mf30297	5.37095	7.74441	6.85445	0.425328	4.18651	0.0390973	0.0405144	NBS resistance protein
Mf54618	7.24857	12.3781	13.4049	3.65136	1.76128	0.0491196	0.0491196	NBS resistance protein
Mf31483	1.69624	7.59113	5.95663	0.457113	4.05369	0.0390973	0.0405144	NBS resistance protein-like protein
Mf92174	10.7921	22.9672	5.32739	2.35967	3.28292	8.87e-05	0.000269484	NBS/LRR resistance protein-like protein
Mf92175	8.15887	25.2247	6.51968	4.32096	2.54541	0.000193894	0.000533478	NBS/LRR resistance protein-like protein
Mf47265	7.06494	2.89811	3.96714	19.6238	-2.75942	0.000255505	0.000677901	NBS/LRR resistance protein-like protein
Mf95605	4.72629	19.6449	7.53563	2.51396	2.96612	0.000491069	0.00119551	NBS/LRR resistance protein-like protein
Mf42695	4.63968	18.6361	8.50609	2.68031	2.79763	0.000859763	0.00193176	NBS/LRR resistance protein-like protein
Mf28416	7.35507	2.35375	2.95766	16.115	-2.77537	0.00139691	0.00294573	NBS/LRR resistance protein-like protein
Mf48580	3.6824	11.8779	7.89713	1.75277	2.76057	0.0129642	0.0177145	NBS/LRR resistance protein-like protein
Mf28411	0.413601	8.24896	1.74036	0.482564	4.09542	0.0215097	0.0264533	NBS/LRR resistance protein-like protein
Mf95104	7.19011	7.61917	8.02057	0.754938	3.3352	0.0390973	0.0405144	NBS/LRR resistance protein-like protein
Mf54341	0.8473	47.6436	5.05392	1.15461	5.3668	2.36e-12	2.11783e-11	NBS-containing resistance-like protein
Mf26891	0.96265	20.0121	4.84631	1.81877	3.45984	6.65e-05	0.000207987	NBS-containing resistance-like protein
Mf48746	4.46858	29.4946	17.8809	6.1314	2.26616	0.000193118	0.000533317	NBS-containing resistance-like protein
Mf54983	2.54725	19.4276	8.41983	2.89799	2.74498	0.000491069	0.00119551	NBS-containing resistance-like protein
Mf56037	7.49805	18.4019	11.4619	2.6366	2.8031	0.000859763	0.00193176	NBS-containing resistance-like protein
Mf89165	0.968227	13.4481	4.18345	0.330898	5.34487	0.000979735	0.00214092	NBS-containing resistance-like protein
Mf54986	3.7371	14.2237	9.30113	1.36338	3.38304	0.00235756	0.0045736	NBS-containing resistance-like protein
Mf56113	8.58243	23.7258	13.2634	6.28515	1.91644	0.00334629	0.00617479	NBS-containing resistance-like protein
Mf94329	1.51447	11.5108	9.80926	0.46416	4.63222	0.00342582	0.00626452	NBS-containing resistance-like protein
Mf95772	5.24689	13.4142	8.04795	1.6264	3.04401	0.00419254	0.00732741	NBS-containing resistance-like protein
Mf37940	0.985492	16.5346	7.71231	3.29907	2.32536	0.0072214	0.0114454	NBS-containing resistance-like protein
Mf56036	4.78227	12.3611	5.39364	1.3676	3.17609	0.00740243	0.0115396	NBS-containing resistance-like protein
Mf25200	4.82654	17.8113	6.62193	4.04874	2.13725	0.0106578	0.0157136	NBS-containing resistance-like protein
Mf45698	0.829872	9.61733	1.68783	0.864749	3.47528	0.0117365	0.0167129	NBS-containing resistance-like protein
Mf45699	2.15129	9.1595	5.32511	0.730762	3.6478	0.0117365	0.0167129	NBS-containing resistance-like protein
Mf26065	8.73886	8.38986	7.88712	22.1903	-1.40321	0.0129967	0.0177264	NBS-containing resistance-like protein
Mf49189	0.67705	8.03403	1.22873	0.170047	5.56212	0.0215097	0.0264533	NBS-containing resistance-like protein
Mf51818	2.23214	8.42914	4.07047	0.45096	4.22431	0.0215097	0.0264533	NBS-containing resistance-like protein
Mf55979	0.955276	8.12209	3.2074	0.862692	3.23493	0.0215097	0.0264533	NBS-containing resistance-like protein
Mf95750	1.92787	10.4169	11.0286	1.32161	2.97856	0.0224955	0.0270723	NBS-containing resistance-like protein
Mf40799	3.85304	13.7816	11.7359	3.06388	2.16931	0.0309444	0.0353515	NBS-containing resistance-like protein
Mf95669	3.79484	13.577	6.12333	3.83975	1.82208	0.0309444	0.0353515	NBS-containing resistance-like protein
Mf15751	0.25073	7.68382	0.552511	0.0998566	6.26582	0.0390973	0.0405144	NBS-containing resistance-like protein
Mf45695	2.10184	7.9176	1.828	0.624337	3.66467	0.0390973	0.0405144	NBS-containing resistance-like protein
Mf56754	0.410059	7.31931	2.36188	0.469159	3.96356	0.0390973	0.0405144	NBS-containing resistance-like protein
Mf85051	1.40467	7.49399	2.0714	0.431305	4.11895	0.0390973	0.0405144	NBS-containing resistance-like protein
Mf7418	5.01017	12.2415	7.00521	3.3553	1.86727	0.0491196	0.0491196	NBS-containing resistance-like protein
Mf26991	5.94523	12.091	4.96781	2.98543	2.01792	0.021312	0.0264533	NBS-containing resistance-like protein, partial
Mf88481	1.14422	8.22283	3.79823	0.792982	3.37427	0.0215097	0.0264533	NBS-containing resistance-like protein, partial
Mf43993	17.2396	27.3444	26.4064	2.89588	3.23917	4.71e-06	1.91666e-05	NBS-LRR disease resistance-like protein
Mf85179	13.5475	30.1707	36.7699	9.615	1.64979	0.00146354	0.00306449	NBS-LRR disease resistance-like protein
Mf25903	4.53712	12.1424	1.91281	0.73489	4.04638	0.0018361	0.0036821	NBS-LRR disease resistance-like protein
Mf90549	11.5908	18.8787	20.3168	4.85817	1.95827	0.00663656	0.0107633	NBS-LRR disease resistance-like protein
Mf55407	6.14202	12.3055	19.5138	2.5428	2.27481	0.021312	0.0264533	NBS-LRR disease resistance-like protein
Mf18519	4.51308	2.78184	1.35154	27.2771	-3.29358	2.24823e-06	9.63052e-06	NBS-LRR resistance protein
Mf90189	1.93378	13.0435	10.4048	0.565055	4.5288	0.000979735	0.00214092	NBS-LRR resistance protein
Mf29238	6.81708	16.0864	16.572	2.81969	2.51223	0.00258674	0.00489888	NBS-LRR resistance protein
Mf52713	15.6503	6.33334	13.7988	21.56	-1.76732	0.0049653	0.00848476	NBS-LRR resistance protein
Mf55536	7.8875	18.0333	19.1239	4.14996	2.11949	0.00663656	0.0107633	NBS-LRR resistance protein
Mf33720	4.75629	13.7722	13.1671	2.76491	2.31645	0.0127558	0.0176078	NBS-LRR resistance protein
Mf49383	6.43031	13.1013	9.98269	3.92407	1.73929	0.0309444	0.0353515	NBS-LRR resistance protein
Mf95726	6.31134	13.0798	10.4421	3.70514	1.81974	0.0309444	0.0353515	NBS-LRR resistance protein
Mf56172	2.94395	9.11111	7.26922	1.35649	2.74775	0.0386207	0.0405144	Nbs-lrr resistance protein
Mf88083	1.64388	7.48814	2.92662	0.986091	2.92481	0.0390973	0.0405144	NBS-LRR resistance protein
Mf30447	1.66508	9.94845	1.6343	0.599289	4.05315	0.0117365	0.0167129	NBS-LRR resistance-like protein
Mf55985	29.9876	9.28991	14.0492	41.7251	-2.16718	4.93661e-06	1.9975e-05	NBS-LRR type disease resistance protein
Mf22896	1.84903	13.7401	2.92021	0.800977	4.10049	0.000979735	0.00214092	NBS-LRR type disease resistance protein
Mf83172	71.8545	58.2334	89.8071	118.767	-1.02822	4.09609e-06	1.67454e-05	NC domain-containing protein
Mf40451	0.9157	13.3409	1.88564	3.59137	1.89325	0.0309444	0.0353515	nematode resistance HS1pro1 protein
Mf46470	5.93637	12.128	13.408	1.86608	2.70026	0.00740243	0.0115396	Neurobeachin
Mf34993	15.8179	10.5446	17.4163	32.1751	-1.60944	0.000770315	0.00176729	NHL repeat-containing protein
Mf53902	3.58256	31.6829	10.255	5.14933	2.62125	2.47e-05	8.67417e-05	N-hydroxycinnamoyl/benzoyltransferase
Mf40698	1.48159	26.8802	14.1754	7.56733	1.82869	0.00189196	0.00377377	N-hydroxycinnamoyl/benzoyltransferase
Mf48837	5.7572	9.98862	2.69024	1.81516	2.46019	0.0386207	0.0405144	N-hydroxythioamide S-beta-glucosyltransferase
Mf85318	2.78787	8.92171	20.1448	23.8153	-1.4165	0.00864897	0.0131116	Nod factor binding lectin-nucleotide phosphohydrolase
Mf37052	1.44388	8.21577	5.22746	0.610316	3.75077	3.01992e-13	2.92173e-12	nod factor receptor 1
Mf94638	0.51373	0.154857	0	9.56989	-5.94949	0.00604436	0.0100815	nodulation receptor kinase
Mf23784	0.6744	7.20985	1.51817	1.70597	-0.723069	0.00102619	0.00222825	Nodulation signaling pathway 1
Mf49788	0.282697	30.35	17.3274	6.04935	-2.16785	0.000284855	0.000739926	Nodulation signaling pathway 2
Mf54137	8.36628	47.7727	20.4012	17.9985	1.40831	0.00258674	0.00489888	nodule receptor kinase
Mf83263	10.7814	31.8391	24.9708	5.77489	2.46293	2.47e-05	8.67417e-05	nodule-specific glycine-rich protein 3
Mf45554	32.884	16.7676	15.253	35.374	-1.07701	0.00870434	0.0131866	Nodulin, putative
Mf92420	0.387143	13.5864	61.8329	0.838101	4.0189	0.000979735	0.00214092	nodulin-26
Mf92421	0.689767	12.4213	24.43	1.93077	2.68557	0.00740243	0.0115396	nodulin-26
Mf24222	12.919	9.13388	28.8122	35.5401	-1.96015	9.00963e-05	0.000273179	nodulin-26 - soybean
Mf35192	51.7399	13.6269	27.8047	34.595	-1.34411	0.00246362	0.00474018	Nodulin-like intrinsic protein NIP1-1
Mf87575	109.606	118.125	155.352	58.3317	1.01796	1.16e-05	4.39185e-05	nodulin-like protein
Mf39081	27.7961	67.6076	38.7382	29.2931	1.20662	0.000160866	0.000452658	nodulin-like protein
Mf25774	834.371	532.043	1746.9	1850.74	-1.79849	1.4958e-173	6.08182e-171	Non-specific lipid-transfer protein
Mf86375	442.41	112.503	434.045	491.771	-2.12802	1.46177e-58	1.00179e-56	Non-specific lipid-transfer protein
Mf21032	41.0726	14.2011	55.2727	64.9305	-2.19289	7.27104e-09	4.46e-08	Non-specific lipid-transfer protein
Mf86377	45.0823	35.9865	115.01	88.9314	-1.30524	1.4917e-06	6.5796e-06	Non-specific lipid-transfer protein
Mf28933	35.5775	81.5853	66.0714	26.0041	1.64957	1.34e-07	6.9493e-07	NPR1-2 protein
Mf84408	76.0544	88.0652	46.2187	31.1004	1.50164	2.3e-07	1.16151e-06	N-rich protein
Mf30555	99.7293	182.742	74.3804	28.2042	2.69583	3.94e-28	1.01575e-26	n-rich protein, putative
Mf7339	0.111879	13.072	2.94765	2.09888	2.63879	0.0127558	0.0176078	Nuclear cap-binding protein subunit
Mf53778	10.0272	18.081	15.624	3.76976	2.26193	0.00261106	0.00492612	Nuclear receptor corepressor
Mf35968	29.7152	15.69	26.7928	77.431	-2.30307	2.79332e-11	2.29583e-10	nucleic acid binding , related
Mf28742	37.021	78.471	49.6428	34.2859	1.19454	4.8e-05	0.000155243	nucleic acid binding protein, putative
Mf20696	6.11988	1.8124	6.97579	12.2799	-2.76033	0.00396262	0.00706931	nucleic acid binding protein, putative
Mf54331	7.61097	4.32524	8.18624	13.9085	-1.68511	0.0401702	0.0413548	nucleic acid binding protein, putative
Mf38554	14.1198	24.9853	25.5919	11.8428	1.07707	0.0471978	0.0477437	nucleic acid binding protein, putative
Mf93248	7.87229	5.6209	10.791	16.344	-1.53989	0.021858	0.0265994	Nucleobase-ascorbate transporter
Mf53441	12.002	22.2766	12.1963	8.32639	1.41977	0.0201422	0.0258962	Nucleoside-triphosphatase THEP1
Mf47213	2.54174	14.0687	4.04305	4.43681	1.66489	0.0414718	0.0424619	nucleotide-diphospho-sugar transferase domain-containing protein
Mf94674	6.16972	3.66571	4.72758	13.0518	-1.83208	0.0184953	0.0241549	Ocs element-binding factor, putative
Mf46087	27.0585	20.0888	27.8934	41.899	-1.06052	0.00781928	0.0119712	octicosapeptide/Phox/Be.1 domain-containing protein kinase
Mf88827	42.3002	86.9161	91.4609	41.9281	1.05171	9.6e-05	0.000290081	OJ000114_01.6
Mf43987	8.44017	8.2703	10.8942	20.2259	-1.29019	0.0285088	0.0332503	OJ1076_H08.5 gene product (ISS)
Mf26183	1.78902	51.2636	7.00935	5.45901	3.23122	3.29e-10	2.41736e-09	O-methyltransferase
Mf35532	2.2727	59.0172	18.0993	14.1913	2.05613	1.65e-07	8.47811e-07	O-methyltransferase
Mf94998	3.0388	1.76788	0.692307	8.92108	-2.3352	0.037395	0.0405144	O-methyltransferase
Mf31752	60.946	94.7826	197.47	44.4026	1.09398	3.03e-05	0.000104515	Opaque
Mf90919	0.0362198	0.276588	0	6.60273	-4.57725	0.0378748	0.0405144	OR-Del
Mf36335	29.8709	14.5322	18.9986	142.484	-3.29347	7.5144e-28	1.92498e-26	ORF16-lacZ fusion protein
Mf83166	7.28678	5.68677	10.1691	97.4889	-4.09956	5.23123e-23	1.04133e-21	ORF16-lacZ fusion protein
Mf22203	19.9195	9.97303	5.37293	28.6143	-1.52063	0.00209609	0.00414938	ORF16-lacZ fusion protein
Mf89042	15.8567	38.4541	28.1182	18.9179	1.02339	0.0120286	0.0169891	ornithine delta aminotransferase
Mf27723	10.0373	16.1254	4.88871	3.26869	2.30255	0.0072214	0.0114454	Os01g0121600
Mf54361	154.089	78.3679	178.95	184.417	-1.23464	2.42306e-11	2.00617e-10	Os01g0611000
Mf25332	7.36226	139.382	10.0703	32.6852	2.09233	8.54e-17	1.10722e-15	Os01g0686000
Mf90793	4.11195	3.71541	7.47287	15.5921	-2.06922	0.0068597	0.0110688	Os01g0722550
Mf34543	11.1845	94.146	10.1597	9.64918	3.28642	1.82e-18	2.72389e-17	Os01g0747300
Mf91809	12.0616	36.0275	10.4457	9.663	1.89856	0.0001	0.000300742	Os01g0747300
Mf14959	21.036	6.08384	16.151	27.3893	-2.17056	0.00028875	0.000746998	Os01g0778500
Mf25279	21.5815	6.42439	13.129	18.7186	-1.54284	0.0184556	0.0241549	Os02g0122500
Mf43959	2.62029	30.4879	10.5956	3.9367	2.95318	3.52e-06	1.4456e-05	Os02g0205200
Mf29625	0.171974	12.4759	3.21716	0.769298	4.01946	0.0018361	0.0036821	Os02g0455400
Mf22438	4.63883	33.7821	29.5436	13.2094	1.35469	0.00556088	0.00939808	Os02g0455400
Mf48379	18.2262	26.6591	15.8656	11.6072	1.19961	0.0238136	0.0283905	Os02g0495900
Mf25198	21.6595	17.1147	25.7832	40.5614	-1.24487	0.0025336	0.00483934	Os02g0543100
Mf34388	31.6319	43.6599	41.0709	19.338	1.17487	0.0037344	0.00676103	Os03g0130500
Mf83564	15.3231	28.5521	22.7672	12.4757	1.19448	0.0196246	0.0252818	Os03g0169900
Mf32710	180.634	113.15	109.948	55.2488	1.03422	1.47e-05	5.46806e-05	Os03g0170500
Mf26313	33.5906	11.7353	19.4818	29.9752	-1.35291	0.00514627	0.00877384	Os03g0364500
Mf55931	11.3202	11.8792	19.1037	25.4721	-1.10048	0.0229141	0.0274575	Os03g0788300
Mf20912	1.69652	8.06727	2.99831	0.57423	3.81238	0.0215097	0.0264533	Os04g0433600
Mf93586	32.6844	21.0198	24.1709	46.5241	-1.14623	0.0024206	0.00468655	Os04g0594500
Mf93587	16.7918	12.6585	15.0068	29.155	-1.20364	0.00916267	0.0137641	Os04g0594500
Mf32554	12.0605	6.90054	20.5514	20.0494	-1.53878	0.00776409	0.0119037	Os04g0630700
Mf25948	10.0575	7.45442	13.2998	19.205	-1.36531	0.0232964	0.0278334	Os05g0165200
Mf38551	32.7796	4.07417	22.2299	26.0156	-2.6748	6.0148e-05	0.000190644	Os08g0389700
Mf44916	9.1339	48.1604	23.5489	6.96698	2.78924	7.72e-09	4.72307e-08	Os08g0414000
Mf54578	6.37035	32.9168	20.3884	8.53549	1.94728	0.000274717	0.000724145	Os08g0414000
Mf54575	2.28536	16.6242	6.37453	1.98073	3.06918	0.00073181	0.00169113	Os08g0414000
Mf54577	1.12276	13.1336	5.88165	1.0252	3.67929	0.00419254	0.00732741	Os08g0414000
Mf88783	20.6932	31.1041	29.0136	13.293	1.22644	0.0114281	0.0166186	Os08g0556000
Mf93782	6.51022	6.59574	8.68899	25.4991	-1.95084	0.000766312	0.00176082	Os09g0128400
Mf30638	133.146	98.2355	86.4181	6.32094	3.95803	7.6e-22	1.41233e-20	Os09g0408500
Mf30637	100.054	31.2374	24.788	1.69117	4.20718	7.06e-08	3.78912e-07	Os09g0408500
Mf83566	42.9375	87.31	15.6253	25.1972	1.79288	4.96e-09	3.11572e-08	Os10g0405300
Mf32934	2.01325	26.3026	8.06362	8.95929	1.55375	0.00395912	0.00706931	Os11g0487100
Mf37607	36.3786	72.6001	21.5254	8.21186	3.14419	1.49e-13	1.48335e-12	Os12g0122100
Mf32066	7.8284	32.0106	14.367	11.0937	1.52881	0.00248117	0.00476983	OSIGBa0142I02-OSIGBa0101B20.30
Mf51582	2.34691	1.1622	2.93596	10.2797	-3.14487	0.0124053	0.0172954	OSIGBa0142I02-OSIGBa0101B20.30
Mf46384	0.83663	11.2785	1.63928	2.6061	2.11361	0.0352112	0.0388334	OSIGBa0142I02-OSIGBa0101B20.30
Mf22166	6.19192	13.0529	13.8082	2.7215	2.2619	0.0127558	0.0176078	OSJNBa0065H10.9
Mf20379	10.4517	31.4384	20.8859	11.0196	1.51246	0.00368785	0.00671339	OSJNBa0093O08.10
Mf24344	38.0654	72.9945	15.8535	35.3994	1.04406	0.000519578	0.00125005	OSJNBb0034G17.21
Mf33190	1.0774	19.4524	7.14977	2.68768	2.85551	0.000491069	0.00119551	OSJNBb0091E11.18
Mf91864	1.0128	2.56416	3.2009	10.1182	-1.98039	0.0340523	0.0381399	OSJNBb0091E11.22
Mf21190	0.977781	0	3.46857	5.2508	-5	0.0150272	0.0201629	osmotin-like protein I
Mf35386	34.1859	54.6835	22.9444	21.7349	1.33109	0.000221702	0.000598908	Outer arm dynein light chain 1 protein
Mf92610	12.9357	24.9676	19.8249	5.95131	2.06878	0.000884277	0.00197986	Outer arm dynein light chain 1 protein
Mf86857	3.62279	12.6409	7.05468	1.96733	2.68379	0.00740243	0.0115396	Outer arm dynein light chain 1 protein
Mf21749	0.0820628	45.2805	4.40703	2.20638	4.35914	7.24e-11	5.66498e-10	ovate-like protein
Mf29842	77.4267	45.7804	74.2304	113.965	-1.31579	4.76032e-08	2.63394e-07	oxalate oxidase
Mf43444	0.726834	11.2791	2.6441	1.32377	3.09093	0.0129642	0.0177145	oxidoreductase, putative
Mf38759	5.75153	21.5915	6.00563	3.94865	2.45103	0.000536959	0.00127998	oxidoreductase-like protein
Mf93590	7.43765	7.83171	2.85119	0.164318	5.57476	0.0390973	0.0405144	Pantothenate synthetase
Mf82344	15.2182	15.3107	23.3028	33.3524	-1.12325	0.0105426	0.0156161	PAR-1a
Mf34382	48.8615	163.975	48.5729	40.7588	2.00829	2.54e-18	3.75113e-17	PAR-1b
Mf48394	6.74076	6.68293	5.81725	17.292	-1.37155	0.028016	0.0327184	PAR-1c
Mf26946	18.7206	26.3991	24.892	8.54695	1.62701	0.00395912	0.00706931	parvulin-type peptidyl prolyl cis/trans isomerase
Mf84286	0.423966	1.09318	0.814111	8.83695	-3.01502	0.037395	0.0405144	pathogenesis-related protein 5, partial
Mf37379	230.065	3092.98	998.687	895.371	1.78844	1.09e-274	8.10233e-272	Pathogenesis-related protein PR10
Mf50498	2.35276	9.01512	3.9527	0.559689	4.00965	0.0117365	0.0167129	Pathogen-induced calmodulin-binding protein
Mf41416	0.548205	7.00783	0.572236	0.369643	4.24476	0.0390973	0.0405144	Pectin acetylesterase
Mf93880	311.955	59.8433	280.885	532.584	-3.15375	3.18536e-97	4.906e-95	pectin methylesterase
Mf91388	48.252	45.2645	47.232	95.1362	-1.07161	2.2466e-05	8.02158e-05	pectin methylesterase
Mf91385	19.4172	20.6003	29.1503	53.001	-1.36335	0.000111468	0.000330111	pectin methylesterase
Mf55158	93.89	25.2005	98.796	115.946	-2.20193	4.29944e-15	4.75881e-14	pectinesterase
Mf17190	27.8068	3.33703	11.671	20.678	-2.63146	0.000495115	0.00120339	Pectinesterase inhibitor
Mf40394	0.0941661	8.36552	0.716443	0.903088	3.21152	0.0215097	0.0264533	Pectinesterase PPE8B precursor, putative
Mf10115	3.20052	0.468929	2.92801	6.06982	-3.69421	0.0378748	0.0405144	Pectinesterase/pectinesterase inhibitor
Mf37775	13.9022	2.54377	15.9316	19.5591	-2.9428	0.000255505	0.000677901	pentatricopeptide (PPR) repeat-containing protein-like
Mf88939	49.7761	76.9262	67.7151	35.4997	1.11567	0.000149093	0.00042462	Pentatricopeptide repeat-containing protein
Mf20592	0.456867	0.728802	2.47632	9.76054	-3.74336	0.00604436	0.0100815	Pentatricopeptide repeat-containing protein
Mf21628	11.0316	4.88409	24.3435	14.5891	-1.57873	0.0257035	0.0303917	Pentatricopeptide repeat-containing protein
Mf84960	17.9383	18.8432	25.0144	52.4748	-1.47758	4.63407e-05	0.000150509	pentatricopeptide repeat-containing protein, putative
Mf46872	33.4547	34.5646	35.3154	12.7815	1.43524	0.0021089	0.00416919	peptidyl-prolyl cis-trans isomerase, putative
Mf88347	16.4958	11.477	14.8126	27.4737	-1.25931	0.011046	0.0162431	peptidyl-prolyl cis-trans isomerase, putative
Mf14254	22.9267	49.8363	28.604	18.7499	1.41031	0.000249255	0.000665675	peptidyl-prolyl cis-transisomerase, cyclophilin type
Mf28873	72.6965	874.2	243.685	260.093	1.74894	2.38e-76	2.25847e-74	Peroxidase
Mf93366	244.195	167.011	299.75	335.442	-1.00612	1.49906e-14	1.59286e-13	Peroxidase
Mf89378	24.6236	13.8155	55.1672	82.1482	-2.57194	1.88946e-13	1.86491e-12	Peroxidase
Mf55495	0.670383	47.9341	10.3278	2.54584	4.23484	2.05e-11	1.71217e-10	Peroxidase
Mf33484	19.2731	79.0721	22.2908	15.3926	2.36093	2.25e-11	1.8722e-10	peroxidase
Mf48459	0.424705	48.4615	12.4984	5.57156	3.12069	1.89e-09	1.25812e-08	peroxidase
Mf48461	17.1425	167.61	110.163	77.9307	1.10484	1.44e-08	8.50649e-08	Peroxidase
Mf48465	1.0235	30.0617	3.1766	1.53088	4.29549	1.33e-07	6.90547e-07	Peroxidase
Mf53047	0.779259	23.6365	2.9651	1.99999	3.56295	1.06e-05	4.05803e-05	Peroxidase
Mf43374	0.998895	36.4361	11.5303	7.11093	2.35726	1.56e-05	5.70295e-05	Peroxidase
Mf30271	1.11268	18.8525	4.99567	1.67499	3.49253	0.000222509	0.000598908	Peroxidase
Mf53048	1.01028	20.3863	9.71859	2.2738	3.16442	0.000278939	0.0007271	Peroxidase
Mf48466	0.975689	17.1383	1.79906	1.63046	3.39387	0.000404469	0.00101288	Peroxidase
Mf89380	9.61293	8.24952	30.0176	28.7216	-1.79975	0.000997091	0.0021714	peroxidase
Mf21883	6.21989	17.5588	19.6796	39.4036	-1.16613	0.00361115	0.00657913	Peroxidase
Mf91223	13.9462	1.6472	4.90464	11.6012	-2.81619	0.00704018	0.0113028	peroxidase
Mf30272	3.03404	13.4642	9.95593	3.71886	1.8562	0.0309444	0.0353515	Peroxidase
Mf21881	5.7538	5.28652	10.9103	15.4261	-1.54498	0.033614	0.0380021	Peroxidase
Mf7357	31.7837	157.595	69.2362	31.4279	2.3261	6.93e-21	1.21207e-19	peroxidase [EC:1.11.1.7]
Mf83184	4.06699	23.4424	10.1196	3.37302	2.79701	0.000181427	0.000503838	peroxidase precursor
Mf23277	22.8726	18.5979	31.8343	49.6671	-1.41715	0.00015364	0.000437291	peroxidase, partial
Mf28871	57.8437	44.54	97.8914	118.064	-1.4064	4.05758e-09	2.5905e-08	peroxidase1A
Mf40859	13.6416	32.2212	19.0719	12.2872	1.39085	0.00457128	0.0078622	Peroxisomal membrane protein, putative
Mf86464	2.37555	1.87379	4.14616	10.9663	-2.54905	0.0124053	0.0172954	peroxisomal targeting signal type 1 (pts1) receptor, putative
Mf52748	29.2368	36.2227	29.983	6.70693	2.43317	5.4e-06	2.16973e-05	PERQ amino acid-rich with GYF domain-containing protein 2
Mf53854	2.549	10.422	4.4373	0.894738	3.54202	0.00635962	0.0103897	PF07386 family protein
Mf86636	1.49327	7.16392	1.73437	0.865865	3.04854	0.0390973	0.0405144	PF07386 family protein
Mf41801	1.80093	0.300358	22.0935	10.4002	-5.11378	0.00323473	0.00598006	pG1 protein
Mf41800	1.63909	0.560108	7.53385	7.02986	-3.64972	0.0207074	0.0261852	pg1 protein, homology to Homo sapiens
Mf83710	11.1646	7.11704	10.4262	49.8585	-2.80849	7.55365e-09	4.62541e-08	pG1 protein, partial
Mf7560	5.53941	0.401592	2.54819	30.2443	-6.23479	6.60368e-09	4.07701e-08	phd finger protein
Mf49457	15.4661	54.5168	21.1405	10.1271	2.42848	3.74e-08	2.09553e-07	PHD finger protein
Mf24083	25.9167	26.6814	35.2589	68.6168	-1.36273	1.34764e-05	5.06392e-05	PHD finger protein
Mf93734	99.5776	164.431	111.22	27.8033	2.56415	1.89e-24	4.1119e-23	phenylalanine ammonia lyase
Mf54526	32.1374	50.2047	31.1171	13.5734	1.88704	4.6e-06	1.87532e-05	phenylalanine ammonia lyase
Mf54525	24.0845	40.3305	22.622	11.8383	1.76841	8.31e-05	0.000253853	phenylalanine ammonia lyase
Mf92880	18.9356	37.7575	30.0097	13.8213	1.44987	0.00120929	0.00260302	phenylalanyl-tRNA synthetase beta chain, putative
Mf19325	13.2372	158.501	32.4105	22.6342	2.80792	4.63e-26	1.09839e-24	Pheromone receptor-like protein
Mf49197	35.3637	346.08	14.2743	51.9544	2.73579	7.87e-54	4.61845e-52	phi-1
Mf33331	268.933	363.099	53.6018	127.86	1.5058	9.3e-27	2.24205e-25	Phi-1 protein
Mf24382	2203.74	588.621	725.599	1752.74	-1.5742	6.3638e-137	1.89104e-134	phloem specific protein
Mf34213	10.089	29.9214	23.0503	1.57668	4.24622	2.5e-07	1.2472e-06	phosphate transporter 2
Mf37289	14.2313	10.9934	16.185	23.1289	-1.07306	0.0279043	0.0326734	phosphate transporter1-2
Mf49961	2.13595	13.7277	7.49007	3.4124	2.00823	0.0309444	0.0353515	phosphatidate cytidylyltransferase family protein
Mf22189	11.0531	10.4154	15.9338	27.4824	-1.39979	0.00613105	0.0102108	phosphatidic acid phosphatase, putative
Mf86929	65.0071	428.869	53.0091	47.522	3.17387	1.28e-76	1.24104e-74	phosphatidylcholine transfer protein, putative
Mf64165	3.27039	7.06226	3.31037	0.754839	3.22589	0.0390973	0.0405144	phosphatidylcholine transfer protein, putative
Mf83384	1.16737	0.547026	0.0372806	13.7587	-4.65259	0.000481933	0.0011823	phosphatidylinositol 3-kinase, root isoform
Mf27846	1.21944	10.8716	3.57928	1.50859	2.84929	0.0224955	0.0270723	phosphoenolpyruvate carboxykinase, partial
Mf26847	86.4799	44.8282	70.4604	93.6212	-1.06243	2.68522e-05	9.37297e-05	phosphoenolpyruvate carboxylase
Mf25182	6.88817	4.37307	6.03475	13.2197	-1.59597	0.0401702	0.0413548	phosphoenolpyruvate carboxylase [EC:4.1.1.31]
Mf52774	61.0141	255.282	143.494	60.9204	2.06709	3.41e-29	9.27354e-28	phosphoenolpyruvate-carboxylase
Mf83656	27.0492	37.4891	52.5845	7.31271	2.35799	9.42e-06	3.64066e-05	Phosphoethanolamine N-methyltransferase
Mf23496	33.152	18.546	39.9079	41.8159	-1.17294	0.00300039	0.0056108	phosphoglucomutase, putative
Mf90546	29.2296	51.6686	40.146	21.4669	1.26717	0.000654843	0.00153554	Phosphoinositide phospholipase C
Mf90545	8.66162	21.3808	13.2317	6.65196	1.68446	0.008167	0.0124317	Phosphoinositide phospholipase C
Mf9576	4.71461	0.662692	6.32118	7.72358	-3.54286	0.0207074	0.0261852	phospholipase A-2-activating protein
Mf55875	1.22838	10.8851	3.58964	0.895932	3.60282	0.00635962	0.0103897	Phospholipid-transporting ATPase
Mf23799	10.0051	23.3718	13.987	2.39516	3.28657	4.97e-05	0.000160392	phosphoric diester hydrolase, putative
Mf87797	95.0825	50.6917	114.118	110.654	-1.12623	1.33384e-06	5.94965e-06	photosystem II
Mf20299	19.4177	20.3834	24.292	7.86986	1.37298	0.0242026	0.0287927	Photosystem II CP47 chlorophyll apoprotein
Mf23589	219.02	95.5532	195.259	225.812	-1.24075	1.2958e-13	1.30292e-12	photosystem II oxygen-evolving enhancer protein 1
Mf14421	457.651	16.8997	89.2676	96.0127	-2.50623	3.80636e-15	4.24815e-14	photosystem II protein K (chloroplast)
Mf36442	53.7119	50.2129	61.9202	15.8229	1.66604	2.22e-05	7.9273e-05	phototropin 1
Mf18484	22.4163	12.6819	19.7397	3.55816	1.83357	0.0491196	0.0491196	phototropin-like protein
Mf46126	9.66346	16.752	16.4644	3.29871	2.34436	0.0072214	0.0114454	phragmoplast orienting kinesin 2
Mf92942	12.633	7.8799	13.5186	26.8241	-1.76728	0.00111792	0.00241682	phytase
Mf53838	45.7817	129.872	76.9346	39.1521	1.72993	3.08e-12	2.74736e-11	phytoalexin-deficient 4-1 protein
Mf50858	1.71625	64.9354	3.90654	11.5442	2.49184	6.26e-10	4.47429e-09	Phytoalexin-deficient 4-2 protein
Mf32515	13.5388	19.8001	21.5774	3.30644	2.58216	0.00155172	0.00318925	phytocalpain
Mf41519	1.26709	18.9291	4.06434	2.1646	3.12843	0.000859763	0.00193176	PHYTOCHROME AND FLOWERING TIME
Mf22442	135.09	52.7128	90.0256	134.605	-1.35251	8.04472e-10	5.6256e-09	phytocyanin-like arabinogalactan-protein
Mf55755	7.77338	8.79543	8.31442	21.6476	-1.29938	0.0193461	0.024988	Phytoene desaturase
Mf49055	7.81108	22.3629	18.7631	4.58349	2.28659	0.000918141	0.00203625	PIF-like transposase
Mf24871	1.30425	14.6787	1.793	3.1291	2.2299	0.0192566	0.024894	Pinus taeda anonymous locus 0_10415_01 genomic sequence
Mf35512	27.2552	31.693	11.5934	9.96806	1.66878	0.000949955	0.00209846	Pinus taeda anonymous locus 0_17701_01 genomic sequence gb|AFG62681.1| Pinus taeda anonymous locus 0_17701_01 genomic sequence gb|AFG62682.1| Pinus taeda anonymous locus 0_17701_01 genomic sequence gb|AFG62684.1| Pinus taeda anonymous locus 0_17701_01 genomic sequence gb|AFG62685.1| Pinus taeda anonymous locus 0_17701_01 genomic sequence gb|AFG62686.1| Pinus taeda anonymous locus 0_17701_01 genom…
Mf35879	3.09132	4.62411	8.34694	14.3339	-1.63218	0.0257035	0.0303917	Pinus taeda anonymous locus 0_18587_01 genomic sequence
Mf83333	3.39085	9.0292	2.55534	1.58762	2.50773	0.0386207	0.0405144	Pinus taeda anonymous locus 0_2478_01 genomic sequence gb|AFG69057.1| Pinus taeda anonymous locus 0_2478_01 genomic sequence gb|AFG69058.1| Pinus taeda anonymous locus 0_2478_01 genomic sequence gb|AFG69059.1| Pinus taeda anonymous locus 0_2478_01 genomic sequence gb|AFG69060.1| Pinus taeda anonymous locus 0_2478_01 genomic sequence gb|AFG69061.1| Pinus taeda anonymous locus 0_2478_01 genomic seq…
Mf45812	16.559	24.8633	21.5035	7.06739	1.81477	0.00457806	0.0078622	Pinus taeda anonymous locus 0_9551_02 genomic sequence gb|AFG58926.1| Pinus taeda anonymous locus 0_9551_02 genomic sequence
Mf36846	13.2996	37.1054	6.32007	12.5721	1.5614	0.000629009	0.00147885	Pinus taeda anonymous locus 2_10390_01 genomic sequence
Mf23458	10.3354	20.563	19.6564	5.67689	1.85688	0.00595136	0.0099786	Pinus taeda anonymous locus 2_1457_01 genomic sequence gb|AFG63173.1| Pinus taeda anonymous locus 2_1457_01 genomic sequence gb|AFG63174.1| Pinus taeda anonymous locus 2_1457_01 genomic sequence gb|AFG63175.1| Pinus taeda anonymous locus 2_1457_01 genomic sequence gb|AFG63176.1| Pinus taeda anonymous locus 2_1457_01 genomic sequence gb|AFG63177.1| Pinus taeda anonymous locus 2_1457_01 genomic seq…
Mf24397	24.3957	8.6153	1.88728	49.7293	-2.52912	2.60763e-08	1.50395e-07	Pinus taeda anonymous locus 2_5255_01 genomic sequence gb|AFG61374.1| Pinus taeda anonymous locus 2_5255_01 genomic sequence
Mf86913	20.8006	3.44393	1.36855	11.413	-1.72855	0.047671	0.0480155	Pinus taeda anonymous locus 2_5255_01 genomic sequence gb|AFG61374.1| Pinus taeda anonymous locus 2_5255_01 genomic sequence
Mf39357	16.7463	38.3135	16.8319	17.7381	1.111	0.00757749	0.0116778	Pinus taeda anonymous locus 2_6874_01 genomic sequence
Mf50445	2.8822	7.66086	4.71963	0.334726	4.51645	0.0390973	0.0405144	Pinus taeda anonymous locus 2_8201_01 genomic sequence gb|AFG61103.1| Pinus taeda anonymous locus 2_8201_01 genomic sequence gb|AFG61104.1| Pinus taeda anonymous locus 2_8201_01 genomic sequence gb|AFG61105.1| Pinus taeda anonymous locus 2_8201_01 genomic sequence gb|AFG61106.1| Pinus taeda anonymous locus 2_8201_01 genomic sequence gb|AFG61107.1| Pinus taeda anonymous locus 2_8201_01 genomic seq…
Mf32259	18.4295	11.5761	28.2223	29.9927	-1.37346	0.00514627	0.00877384	Pinus taeda anonymous locus 2_9289_01 genomic sequence
Mf38507	33.0694	20.4753	40.6058	56.2853	-1.45887	3.44026e-05	0.000117386	Pinus taeda anonymous locus 2_9735_01 genomic sequence
Mf49854	26.3245	78.3182	32.1157	35.7361	1.13197	7.81e-05	0.000239235	Pinus taeda anonymous locus CL748Contig1_01 genomic sequence
Mf53912	15.7804	32.9103	21.2849	12.3371	1.41554	0.00457128	0.0078622	Pinus taeda anonymous locus UMN_4541_01 genomic sequence gb|AFG64730.1| Pinus taeda anonymous locus UMN_4541_01 genomic sequence gb|AFG64732.1| Pinus taeda anonymous locus UMN_4541_01 genomic sequence
Mf15595	0	0	12.7336	17.8817	-5	3.39315e-06	1.39994e-05	plant synaptotagmin
Mf49622	22.9027	27.3065	22.153	9.69299	1.49423	0.00513142	0.00875522	Plant synaptotagmin
Mf33679	12.4537	5.85206	11.5994	17.2468	-1.55931	0.014055	0.0189725	plasmid partition ParA protein
Mf35054	49.3655	50.774	30.6585	16.1526	1.65232	4.56e-05	0.00014845	plastid transcriptionally active 12
Mf69663	11.2591	2.47542	4.58985	13.7466	-2.47333	0.00718679	0.0114454	plastidic glucose 6-phoaphate/phosphate translocator2
Mf23818	179.993	177.074	179.454	82.6473	1.09931	6.08e-09	3.79256e-08	Plastid-specific 30S ribosomal protein 1, chloroplast precursor, putative
Mf9948	22.2223	63.1677	41.0599	2.01788	4.96827	7.32e-16	8.84748e-15	Pleiotropic drug resistance protein
Mf37237	1.15664	34.1622	9.09912	2.92458	3.5461	6.82e-08	3.67358e-07	Pleiotropic drug resistance protein
Mf54271	2.51948	20.2172	11.0747	0.350425	5.85033	1.11e-05	4.21686e-05	Pleiotropic drug resistance protein
Mf28736	8.07318	1.06321	1.16046	14.9525	-3.81389	0.00122925	0.00263961	Pleiotropic drug resistance protein
Mf37238	2.99892	17.874	13.452	2.82232	2.66291	0.00149623	0.0031125	Pleiotropic drug resistance protein
Mf34520	0.295218	8.18053	0.885775	0.145456	5.81354	0.0215097	0.0264533	Pleiotropic drug resistance protein
Mf34523	0.499626	9.6475	6.68012	1.1486	3.07028	0.0386207	0.0405144	Pleiotropic drug resistance protein
Mf28066	33.3501	9.75739	51.3089	32.9125	-1.75407	0.000359912	0.000911014	Pollen Ole e 1 allergen and extensin family protein
Mf27367	8.10523	13.1768	19.6863	3.1176	2.07949	0.0309444	0.0353515	Pollen Ole e 1 allergen and extensin family protein
Mf25085	41.5637	27.88	43.195	73.7559	-1.40353	3.64187e-06	1.49351e-05	Polyadenylate-binding protein
Mf31098	11.9004	9.05721	13.2023	21.1429	-1.22303	0.0340292	0.0381399	polychome, UV-B-insensitive 4
Mf19694	2.49333	1.92399	7.54821	8.75765	-2.18644	0.037395	0.0405144	Polygalacturonase inhibiting protein
Mf20608	18.3976	4.9916	18.9618	25.7334	-2.36607	0.000103314	0.000309664	polygalacturonase inhibitor (PGIP)
Mf45654	69.2765	12.4318	82.7144	136.033	-3.45185	9.23673e-28	2.35347e-26	Polygalacturonase inhibitor protein
Mf45651	58.6213	23.4732	38.7154	61.7561	-1.39557	3.18926e-05	0.00010961	Polygalacturonase inhibitor protein
Mf45653	18.2714	4.88459	39.5759	27.9915	-2.51868	3.48493e-05	0.000118299	Polygalacturonase inhibitor protein
Mf38780	31.7655	10.8016	34.0733	26.3565	-1.28691	0.00907457	0.0136848	polygalacturonase inhibitor-like protein
Mf20052	176.523	83.8472	211.722	229.03	-1.4497	2.69148e-17	3.62459e-16	Polygalacturonase-1 non-catalytic subunit beta
Mf51090	14.809	2.857	22.4661	11.5451	-2.01471	0.020497	0.0261852	polygalacturonase-inhibiting protein
Mf86224	4.438	4.66169	22.0244	26.6329	-2.51428	6.0148e-05	0.000190644	polygalacturonase-inhibiting protein 2, partial
Mf86665	25.8874	18.2677	9.06836	46.3199	-1.34234	0.000487727	0.00119551	Polynucleotidyl transferase, Ribonuclease H fold
Mf28148	14.3068	11.4381	15.6072	28.0555	-1.29444	0.00757026	0.0116747	Polynucleotidyl transferase, Ribonuclease H fold
Mf84303	1.49207	16.3141	6.98643	1.84156	3.14712	0.00073181	0.00169113	Polyphosphoinositide binding protein Ssh1p
Mf33030	75.3944	7.40807	30.1727	59.7315	-3.01132	2.5668e-11	2.12657e-10	polyprotein-like, putative
Mf42997	33.8591	42.9227	39.5631	8.77951	2.28953	2.09e-06	9.00618e-06	polyribonucleotide nucleotidyltransferase, putative
Mf24479	396.286	175.764	185.708	403.436	-1.1987	2.34976e-22	4.46e-21	Polyubiquitin
Mf27962	20.6275	32.0139	22.8305	6.10158	2.39144	4.29e-05	0.000140377	Polyubiquitin
Mf18836	14.3656	9.68773	13.9578	26.3233	-1.44211	0.00485018	0.00830396	POT family domain containing protein, expressed
Mf30155	39.998	14.8495	19.0075	34.6566	-1.22272	0.00438228	0.00760209	Potassium channel
Mf28206	0.704841	8.7183	1.52149	0.708113	3.622	0.0215097	0.0264533	PREDICTED: (+)-neomenthol dehydrogenase-like
Mf45448	3.67811	19.2737	19.4945	7.96539	1.27482	0.0358032	0.0393888	PREDICTED: (+)-neomenthol dehydrogenase-like isoform 1
Mf90311	8.74692	2.37874	5.62732	17.359	-2.86741	0.000797675	0.00182536	PREDICTED: (3S,6E)-nerolidol synthase 2, chloroplastic/mitochondrial-like
Mf89682	8.10845	45.4612	29.0973	5.11372	3.15219	1.07e-08	6.40564e-08	PREDICTED: 12-oxophytodienoate reductase 2-like
Mf16114	29.8627	5.78822	21.0797	42.1888	-2.86567	2.73478e-08	1.56905e-07	PREDICTED: 14 kDa proline-rich protein DC2.15-like
Mf91687	1.65558	26.3994	14.843	5.06058	2.38313	0.000326938	0.000832274	PREDICTED: 1-aminocyclopropane-1-carboxylate oxidase homolog 12-like
Mf54593	0.0970672	10.1263	1.71331	0.47264	4.42122	0.00635962	0.0103897	PREDICTED: 1-aminocyclopropane-1-carboxylate oxidase homolog 12-like
Mf91054	8.67632	6.17222	19.6317	16.6466	-1.43137	0.0420464	0.0428437	PREDICTED: 1-aminocyclopropane-1-carboxylate oxidase homolog 1-like
Mf38921	0.51275	7.13827	0.564493	0.345631	4.36827	0.0390973	0.0405144	PREDICTED: 1-aminocyclopropane-1-carboxylate synthase 7-like
Mf42849	75.1454	102.714	97.0561	41.5038	1.30732	4.62e-07	2.218e-06	PREDICTED: 1-deoxy-D-xylulose 5-phosphate reductoisomerase, chloroplastic-like
Mf48747	267.073	174.189	217.782	590.894	-1.76225	6.95252e-55	4.36577e-53	PREDICTED: 21 kDa protein-like
Mf33689	0.556304	3.98822	11.9439	25.2462	-2.66225	3.06422e-05	0.000105224	PREDICTED: 26S proteasome non-ATPase regulatory subunit 1-like
Mf46931	35.5159	54.682	39.4497	9.73115	2.49038	1.22e-08	7.22603e-08	PREDICTED: 2-oxoglutarate dehydrogenase, mitochondrial-like
Mf39575	315.208	206.156	154.717	63.6153	1.69629	1.76e-18	2.64296e-17	PREDICTED: 2-oxoglutarate/malate translocator, chloroplastic-like
Mf24066	26.3117	17.9781	33.8863	43.4274	-1.27237	0.000843422	0.00191726	PREDICTED: 2-oxoisovalerate dehydrogenase subunit alpha, mitochondrial-like
Mf92439	18.1633	21.7896	23.8462	6.23764	1.80457	0.008167	0.0124317	PREDICTED: 30S ribosomal protein S1-like
Mf37912	68.7488	66.5099	71.3177	28.7985	1.20758	0.000136204	0.000394461	PREDICTED: 33 kDa ribonucleoprotein, chloroplastic-like
Mf33531	3.79256	1.07539	10.0759	12.4499	-3.5332	0.00396262	0.00706931	PREDICTED: 3-ketoacyl-CoA synthase 12-like, partial
Mf31451	3.02929	43.2476	11.5848	12.0582	1.84261	4.8e-05	0.000155243	PREDICTED: 3-ketoacyl-CoA synthase 4-like
Mf31453	8.27147	63.6638	24.887	26.1834	1.28182	0.000135931	0.000393926	PREDICTED: 3-ketoacyl-CoA synthase 4-like
Mf54494	36.7782	106.641	53.6123	36.6427	1.54116	4.9e-09	3.08237e-08	PREDICTED: 3-ketoacyl-CoA thiolase 2, peroxisomal-like
Mf20036	248.765	176.421	218.112	353.746	-1.00369	3.1175e-15	3.50509e-14	PREDICTED: 40S ribosomal protein S26-1-like
Mf43447	55.9572	59.8253	52.1984	20.1658	1.56885	1.75e-05	6.36104e-05	PREDICTED: 40S ribosomal protein S5-1-like
Mf54409	4.39234	28.48	9.08434	2.26391	3.65306	2.59e-06	1.10223e-05	PREDICTED: 4-coumarate--CoA ligase-like 7-like
Mf37655	1.00657	18.5096	3.56222	2.84725	2.70063	0.000859763	0.00193176	PREDICTED: 4-coumarate--CoA ligase-like 7-like
Mf89684	6.98688	0.846904	6.46361	7.27495	-3.10267	0.0207074	0.0261852	PREDICTED: 50S ribosomal protein L13-like
Mf39416	43.7034	45.8709	34.1278	21.0932	1.1208	0.00496272	0.00848476	PREDICTED: 50S ribosomal protein L4, chloroplastic-like isoform 2
Mf38446	45.3901	26.3166	40.826	74.4386	-1.50008	1.29523e-06	5.82129e-06	PREDICTED: 60S ribosomal protein L12-1-like
Mf89032	51.3554	29.1586	48.8798	60.4087	-1.05083	0.00105248	0.002282	PREDICTED: 60S ribosomal protein L12-like
Mf8482	360.582	246.031	262.735	517.021	-1.07138	8.60765e-24	1.78607e-22	PREDICTED: 60S ribosomal protein L13-2 isoform 1
Mf1193	26.8957	15.6366	23.0626	35.8675	-1.19775	0.00523614	0.00890281	PREDICTED: 60S ribosomal protein L2, mitochondrial-like
Mf23501	33.5231	12.7462	13.1274	41.3866	-1.6991	6.70342e-05	0.000208528	PREDICTED: 60S ribosomal protein L27a-3-like
Mf29171	28.7603	2.73123	15.7173	19	-2.79838	0.00045272	0.00112236	PREDICTED: 60S ribosomal protein L34-like isoform 1
Mf23500	488.835	282.055	291.953	622.786	-1.14276	3.67265e-31	1.09121e-29	PREDICTED: 60S ribosomal protein L44-like
Mf13674	5.10978	3.35852	4.47875	11.6037	-1.78869	0.047671	0.0480155	PREDICTED: 60S ribosomal protein L8-3-like
Mf55705	30.1044	40.7395	36.7464	16.9184	1.26784	0.00225924	0.0044252	PREDICTED: 6-phosphofructo-2-kinase/fructose-2,6-biphosphatase-like
Mf29976	35.2115	35.6185	36.8702	17.2521	1.04585	0.0199702	0.0257122	PREDICTED: 6-phosphofructo-2-kinase/fructose-2,6-biphosphatase-like
Mf30671	4.5006	15.6218	8.68764	3.90732	1.99931	0.0118515	0.0167802	PREDICTED: 6-phosphofructokinase 3-like
Mf82315	0	1.34487	0.419097	8.72041	-2.69693	0.037395	0.0405144	PREDICTED: 7-ethoxycoumarin O-deethylase-like
Mf55518	3.80223	28.9188	13.9029	5.55936	2.37902	0.000118086	0.000346489	PREDICTED: ABC transporter A family member 7-like
Mf46658	9.17032	13.012	16.5909	2.4105	2.43244	0.0127558	0.0176078	PREDICTED: ABC transporter B family member 25, mitochondrial-like
Mf53370	25.8655	7.79423	25.6508	28.6538	-1.87825	0.000438069	0.00109089	PREDICTED: ABC transporter B family member 2-like
Mf37838	29.2386	83.3139	63.0274	38.0894	1.12917	6.36e-05	0.000200747	PREDICTED: ABC transporter B family member 4-like
Mf94971	10.2881	43.0449	37.7994	8.76423	2.29614	1.25e-06	5.6143e-06	PREDICTED: ABC transporter C family member 10-like, partial
Mf22101	72.8929	117.55	97.141	29.3586	2.00142	1.78e-13	1.76418e-12	PREDICTED: ABC transporter C family member 2-like
Mf56063	6.45023	9.44719	7.15719	1.97051	2.26132	0.0386207	0.0405144	PREDICTED: ABC transporter C family member 2-like
Mf56014	17.8514	24.3193	17.1093	5.34914	2.18472	0.000884277	0.00197986	PREDICTED: ABC transporter C family member 4-like
Mf20271	69.6885	18.7613	30.6224	44.0258	-1.23059	0.00102619	0.00222825	PREDICTED: ABC transporter C family member 4-like
Mf83476	27.2383	22.5032	29.1248	5.10902	2.13901	0.00232913	0.00454814	PREDICTED: ABC transporter C family member 4-like
Mf83475	9.29746	13.14	16.7278	1.62767	3.01309	0.00419254	0.00732741	PREDICTED: ABC transporter C family member 4-like
Mf22089	12.0642	9.13813	17.3682	22.6269	-1.30807	0.023491	0.0280358	PREDICTED: ABC transporter C family member 5-like
Mf22088	15.6906	13.4983	14.4473	3.76128	1.84348	0.0309444	0.0353515	PREDICTED: ABC transporter C family member 5-like
Mf51240	15.2026	20.5827	24.7826	3.22311	2.67491	0.000915747	0.00203625	PREDICTED: ABC transporter C family member 9-like
Mf22537	9.17751	27.2155	23.1009	13.2581	1.03755	0.043739	0.0442851	PREDICTED: ABC transporter F family member 1-like isoform 1
Mf33511	18.5422	20.7072	39.1098	6.37082	1.70058	0.0125906	0.0175208	PREDICTED: ABC transporter G family member 11-like
Mf30740	8.4138	64.7495	28.0246	7.66638	3.07825	3.45e-12	3.05905e-11	PREDICTED: ABC transporter G family member 36-like
Mf30746	1.44533	32.6668	12.5191	0.617093	5.72619	4.16e-09	2.65051e-08	PREDICTED: ABC transporter G family member 36-like isoform 1
Mf30742	4.93809	42.9098	14.8008	1.02371	5.38943	6.09e-11	4.80733e-10	PREDICTED: ABC transporter G family member 36-like isoform 2
Mf30745	2.24666	35.4677	14.6038	0.675062	5.71534	5.67e-10	4.07217e-09	PREDICTED: ABC transporter G family member 36-like isoform 2
Mf30739	4.50883	38.4866	13.8459	1.05194	5.19323	8.06e-10	5.6256e-09	PREDICTED: ABC transporter G family member 36-like isoform 2
Mf30744	7.11357	49.3898	36.4018	16.1205	1.61532	6.89e-05	0.000213695	PREDICTED: ABC transporter G family member 36-like isoform 2
Mf25019	12.6688	52.3764	28.8656	16.0525	1.70612	1.97e-05	7.09136e-05	PREDICTED: abhydrolase domain-containing protein 4-like
Mf44428	3.52017	3.02201	4.72768	11.6522	-1.94702	0.047671	0.0480155	PREDICTED: abhydrolase domain-containing protein FAM108C1-like
Mf29040	10.7612	36.8782	32.9906	10.7302	1.78109	0.000225312	0.000606087	PREDICTED: abscisate beta-glucosyltransferase-like
Mf47538	39.5404	49.4349	10.4049	8.14083	2.60228	5.45e-08	2.9788e-07	PREDICTED: abscisic acid 8'-hydroxylase 1-like
Mf87623	5.5479	14.3996	10.886	30.4069	-1.07837	0.0179774	0.02361	PREDICTED: abscisic acid receptor PYL5-like
Mf22751	26.2873	19.4919	39.6073	65.9941	-1.75946	3.78377e-07	1.84048e-06	PREDICTED: abscisic acid receptor PYR1-like
Mf34841	26.1526	11.751	22.8491	30.1288	-1.35836	0.0034715	0.00634026	PREDICTED: abscisic-aldehyde oxidase-like
Mf31404	73.4339	105.081	94.7127	46.8968	1.16394	2.23e-06	9.5817e-06	PREDICTED: acetyl-CoA carboxylase 1-like
Mf51583	16.9434	9.21726	16.1535	38.1213	-2.04819	2.1526e-05	7.68349e-05	PREDICTED: acetyl-CoA carboxylase 1-like
Mf53751	21.6284	28.5576	32.2981	12.9808	1.1375	0.0196246	0.0252818	PREDICTED: activating signal cointegrator 1 complex subunit 3-like
Mf93937	17.4293	38.2354	29.0074	13.1406	1.54088	0.000812647	0.00185487	PREDICTED: acyl-CoA dehydrogenase family member 10-like
Mf22143	3.03585	2.77659	4.93984	11.2474	-2.01821	0.020497	0.0261852	PREDICTED: acyl-protein thioesterase 2
Mf30120	11.0906	3.31637	6.96267	12.1752	-1.87627	0.0298788	0.0345321	PREDICTED: adenosine deaminase-like protein-like
Mf28158	15.8958	5.22015	24.2445	23.1627	-2.14964	0.00081928	0.00186809	PREDICTED: adiponectin receptor protein 2-like isoform 1
Mf28785	17.9628	53.8787	23.7801	20.389	1.40192	0.000180287	0.00050161	PREDICTED: ADP-ribosylation factor GTPase-activating protein AGD12-like
Mf41606	28.1883	13.5651	19.5653	39.3873	-1.53783	0.000329959	0.000838051	PREDICTED: ADP-ribosylation factor GTPase-activating protein AGD3-like
Mf1417	33.9981	21.2454	28.7732	43.897	-1.04697	0.00646174	0.0105488	PREDICTED: ADP-ribosylation factor GTPase-activating protein AGD3-like
Mf29498	51.601	147.56	83.7137	46.1775	1.67604	4.02e-13	3.82286e-12	PREDICTED: aldehyde dehydrogenase family 2 member C4-like
Mf85740	14.081	50.8021	19.0196	6.60086	2.94416	2.5e-09	1.64454e-08	PREDICTED: aldehyde dehydrogenase family 2 member C4-like
Mf32061	28.2551	57.8648	45.5634	27.3659	1.08031	0.00163593	0.00335305	PREDICTED: aldehyde dehydrogenase family 2 member C4-like
Mf37321	24.0763	144.61	67.1261	17.2478	3.06768	1.02e-25	2.33292e-24	PREDICTED: aldehyde dehydrogenase family 3 member H1-like
Mf54660	0.845722	0.646613	0.806923	9.83895	-3.92753	0.00604436	0.0100815	PREDICTED: alpha-galactosidase-like
Mf52356	24.0056	40.9059	19.6652	17.403	1.23297	0.00383553	0.00692149	PREDICTED: amino acid permease 2-like
Mf93881	12.3547	26.1295	13.5205	12.2379	1.09432	0.0386357	0.0405144	PREDICTED: amino acid permease 3-like
Mf24999	33.2899	13.4876	28.3048	38.3976	-1.50938	0.000499239	0.00121077	PREDICTED: amino acid permease 8-like
Mf21537	1.88064	20.3811	10.168	4.71497	2.11191	0.00250666	0.00479815	PREDICTED: amino-acid permease BAT1-like isoform 2
Mf90253	35.3053	18.2756	36.8025	43.2101	-1.24145	0.00147609	0.00308933	PREDICTED: aminotransferase YbdL-like
Mf30335	7.00083	4.51397	4.84875	13.3451	-1.56384	0.0401702	0.0413548	PREDICTED: anaphase-promoting complex subunit cdc20-like
Mf88545	20.8737	22.4742	15.6789	6.04266	1.89501	0.00524987	0.00890281	PREDICTED: ankyrin repeat domain-containing protein, chloroplastic-like
Mf50210	9.63717	42.9214	25.3441	19.2407	1.15754	0.0052095	0.00887486	PREDICTED: ankyrin repeat-containing protein At3g12360-like
Mf50521	1.30284	7.36788	2.94166	0.338593	4.44363	0.0390973	0.0405144	PREDICTED: ankyrin-3-like
Mf41704	11.4054	28.0987	10.8976	13.4103	1.06716	0.0316887	0.0360356	PREDICTED: anthocyanidin 5,3-O-glucosyltransferase-like
Mf83412	10.6846	2.73574	5.2085	11.5321	-2.07565	0.020497	0.0261852	PREDICTED: anthocyanin 3'-O-beta-glucosyltransferase-like
Mf2630	26.3593	48.1443	41.1786	15.4876	1.63625	5.2e-05	0.000167572	PREDICTED: AP-2 complex subunit alpha-1-like
Mf50603	369.532	158.609	305.699	382.075	-1.26838	4.22061e-23	8.51638e-22	PREDICTED: arabinogalactan peptide 20-like
Mf27876	0	16.4457	0.530208	1.62212	3.34176	0.00073181	0.00169113	PREDICTED: arginase-like
Mf44413	45.7235	20.3483	27.1531	51.8907	-1.35057	0.000238607	0.00063992	PREDICTED: argininosuccinate synthase, chloroplastic-like
Mf85335	1.20926	1.03666	1.90352	9.89944	-3.2554	0.0216549	0.0264533	PREDICTED: argininosuccinate synthase, chloroplastic-like
Mf83555	12.5899	27.9202	23.6561	12.2025	1.19413	0.0276627	0.0324673	PREDICTED: arginyl-tRNA--protein transferase 1-like
Mf87609	11.0614	17.8419	15.1757	6.17954	1.5297	0.0433916	0.0439733	PREDICTED: armadillo repeat-containing kinesin-like protein 2-like
Mf33400	35.4552	43.1052	46.1555	18.8173	1.1958	0.00225652	0.00442376	PREDICTED: asparaginyl-tRNA synthetase, chloroplastic/mitochondrial-like
Mf86988	227.744	90.9458	216.687	372.906	-2.03573	1.71311e-42	7.78225e-41	PREDICTED: aspartic proteinase nepenthesin-1-like
Mf86987	103.802	33.611	94.0673	165.583	-2.30055	1.18769e-22	2.33806e-21	PREDICTED: aspartic proteinase nepenthesin-1-like
Mf28005	189.038	93.7513	187.261	233.985	-1.31951	2.51017e-15	2.8485e-14	PREDICTED: aspartic proteinase nepenthesin-1-like
Mf46957	37.8437	17.0602	22.414	44.8746	-1.39526	0.000577812	0.00136279	PREDICTED: aspartic proteinase nepenthesin-1-like
Mf25785	12.1937	0.310225	1.94932	6.3809	-4.36237	0.0378748	0.0405144	PREDICTED: aspartic proteinase nepenthesin-1-like
Mf36604	49.7803	16.8876	29.502	36.9851	-1.13098	0.00617337	0.0102697	PREDICTED: aspartic proteinase nepenthesin-2-like
Mf52031	57.4977	116.191	79.1521	29.4539	1.97997	2.84e-13	2.75956e-12	PREDICTED: aspartyl/glutamyl-tRNA(Asn/Gln) amidotransferase subunit C-like
Mf32045	30.3843	8.62545	14.6864	19.4012	-1.16947	0.0415628	0.0424771	PREDICTED: ATP sulfurylase 2-like
Mf49631	499.037	129.975	290.148	303.44	-1.22318	1.03425e-17	1.44006e-16	PREDICTED: ATP synthase delta chain, chloroplastic-like
Mf87370	0.762528	13.1268	7.87227	3.38582	1.95494	0.0309444	0.0353515	PREDICTED: ATPase 9, plasma membrane-type-like
Mf42438	16.5633	10.9663	13.3602	22.3896	-1.02975	0.0398006	0.0411762	PREDICTED: ATPase family AAA domain-containing protein 2B-like
Mf18473	34.4676	21.7016	32.34	45.8191	-1.07815	0.00337815	0.006231	PREDICTED: ATP-dependent Clp protease adapter protein ClpS-like
Mf47476	33.4902	32.3353	24.9085	6.53681	2.30645	4.29e-05	0.000140377	PREDICTED: ATP-dependent Clp protease ATP-binding subunit ClpX-like
Mf26884	19.2707	30.0966	34.4205	11.7022	1.36282	0.00544172	0.00920367	PREDICTED: ATP-dependent Clp protease ATP-binding subunit ClpX-like isoform 1
Mf89708	20.6087	28.534	30.8438	5.162	2.46668	0.000118086	0.000346489	PREDICTED: ATP-dependent helicase BRM-like
Mf84153	227.453	175.746	277.769	55.4493	1.66425	2.24e-15	2.55509e-14	PREDICTED: ATP-dependent zinc metalloprotease FTSH 2, chloroplastic-like
Mf40528	57.563	51.8849	53.0918	17.8013	1.54333	5.99e-05	0.000190644	PREDICTED: ATP-dependent zinc metalloprotease FtsH 3-like
Mf37010	24.5509	26.8561	27.4217	9.77216	1.4585	0.00767725	0.0118152	PREDICTED: ATP-dependent zinc metalloprotease FTSH 9, chloroplastic-like
Mf93200	13.4516	28.456	20.2037	7.55412	1.9134	0.000759622	0.00174815	PREDICTED: auxin response factor 1-like
Mf32868	4.87267	0.703536	5.32758	12.103	-4.1046	0.000912837	0.00203625	PREDICTED: auxin response factor 4-like
Mf35505	82.4427	92.6893	71.3154	45.6732	1.02105	8.66e-05	0.000264003	PREDICTED: auxin response factor 6-like
Mf35506	12.9976	20.6896	14.7879	4.05195	2.35222	0.00250666	0.00479815	PREDICTED: auxin response factor 6-like
Mf51159	85.3063	23.476	44.7692	76.8619	-1.71108	6.69321e-08	3.61666e-07	PREDICTED: auxin response factor 8-like
Mf92736	9.80263	45.8781	16.3257	13.4717	1.76787	4.31e-05	0.000140928	PREDICTED: auxin response factor 9-like
Mf51176	20.5035	82.0071	34.0013	37.9253	1.11259	5.49e-05	0.000176281	PREDICTED: auxin response factor 9-like
Mf50863	5.34866	21.5971	10.1446	5.41269	1.99642	0.00373827	0.00676103	PREDICTED: auxin response factor 9-like
Mf46405	12.9084	3.82392	11.2806	15.4966	-2.01883	0.0068597	0.0110688	PREDICTED: auxin transporter-like protein 4-like
Mf29787	41.0966	13.3801	24.4657	65.1429	-2.28352	1.56835e-09	1.05455e-08	PREDICTED: auxin transporter-like protein 5-like
Mf34869	155.388	375.758	135.107	139.088	1.43381	2.49e-25	5.5527e-24	PREDICTED: auxin-induced in root cultures protein 12-like
Mf28746	197.211	68.963	141.853	218.609	-1.66446	7.40001e-20	1.21786e-18	PREDICTED: auxin-induced in root cultures protein 12-like
Mf31967	25.9477	2.67638	15.3795	13.3034	-2.31344	0.00718679	0.0114454	PREDICTED: auxin-induced protein 15A-like
Mf82700	19.9784	38.1166	35.5468	5.43248	2.81074	5.54e-07	2.62576e-06	PREDICTED: auxin-induced protein 22E-like
Mf84930	21.1198	19.4637	16.9229	5.36259	1.85978	0.0093921	0.0140331	PREDICTED: auxin-induced protein 22E-like
Mf39243	92.831	49.6762	73.0011	180.476	-1.86118	3.82711e-19	5.99361e-18	PREDICTED: auxin-induced protein 5NG4-like
Mf37141	92.8425	349.576	163.433	148.313	1.23696	3.87e-19	6.03503e-18	PREDICTED: auxin-induced protein 5NG4-like
Mf39248	71.9379	90.6661	96.2224	183.945	-1.02064	1.03989e-08	6.25121e-08	PREDICTED: auxin-induced protein 5NG4-like
Mf85930	6.0928	3.71817	10.6696	23.4027	-2.65401	9.46622e-05	0.000286347	PREDICTED: auxin-induced protein 5NG4-like
Mf87827	7.33267	9.67918	19.3325	31.7814	-1.71523	0.000564538	0.00133289	PREDICTED: auxin-induced protein 5NG4-like
Mf44751	3.6087	20.2601	7.33466	3.06588	2.72427	0.000915747	0.00203625	PREDICTED: auxin-induced protein 5NG4-like
Mf29210	7.47059	6.96662	9.34648	17.521	-1.33055	0.028016	0.0327184	PREDICTED: auxin-induced protein 5NG4-like
Mf24517	17.1807	7.08467	15.1295	23.0619	-1.70274	0.00432232	0.00754202	PREDICTED: auxin-responsive protein IAA27 isoform 1
Mf86564	11.8069	35.4776	16.3066	9.84587	1.84932	0.000158571	0.000446763	PREDICTED: BAG family molecular chaperone regulator 1-like
Mf89958	119.848	41.2145	80.7625	90.0171	-1.12705	1.73582e-05	6.3402e-05	PREDICTED: BAHD acyltransferase DCR-like
Mf49833	6.12079	26.8011	29.0761	10.0195	1.41948	0.0139261	0.0188271	PREDICTED: bark storage protein A-like
Mf93989	2.25117	21.8962	12.1415	5.12422	2.09528	0.00373827	0.00676103	PREDICTED: basic 7S globulin 2-like
Mf49826	3.54599	28.426	11.9246	12.1419	1.22722	0.0196246	0.0252818	PREDICTED: basic 7S globulin 2-like
Mf52761	17.9253	175.453	118.76	43.6659	2.00651	1.37e-19	2.21384e-18	PREDICTED: basic 7S globulin-like
Mf31638	9.99656	59.5725	37.2158	16.6787	1.83664	9.25e-07	4.23128e-06	PREDICTED: bax inhibitor 1-like
Mf83687	0.0827557	7.87038	1.41157	0	5	0.00782152	0.0119712	PREDICTED: bax inhibitor 1-like isoform 1
Mf24598	35.0114	44.5684	64.0586	17.7252	1.33022	0.00091161	0.00203625	PREDICTED: BEL1-like homeodomain protein 1-like
Mf28629	9.58226	3.7572	7.234	21.7971	-2.53641	0.000286797	0.000743671	PREDICTED: BEL1-like homeodomain protein 8-like
Mf25366	27.3647	89.9123	40.9107	38.2299	1.23382	8.74e-06	3.4044e-05	PREDICTED: BES1/BZR1 homolog protein 4-like
Mf33358	16.9198	14.9855	19.3788	33.4127	-1.15683	0.00630812	0.0103897	PREDICTED: BES1/BZR1 homolog protein 4-like
Mf26527	56.2329	70.6464	36.0633	29.0409	1.28253	5.73e-05	0.000183591	PREDICTED: beta-1,4-mannosyl-glycoprotein 4-beta-N-acetylglucosaminyltransferase-like
Mf53163	244.379	569.15	385.485	47.5185	3.58225	3.51e-113	6.021e-111	PREDICTED: beta-amylase 1, chloroplastic-like
Mf89013	15.5581	20.8148	26.7025	5.12844	2.02102	0.00595136	0.0099786	PREDICTED: beta-galactosidase 1-like
Mf33722	30.6981	10.7978	19.9302	33.0889	-1.61561	0.000498512	0.00120966	PREDICTED: beta-galactosidase 6-like
Mf44260	14.24	5.89462	13.5026	19.5963	-1.73311	0.00563798	0.00951395	PREDICTED: beta-galactosidase 8-like isoform 2
Mf51313	3.46756	22.5796	19.7628	6.30197	1.84115	0.00524987	0.00890281	PREDICTED: beta-glucosidase 12-like, partial
Mf46610	2.56677	65.4323	15.2358	15.6609	2.06284	2.37e-08	1.37275e-07	PREDICTED: beta-glucosidase 24-like
Mf51311	4.1908	47.1163	17.9167	9.83362	2.26043	4.65e-07	2.22522e-06	PREDICTED: beta-glucosidase 24-like
Mf46719	3.06017	53.0442	11.4483	13.6225	1.9612	1.15e-06	5.1913e-06	PREDICTED: beta-glucosidase 24-like
Mf87050	0.493163	12.8297	5.55821	3.49808	1.87485	0.0491196	0.0491196	PREDICTED: beta-glucosidase 24-like
Mf50135	3.23363	20.349	8.70561	5.34701	1.92815	0.00595136	0.0099786	PREDICTED: beta-glucosidase 42-like
Mf14726	13.9637	12.6743	25.9703	28.8579	-1.18706	0.0131947	0.0179526	PREDICTED: beta-glucosidase 44-like
Mf33560	0.682688	12.6657	2.88914	1.16662	3.44052	0.00740243	0.0115396	PREDICTED: beta-glucosidase 46-like
Mf45805	1.97135	0.716689	0.946871	7.22537	-3.33365	0.0207074	0.0261852	PREDICTED: bifunctional aspartate aminotransferase and glutamate/aspartate-prephenate aminotransferase-like
Mf27706	50.602	91.6538	45.2059	45.2768	1.01742	0.000116721	0.000343388	PREDICTED: bifunctional dihydroflavonol 4-reductase/flavanone 4-reductase-like
Mf43842	3.35641	21.1992	8.45761	4.55702	2.21785	0.00152246	0.00315235	PREDICTED: bifunctional dihydroflavonol 4-reductase/flavanone 4-reductase-like
Mf29460	1.04235	18.3866	3.08306	2.40017	2.93745	0.000859763	0.00193176	PREDICTED: bifunctional monodehydroascorbate reductase and carbonic anhydrase nectarin-3-like
Mf43238	181.401	178.85	167.158	73.5625	1.28171	5.2e-11	4.15627e-10	PREDICTED: blue-light photoreceptor PHR2-like
Mf36058	47.8571	98.5965	5.54702	15.7477	2.6464	9.8e-16	1.16245e-14	PREDICTED: BON1-associated protein 2-like
Mf36060	34.7749	41.0485	4.88055	6.00102	2.77405	3.71e-07	1.80837e-06	PREDICTED: BON1-associated protein 2-like
Mf36059	8.00352	30.9026	1.92906	3.66909	3.07423	3.52e-06	1.4456e-05	PREDICTED: BON1-associated protein 2-like
Mf36057	1.00178	9.18403	0.528885	0.802675	3.51624	0.0117365	0.0167129	PREDICTED: BON1-associated protein 2-like
Mf29667	3.94334	11.7301	2.34962	1.56929	2.90203	0.0129642	0.0177145	PREDICTED: BON1-associated protein 2-like
Mf2876	7.44298	9.18372	13.0757	24.6361	-1.42362	0.0108676	0.0159965	PREDICTED: branched-chain-amino-acid aminotransferase 2, chloroplastic-like
Mf44659	9.18384	34.1664	18.9182	4.72645	2.85375	1.41e-06	6.26979e-06	PREDICTED: BRASSINOSTEROID INSENSITIVE 1-associated receptor kinase 1-like isoform 1
Mf39668	32.9783	50.5825	48.5341	22.2573	1.18436	0.00154106	0.00318925	PREDICTED: brefeldin A-inhibited guanine nucleotide-exchange protein 5-like
Mf51738	84.8765	61.6461	70.1097	19.7444	1.64257	3.85e-06	1.57532e-05	PREDICTED: BTB/POZ and TAZ domain-containing protein 2-like
Mf51736	9.84588	14.9594	9.67417	2.3804	2.65178	0.00755903	0.0116655	PREDICTED: BTB/POZ and TAZ domain-containing protein 2-like
Mf38373	15.256	190.436	45.2555	31.3333	2.60354	2.21e-28	5.73058e-27	PREDICTED: BTB/POZ domain-containing protein At5g41330-like
Mf93263	9.67614	7.53093	11.9372	19.4263	-1.36711	0.0232964	0.0278334	PREDICTED: BTB/POZ domain-containing protein At5g48800-like
Mf53411	14.9249	10.2173	11.1441	25.2092	-1.30294	0.0133173	0.0180972	PREDICTED: BTB/POZ domain-containing protein At5g66560-like
Mf83381	4.60608	79.2042	15.5279	9.3204	3.08711	1.16e-14	1.2377e-13	PREDICTED: BURP domain-containing protein 9-like
Mf36781	0.703052	16.5887	4.45211	2.77802	2.57807	0.00258674	0.00489888	PREDICTED: BURP domain-containing protein 9-like
Mf85164	209.054	54.2213	44.2685	18.8004	1.5281	3.47e-05	0.000118229	PREDICTED: calcineurin B-like protein 9-like
Mf31996	24.396	60.0193	29.6083	20.4247	1.55511	1.17e-05	4.4222e-05	PREDICTED: calcium-binding protein CML42-like
Mf22817	26.7446	142.673	18.4768	32.2886	2.14362	2.01e-17	2.74147e-16	PREDICTED: calcium-binding protein KIC-like
Mf82269	8.59653	1.4157	7.42292	8.31646	-2.55445	0.037395	0.0405144	PREDICTED: calcium-binding protein PBP1-like
Mf35541	38.5179	100.142	68.0539	21.7128	2.20543	3.09e-13	2.98299e-12	PREDICTED: calcium-dependent protein kinase 32-like
Mf49481	13.6341	89.8689	39.0592	15.4139	2.54359	1.22e-13	1.22826e-12	PREDICTED: calcium-dependent protein kinase 9-like
Mf37095	2.1881	50.2217	16.2141	1.72719	4.86181	3.34e-13	3.20353e-12	PREDICTED: calcium-dependent protein kinase 9-like
Mf29649	102.889	151.523	108.178	64.4687	1.23287	5.07e-09	3.18034e-08	PREDICTED: calcium-transporting ATPase 4, endoplasmic reticulum-type-like
Mf49056	31.1821	65.6397	48.0819	23.9688	1.45341	1.13e-05	4.28919e-05	PREDICTED: calcium-transporting ATPase, endoplasmic reticulum-type-like
Mf87379	39.913	60.0955	63.6029	29.1367	1.04442	0.00154718	0.00318925	PREDICTED: callose synthase 10-like
Mf27318	7.00432	30.7041	12.7234	2.29698	3.74062	7.78e-07	3.59946e-06	PREDICTED: calmodulin-binding transcription activator 2-like
Mf27317	16.8287	32.9603	21.5514	15.2213	1.11464	0.0214237	0.0264533	PREDICTED: calmodulin-binding transcription activator 2-like
Mf10326	7.65268	36.719	21.1575	7.00141	2.39081	1.56e-05	5.70295e-05	PREDICTED: calmodulin-binding transcription activator 4-like
Mf33737	79.8172	17.9266	34.6955	51.268	-1.51596	3.54458e-05	0.000120064	PREDICTED: calmodulin-like protein 4-like
Mf27299	311.523	723.046	554.845	314.212	1.20235	1.29e-36	4.75488e-35	PREDICTED: calmodulin-related protein isoform 3
Mf24045	35.5931	52.0684	35.6519	17.2794	1.59135	3.98e-05	0.000132173	PREDICTED: calnexin homolog
Mf26151	358.969	204.817	415.92	467.786	-1.19151	1.79926e-25	4.03417e-24	PREDICTED: calvin cycle protein CP12-like
Mf23695	473.047	218.965	274.559	462.807	-1.07971	7.74719e-22	1.43423e-20	PREDICTED: calvin cycle protein CP12-like
Mf47612	0.150735	19.0686	5.28782	2.51342	2.92348	0.000491069	0.00119551	PREDICTED: capsanthin/capsorubin synthase, chromoplast-like
Mf87567	23.6119	28.2317	27.0299	12.6227	1.1613	0.0196246	0.0252818	PREDICTED: carbon catabolite repressor protein 4 homolog 2-like
Mf38835	7.898	28.0977	15.2127	12.8935	1.12381	0.0196246	0.0252818	PREDICTED: carboxylesterase 1-like isoform 2
Mf23092	10.2027	13.9901	16.2364	3.23706	2.11165	0.0309444	0.0353515	PREDICTED: carboxymethylenebutenolidase homolog
Mf89444	35.2088	106.056	48.0753	9.89548	3.42191	1.42e-21	2.59557e-20	PREDICTED: casein kinase I isoform delta-like
Mf30927	17.8492	26.3041	25.6182	9.32566	1.49601	0.00767725	0.0118152	PREDICTED: casein kinase I isoform delta-like
Mf25049	37.2586	71.9929	51.8522	27.4895	1.38897	1.31e-05	4.92216e-05	PREDICTED: casein kinase II subunit alpha-like
Mf50060	17.9034	32.3693	27.9535	16	1.01655	0.0214237	0.0264533	PREDICTED: casein kinase II subunit alpha-like
Mf42551	9.81987	0.948235	7.61497	8.1539	-3.10417	0.011227	0.0164011	PREDICTED: cation/calcium exchanger 4-like
Mf43492	5.06764	1.78342	5.46254	17.1153	-3.26257	0.000203582	0.000556358	PREDICTED: cationic peroxidase 1-like
Mf88273	1.10809	35.0573	16.4545	13.3905	1.38851	0.00262817	0.0049521	PREDICTED: cationic peroxidase 1-like
Mf43490	3.055	6.28384	5.6695	18.7185	-1.57475	0.0184556	0.0241549	PREDICTED: cationic peroxidase 1-like
Mf29897	4.61343	156.504	32.5933	16.7613	3.22299	2.05e-29	5.67888e-28	PREDICTED: cationic peroxidase 1-like isoform 2
Mf52430	118.901	174.43	107.667	66.1242	1.3994	4.33e-12	3.81656e-11	PREDICTED: CBL-interacting serine/threonine-protein kinase 11-like
Mf32122	22.9839	59.7321	23.1718	13.2558	2.17188	6.49e-08	3.51279e-07	PREDICTED: CBL-interacting serine/threonine-protein kinase 12-like
Mf37270	38.2551	28.962	44.1137	7.20936	2.00622	0.000759622	0.00174815	PREDICTED: CBL-interacting serine/threonine-protein kinase 25-like
Mf90178	6.23105	32.2482	13.0602	10.3013	1.64639	0.0012725	0.00272592	PREDICTED: CBS domain-containing protein CBSX5-like isoform 1
Mf58821	3.55251	31.0423	6.63122	7.39901	2.06883	0.000184292	0.00051084	PREDICTED: CBS domain-containing protein CBSX5-like, partial
Mf53627	2.06097	9.25514	3.98099	0.468653	4.30366	0.0117365	0.0167129	PREDICTED: CDKAL1-like protein-like
Mf19858	19.3747	49.9607	28.0271	19.2025	1.3795	0.000448501	0.001115	PREDICTED: CDPK-related protein kinase-like
Mf93831	13.1995	24.9747	18.2549	10.7894	1.21085	0.0289339	0.0336933	PREDICTED: CDPK-related protein kinase-like
Mf48656	12.3305	10.2476	10.3455	23.4401	-1.19369	0.0279043	0.0326734	PREDICTED: CDT1-like protein a, chloroplastic-like
Mf34121	144.32	181.784	163.339	66.0522	1.46055	3.14e-13	3.02471e-12	PREDICTED: cell division cycle protein 48 homolog
Mf28901	1.98538	51.9486	11.8971	8.31087	2.64401	1.87e-08	1.09308e-07	PREDICTED: cell number regulator 1-like
Mf30499	27.7436	5.77246	14.7436	24.81	-2.10366	0.000496808	0.00120619	PREDICTED: cellulose synthase A catalytic subunit 3
Mf33627	22.2397	15.5028	19.1775	35.1337	-1.18033	0.00523614	0.00890281	PREDICTED: cellulose synthase A catalytic subunit 4
Mf45787	200.444	312.711	183.776	108.846	1.52254	1.82e-23	3.72349e-22	PREDICTED: cellulose synthase A catalytic subunit 6
Mf50662	33.3647	22.743	27.0137	53.3168	-1.22917	0.000353142	0.000894386	PREDICTED: cellulose synthase A catalytic subunit 8
Mf45627	33.4734	131.098	28.1061	27.8613	2.23431	2.94e-17	3.93766e-16	PREDICTED: cellulose synthase-like protein D3-like
Mf50413	11.1807	34.3697	6.77504	13.832	1.31313	0.00383631	0.00692149	PREDICTED: cellulose synthase-like protein D3-like
Mf38781	18.3693	50.2823	61.3421	18.4847	1.44372	0.000169556	0.000475012	PREDICTED: cellulose synthase-like protein G2-like
Mf48811	19.2165	31.497	22.1287	9.46848	1.73401	0.000949955	0.00209846	PREDICTED: centromere/kinetochore protein zw10 homolog
Mf37963	33.272	46.2021	42.2618	20.1373	1.19809	0.0022171	0.00435414	PREDICTED: chaperone protein ClpB1-like
Mf52750	13.6294	14.3524	18.3657	4.78559	1.58452	0.0414718	0.0424619	PREDICTED: chaperone protein ClpB3, chloroplastic-like
Mf84144	36.0122	40.2874	42.9664	13.8923	1.53604	0.000360602	0.000912243	PREDICTED: chaperone protein ClpC, chloroplastic-like isoform 1
Mf34883	178.287	265.944	392.014	99.9377	1.41202	4.29e-18	6.21214e-17	PREDICTED: chaperone protein dnaJ 8, chloroplastic-like
Mf26330	4.16166	29.8264	10.0003	7.01095	2.08891	0.000476614	0.00117507	PREDICTED: chitotriosidase-1
Mf33390	10008.8	2968.78	7663.71	6600.99	-1.15281	1.05E-321	1.173381e-318	PREDICTED: chlorophyll a-b binding protein 40, chloroplastic-like
Mf49853	1595.63	609.311	1213.26	1359.8	-1.15814	7.87104e-68	6.50004e-66	PREDICTED: chlorophyll a-b binding protein CP29.2, chloroplastic-like
Mf43533	1072.38	343.585	826.913	1060.08	-1.62543	1.883e-87	2.54085e-85	PREDICTED: chlorophyll a-b binding protein P4, chloroplastic-like
Mf31344	98.3924	103.083	107.071	45.9379	1.16605	2.65e-06	1.12562e-05	PREDICTED: chlorophyll a-b binding protein, chloroplastic-like
Mf94970	30.6831	29.7819	31.552	10.8598	1.45544	0.00435602	0.00756698	PREDICTED: chloroplastic group IIA intron splicing facilitator CRS1, chloroplastic-like
Mf85762	9.12252	16.0102	14.168	3.67296	2.12398	0.0072214	0.0114454	PREDICTED: chromodomain-helicase-DNA-binding protein 2-like
Mf21193	20.9769	4.34846	11.1467	15.4981	-1.83351	0.0162528	0.0215288	PREDICTED: citrate-binding protein-like
Mf38184	5.28267	44.8196	7.67889	7.35046	2.60822	2.43e-07	1.21773e-06	PREDICTED: clavaminate synthase-like protein At3g21360-like
Mf21271	5.94466	3.10227	4.59861	11.1359	-1.84382	0.047671	0.0480155	PREDICTED: CLAVATA3/ESR (CLE)-related protein 46-like
Mf32150	0.649777	9.12	3.36481	1.21882	2.90355	0.0386207	0.0405144	PREDICTED: common plant regulatory factor 1-like
Mf28297	5.17579	41.1841	30.0959	7.05041	2.54631	1.19e-06	5.3556e-06	PREDICTED: copper transporter 1-like
Mf29573	25.3589	85.9961	43.2282	25.068	1.77842	1.18e-08	7.01707e-08	PREDICTED: copper-transporting ATPase RAN1-like
Mf29575	5.87467	38.7842	10.4194	5.59056	2.7944	5.54e-07	2.62576e-06	PREDICTED: copper-transporting ATPase RAN1-like
Mf4434	1.23848	0	0.0856875	7.44951	-5	0.00370826	0.00673679	PREDICTED: COX assembly mitochondrial protein homolog
Mf87704	9.4759	13.8392	10.8195	2.15947	2.68001	0.0127558	0.0176078	PREDICTED: crooked neck-like protein 1-like
Mf27113	20.0903	25.4982	24.6484	10.9047	1.22545	0.0201673	0.0259136	PREDICTED: crooked neck-like protein 1-like
Mf51694	2.38385	18.2173	6.59305	1.93881	3.23207	0.000222509	0.000598908	PREDICTED: cyclic nucleotide-gated ion channel 1-like
Mf28709	7.76511	22.6316	17.7814	6.7584	1.74358	0.00524987	0.00890281	PREDICTED: cyclic nucleotide-gated ion channel 1-like
Mf86782	15.1305	8.90562	17.0646	22.5969	-1.34334	0.0129967	0.0177264	PREDICTED: cyclic nucleotide-gated ion channel 1-like
Mf44546	57.6009	16.3778	33.4955	46.1526	-1.49467	0.000140426	0.000406424	PREDICTED: cyclic nucleotide-gated ion channel 4-like
Mf83029	20.9927	40.0186	33.0283	19.9886	1.00149	0.00994497	0.0148095	PREDICTED: cyclin-dependent kinase E-1-like
Mf25210	172.509	93.8557	149.42	246.091	-1.39068	1.37534e-17	1.89379e-16	PREDICTED: cyclin-dependent kinases regulatory subunit 2-like
Mf44524	12.1611	7.86294	31.9699	47.4935	-2.59459	2.29096e-08	1.32814e-07	PREDICTED: cystathionine beta-lyase, chloroplastic-like
Mf44523	57.6345	28.3204	71.8423	67.8507	-1.26052	6.08159e-05	0.000192728	PREDICTED: cystathionine beta-lyase, chloroplastic-like
Mf28576	8.73139	12.7548	2.4714	1.64636	2.95369	0.00740243	0.0115396	PREDICTED: cysteine proteinase 15A-like isoform 1
Mf8540	2.7978	10.1218	2.38413	0.0632218	7.32283	0.00635962	0.0103897	PREDICTED: cysteinyl-tRNA synthetase-like
Mf83038	1.65687	11.5567	3.68417	2.24742	2.36239	0.0352112	0.0388334	PREDICTED: cytochrome P450 716B1-like
Mf45449	1.27605	16.5677	7.38947	2.24875	2.88118	0.00258674	0.00489888	PREDICTED: cytochrome P450 71A1-like
Mf50753	20.3494	8.23149	21.7223	23.3195	-1.50231	0.00864897	0.0131116	PREDICTED: cytochrome P450 71D11-like
Mf32390	2.82619	11.5855	6.00623	1.99125	2.54057	0.0129642	0.0177145	PREDICTED: cytochrome P450 71D11-like
Mf53073	3.61695	11.9721	5.14703	2.72029	2.13784	0.0352112	0.0388334	PREDICTED: cytochrome P450 71D11-like
Mf53070	0.857819	9.42789	2.16965	1.54569	2.60868	0.0386207	0.0405144	PREDICTED: cytochrome P450 71D11-like
Mf52237	6.18201	43.9604	23.2299	15.6533	1.48974	0.000400412	0.00100838	PREDICTED: cytochrome P450 82A4-like
Mf35385	0.75174	13.7431	5.37382	3.30539	2.05582	0.0309444	0.0353515	PREDICTED: cytochrome P450 93A1
Mf38757	0.346491	9.60867	10.3769	0.589352	4.02714	0.0117365	0.0167129	PREDICTED: cytochrome P450 94A1-like
Mf32518	0.657872	12.6018	4.89492	1.16428	3.43612	0.00740243	0.0115396	PREDICTED: cytokinin dehydrogenase 3-like
Mf24581	29.8541	14.8867	20.3794	31.4748	-1.08017	0.0127807	0.0176203	PREDICTED: cytokinin dehydrogenase 7-like
Mf53493	24.9246	29.5525	21.4946	14.1991	1.05748	0.0358676	0.0394499	PREDICTED: DEAD-box ATP-dependent RNA helicase 13-like
Mf43822	21.2676	23.3662	18.7236	7.88883	1.56654	0.00703674	0.0113028	PREDICTED: DEAD-box ATP-dependent RNA helicase 27-like
Mf47670	277.572	191.97	268.479	92.1648	1.05859	6.78e-09	4.17663e-08	PREDICTED: DEAD-box ATP-dependent RNA helicase 3, chloroplastic-like
Mf92239	18.6208	24.0653	24.4879	3.06583	2.9726	0.000104629	0.000312137	PREDICTED: DEAD-box ATP-dependent RNA helicase 31-like
Mf92240	13.2391	16.6928	10.5252	5.97703	1.48173	0.034774	0.0387537	PREDICTED: DEAD-box ATP-dependent RNA helicase 31-like
Mf52150	28.4799	26.4277	21.2242	11.7808	1.16561	0.0238136	0.0283905	PREDICTED: DEAD-box ATP-dependent RNA helicase 39
Mf95113	7.02548	0.814829	4.25271	18.442	-4.50035	1.88873e-05	6.84205e-05	PREDICTED: death-associated protein kinase 1-like
Mf21755	6.43404	193.126	73.2225	76.9238	1.32804	1.34e-12	1.21719e-11	PREDICTED: defensin-like protein 19-like isoform 2
Mf21909	0.0798582	7.898	1.6714	0.0790384	6.64279	0.0390973	0.0405144	PREDICTED: dehydration-responsive element-binding protein 1C-like
Mf39543	11.8435	185.148	9.70562	15.8986	3.54171	1.12e-37	4.30621e-36	PREDICTED: dehydration-responsive element-binding protein 1F-like isoform 1
Mf51971	19.43	12.4064	23.3604	25.0765	-1.01525	0.0373831	0.0405144	PREDICTED: deSI-like protein At4g17486-like
Mf27590	1.51679	15.7239	4.05795	1.12415	3.80605	0.00131726	0.00278832	PREDICTED: dihydroflavonol-4-reductase isoform 1
Mf52563	3.1591	14.272	9.39469	2.51335	2.5055	0.00755903	0.0116655	PREDICTED: disease resistance protein RPM1-like
Mf38797	4.86574	13.0295	7.42239	2.51429	2.37356	0.0127558	0.0176078	PREDICTED: disease resistance protein RPM1-like
Mf39809	155.309	17.8534	125.908	175.345	-3.29593	2.95326e-34	9.96742e-33	PREDICTED: disease resistance response protein 206-like
Mf21332	3.96148	182.965	96.6925	30.8542	2.56803	4.74e-27	1.15521e-25	PREDICTED: disease resistance response protein 206-like
Mf39808	91.4002	18.9415	126.932	136.391	-2.84813	1.17358e-23	2.4047e-22	PREDICTED: disease resistance response protein 206-like
Mf33318	65.0656	30.6019	82.6819	95.0023	-1.63434	3.58929e-09	2.30712e-08	PREDICTED: disease resistance response protein 206-like
Mf46564	50.0358	23.5419	48.8234	70.0773	-1.57372	8.62816e-07	3.95986e-06	PREDICTED: disease resistance response protein 206-like
Mf32517	12.1091	3.57527	9.17055	23.7611	-2.73248	9.46622e-05	0.000286347	PREDICTED: disease resistance response protein 206-like
Mf33317	33.2185	16.4763	30.5575	43.1116	-1.38768	0.00046401	0.00114971	PREDICTED: disease resistance response protein 206-like
Mf7328	15.4782	15.3998	31.6492	39.8519	-1.37174	0.0011892	0.00256595	PREDICTED: disease resistance response protein 206-like
Mf52325	4.66156	1.97132	28.9103	14.4695	-2.87578	0.00122925	0.00263961	PREDICTED: disease resistance response protein 206-like
Mf82775	4.09919	0.704902	3.01675	6.47384	-3.19913	0.0378748	0.0405144	PREDICTED: disease resistance response protein 206-like
Mf86961	12.994	18.4124	15.2233	6.76379	1.44477	0.0290438	0.0337595	PREDICTED: DNA (cytosine-5)-methyltransferase 1-like
Mf33245	9.86448	18.5029	18.7034	4.99464	1.8893	0.00663656	0.0107633	PREDICTED: DNA damage-binding protein 1-like isoform 2
Mf28520	56.4795	67.2915	59.8353	20.522	1.71325	6.26e-07	2.95133e-06	PREDICTED: DNA gyrase subunit B, chloroplastic/mitochondrial-like
Mf56066	6.70186	12.9891	9.52773	2.31657	2.48724	0.021312	0.0264533	PREDICTED: DNA repair protein UVH3-like
Mf41197	8.9628	6.97165	9.50254	27.0644	-1.95682	0.00028875	0.000746998	PREDICTED: DNA topoisomerase 2-binding protein 1-A-like
Mf26848	1.46187	14.6775	3.28109	0.836892	4.13242	0.000520763	0.00125005	PREDICTED: DNA-damage-repair/toleration protein DRT100-like
Mf92172	12.1143	17.3539	18.3377	5.8808	1.56118	0.0227214	0.0272779	PREDICTED: DNA-directed RNA polymerase E subunit 1-like
Mf26114	25.2364	15.8046	20.3586	34.1798	-1.1128	0.00745716	0.0116127	PREDICTED: DNA-directed RNA polymerase II subunit RPB1-like
Mf25798	19.6397	2.89352	6.78883	13.2885	-2.19928	0.00718679	0.0114454	PREDICTED: dnaJ homolog subfamily C member 2-like
Mf20255	1.00031	25.1123	13.3854	2.45498	3.35461	1.54e-05	5.667e-05	PREDICTED: dnaJ-like protein R260-like
Mf50102	18.1984	13.9829	18.9101	48.5263	-1.7951	6.32599e-06	2.50504e-05	PREDICTED: dof zinc finger protein DOF2.1
Mf33006	30.0521	8.15313	13.0768	29.9132	-1.87536	0.000633342	0.00148747	PREDICTED: dof zinc finger protein DOF3.4
Mf32564	72.4475	133.904	79.1819	56.409	1.2472	3.84e-08	2.1408e-07	PREDICTED: dual specificity protein kinase pyk1-like
Mf37996	29.2401	35.3379	27.409	7.42554	2.25065	2.59e-05	9.03865e-05	PREDICTED: DUF21 domain-containing protein At1g55930, chloroplastic-like
Mf53168	6.067	35.0114	13.8959	2.52653	3.7926	3.69e-08	2.07533e-07	PREDICTED: DUF246 domain-containing protein At1g04910-like
Mf14912	20.3079	53.4951	17.3296	21.0737	1.34396	0.000319633	0.000816474	PREDICTED: DUF246 domain-containing protein At1g04910-like
Mf36285	13.1091	28.645	13.02	7.51289	1.93084	0.000759622	0.00174815	PREDICTED: DUF246 domain-containing protein At1g04910-like
Mf53293	22.684	19.3532	20.7536	6.36594	1.60413	0.0192228	0.024894	PREDICTED: DUF246 domain-containing protein At1g04910-like
Mf82800	14.5031	6.93164	10.1553	27.0685	-1.96535	0.00028875	0.000746998	PREDICTED: dynamin-related protein 5A-like isoform 3
Mf20844	13.7874	27.9747	22.0951	12.7494	1.13369	0.0276627	0.0324673	PREDICTED: E3 ubiquitin-protein ligase At4g11680-like
Mf25423	5.86192	100.579	27.5116	24.4013	2.0433	5.63e-12	4.94287e-11	PREDICTED: E3 ubiquitin-protein ligase ATL41-like
Mf46159	0.423141	11.2951	5.78738	2.51065	2.16956	0.0352112	0.0388334	PREDICTED: E3 ubiquitin-protein ligase ATL42-like
Mf24876	26.0857	144.174	35.456	66.7679	1.11058	1.32e-07	6.87757e-07	PREDICTED: E3 ubiquitin-protein ligase ATL6-like
Mf47236	9.36334	11.1121	9.26736	2.89874	1.93863	0.0352112	0.0388334	PREDICTED: E3 ubiquitin-protein ligase KEG-like
Mf54651	2.14019	184.315	13.2622	8.13999	4.501	1.26e-43	5.9783e-42	PREDICTED: E3 ubiquitin-protein ligase PUB22-like
Mf40710	6.22187	24.581	16.3351	9.59691	1.3569	0.016751	0.0221361	PREDICTED: E3 ubiquitin-protein ligase SINAT5-like
Mf20649	22.5542	29.4571	37.1911	11.6427	1.33919	0.00796881	0.0121715	PREDICTED: E3 ubiquitin-protein ligase synoviolin-like
Mf26701	25.3147	32.0091	36.0566	2.83243	3.49837	2.31e-07	1.16151e-06	PREDICTED: E3 ubiquitin-protein ligase UPL1-like
Mf54434	15.2281	29.9874	26.2286	7.70516	1.96046	0.000476614	0.00117507	PREDICTED: E3 ubiquitin-protein ligase UPL1-like
Mf83529	3.81861	13.6639	10.2497	0.913439	3.90292	0.000979735	0.00214092	PREDICTED: E3 ubiquitin-protein ligase UPL1-like
Mf20537	30.9146	39.4127	41.4379	7.22173	2.44824	3.37e-06	1.39297e-05	PREDICTED: E3 ubiquitin-protein ligase UPL2-like
Mf37903	33.6411	56.0911	54.9125	19.5558	1.52018	3.01e-05	0.000103906	PREDICTED: E3 ubiquitin-protein ligase UPL2-like
Mf83528	10.4023	17.4848	26.2339	1.75838	3.31378	0.000404469	0.00101288	PREDICTED: E3 ubiquitin-protein ligase UPL2-like
Mf20424	0.574721	7.02575	2.30106	0.730601	3.2655	0.0390973	0.0405144	PREDICTED: E3 ubiquitin-protein ligase UPL6-like isoform 1
Mf30783	43.8598	19.14	66.6803	45.8675	-1.26088	0.00123328	0.00264699	PREDICTED: early nodulin-like protein 2-like
Mf83972	10.6548	6.90425	8.00417	30.195	-2.12875	6.39361e-05	0.000201552	PREDICTED: elicitor-responsive protein 1-like
Mf52732	636.695	321.886	547.173	738.177	-1.19742	1.28141e-39	5.14306e-38	PREDICTED: elongation factor 1-alpha-like
Mf52731	384.556	180.177	266.916	362.793	-1.00973	1.15432e-15	1.3533e-14	PREDICTED: elongation factor 1-alpha-like
Mf89375	362.118	498.164	439.934	188.576	1.40147	2.58e-32	8.04671e-31	PREDICTED: elongation factor 2-like isoform 1
Mf29433	4.08006	19.919	20.5411	6.00441	1.73005	0.0192228	0.024894	PREDICTED: elongation factor 2-like, partial
Mf25351	0.514021	11.3418	4.97436	1.35401	3.06634	0.0129642	0.0177145	PREDICTED: elongation of fatty acids protein A
Mf10044	25.5432	706.213	209.769	187.66	1.91198	5.17e-70	4.61164e-68	PREDICTED: embryonic abundant protein USP92-like
Mf85798	4.66629	63.1351	17.0701	13.0575	2.27356	9.02e-09	5.48082e-08	PREDICTED: endo-1,3;1,4-beta-D-glucanase-like
Mf25557	21.1059	113.424	45.4758	50.0003	1.18172	1.56e-06	6.8751e-06	PREDICTED: endo-1,3;1,4-beta-D-glucanase-like
Mf41717	7.55651	8.01902	18.6927	28.2351	-1.81599	0.000997091	0.0021714	PREDICTED: endo-1,3;1,4-beta-D-glucanase-like
Mf26625	25.2504	17.0043	46.8005	49.4397	-1.53977	8.06045e-05	0.000246723	PREDICTED: endoglucanase 8-like
Mf18347	51.3092	10.0362	30.8491	51.7829	-2.36726	8.61918e-08	4.60422e-07	PREDICTED: endonuclease 2-like
Mf41527	18.8192	35.6757	23.054	13.3301	1.42025	0.00262817	0.0049521	PREDICTED: endoplasmic oxidoreductin-2-like
Mf56049	66.7993	155.264	96.505	43.1178	1.84837	1.28e-15	1.49837e-14	PREDICTED: endoribonuclease Dicer homolog 2-like
Mf51663	36.2475	23.0653	31.5723	46.5409	-1.01278	0.00604924	0.0100821	PREDICTED: enhancer of mRNA-decapping protein 4-like
Mf25721	313.941	141.342	236.797	420.227	-1.57198	5.43735e-34	1.79722e-32	PREDICTED: enolase-like
Mf28355	59.0702	28.5523	36.2017	57.7782	-1.01692	0.00173419	0.00353334	PREDICTED: enoyl-
Mf45201	8.68156	53.9311	9.22345	9.32708	2.53162	2.08e-08	1.21107e-07	PREDICTED: ent-copalyl diphosphate synthase, chloroplastic-like
Mf28968	0.0828846	15.2557	1.54556	0.309168	5.62481	0.000275857	0.000724145	PREDICTED: ent-kaur-16-ene synthase, chloroplastic-like
Mf86041	44.5334	42.7531	49.9553	13.1827	1.69738	0.000156545	0.000443859	PREDICTED: epimerase family protein slr1223-like
Mf44443	11.7843	68.4244	56.9424	29.4026	1.21857	0.000114461	0.00033763	PREDICTED: epoxide hydrolase 2-like
Mf86835	3.44179	31.3159	19.0907	9.21014	1.7656	0.000949955	0.00209846	PREDICTED: epoxide hydrolase 2-like
Mf33169	35.1939	13.4168	28.1653	30.7715	-1.19755	0.0109019	0.0160417	PREDICTED: equilibrative nucleoside transporter 4-like
Mf89139	41.8627	27.4972	48.5399	55.3672	-1.00975	0.00208896	0.00414263	PREDICTED: ER lumen protein retaining receptor-like
Mf30630	15.1331	7.72266	12.4736	19.8622	-1.36286	0.0232964	0.0278334	PREDICTED: ergosterol biosynthetic protein 28-like isoform 1
Mf34318	5.60546	12.1469	5.46762	3.98166	1.60915	0.0491196	0.0491196	PREDICTED: ethylene-responsive transcription factor CRF1-like
Mf7431	0.442733	8.91885	1.88568	0.444237	4.32746	0.0215097	0.0264533	PREDICTED: ethylene-responsive transcription factor ERF020-like
Mf18561	2.8958	72.7366	14.8877	2.07934	5.12848	2.13e-18	3.1666e-17	PREDICTED: ethylene-responsive transcription factor ERF025-like
Mf18562	7.25501	55.0763	20.0923	4.5164	3.60819	5.95e-12	5.19315e-11	PREDICTED: ethylene-responsive transcription factor ERF025-like
Mf30047	1.95517	25.848	5.19344	2.94589	3.13328	1.54e-05	5.667e-05	PREDICTED: ethylene-responsive transcription factor ERF025-like
Mf37478	0.75959	21.1269	24.4048	1.24826	4.08109	3.62e-05	0.000122035	PREDICTED: ethylene-responsive transcription factor ERF053-like
Mf28019	16.5317	22.4977	18.5782	6.19783	1.85994	0.00524987	0.00890281	PREDICTED: ethylene-responsive transcription factor ERF061-like
Mf27767	25.0422	21.9775	27.5868	46.1209	-1.06939	0.0024206	0.00468655	PREDICTED: eukaryotic initiation factor 4A-10-like
Mf93124	5.88295	4.00901	0.869987	14.0456	-1.8088	0.0257035	0.0303917	PREDICTED: eukaryotic translation initiation factor 2 subunit alpha-like
Mf87943	14.922	25.5361	21.0788	10.0515	1.34513	0.0201673	0.0259136	PREDICTED: eukaryotic translation initiation factor 2A-like
Mf24398	15.4803	5.72745	2.53151	46.4479	-3.01965	2.68525e-09	1.76173e-08	PREDICTED: eukaryotic translation initiation factor 3 subunit G-like
Mf86914	20.0261	6.68722	0.883924	42.4104	-2.66494	1.03543e-07	5.48274e-07	PREDICTED: eukaryotic translation initiation factor 3 subunit G-like
Mf23866	11.8164	4.20691	7.62737	14.9295	-1.82733	0.0257035	0.0303917	PREDICTED: eukaryotic translation initiation factor 6-2-like isoform 1
Mf67487	16.8932	30.2469	27.0532	13.083	1.20909	0.0161914	0.0215114	PREDICTED: exocyst complex component 3-like isoform 1
Mf54432	18.1776	32.8766	23.8685	14.1191	1.21941	0.0133732	0.0181455	PREDICTED: exocyst complex component 7-like
Mf87938	35.94	16.9287	23.1114	34.4292	-1.02416	0.0121837	0.017114	PREDICTED: expansin-A13-like
Mf29173	50.0938	17.1983	33.7545	39.3682	-1.19476	0.00361115	0.00657913	PREDICTED: expansin-A1-like
Mf85125	185.059	80.4112	139.826	226.663	-1.49508	1.25073e-17	1.72601e-16	PREDICTED: expansin-A4-like
Mf37620	26.1828	6.17948	23.5277	29.1683	-2.23884	0.000106255	0.000316353	PREDICTED: expansin-A4-like
Mf87127	1.87783	2.55542	3.79551	23.3179	-3.18981	2.47141e-05	8.67417e-05	PREDICTED: expansin-like B1-like
Mf87128	1.42233	1.95955	2.24313	14.5491	-2.89234	0.00122925	0.00263961	PREDICTED: expansin-like B1-like
Mf15594	0	0	24.0821	7.13179	-5	0.00370826	0.00673679	PREDICTED: extended synaptotagmin-2-B-like
Mf85584	13.6009	23.6299	26.4471	7.81929	1.5955	0.00703674	0.0113028	PREDICTED: extended synaptotagmin-2-like
Mf47643	268.998	124.774	192.982	414.806	-1.73312	2.44119e-38	9.46296e-37	PREDICTED: fasciclin-like arabinogalactan protein 11-like
Mf21062	176.204	74.3977	149.34	247.023	-1.73132	2.70813e-23	5.51899e-22	PREDICTED: fasciclin-like arabinogalactan protein 11-like
Mf45909	122.192	43.745	78.7123	173.375	-1.98671	4.97461e-20	8.30195e-19	PREDICTED: fasciclin-like arabinogalactan protein 11-like
Mf35848	139.585	65.7977	87.5741	212.159	-1.68904	1.00361e-19	1.62774e-18	PREDICTED: fasciclin-like arabinogalactan protein 11-like
Mf32030	114.733	56.51	79.174	193.231	-1.77375	3.56035e-19	5.5907e-18	PREDICTED: fasciclin-like arabinogalactan protein 11-like
Mf94434	39.6906	12.4049	31.9145	97.436	-2.97354	1.06287e-17	1.47737e-16	PREDICTED: fasciclin-like arabinogalactan protein 11-like
Mf28557	37.894	9.68581	21.3352	64.2985	-2.73084	2.34939e-11	1.95177e-10	PREDICTED: fasciclin-like arabinogalactan protein 11-like
Mf28558	32.9671	24.1525	25.0872	57.2553	-1.24524	0.000248656	0.00066527	PREDICTED: fasciclin-like arabinogalactan protein 11-like
Mf92154	15.4099	10.5464	8.83513	32.3699	-1.6179	0.000770315	0.00176729	PREDICTED: fasciclin-like arabinogalactan protein 11-like
Mf94433	11.3632	3.01458	6.52414	16.101	-2.41712	0.00411829	0.00729451	PREDICTED: fasciclin-like arabinogalactan protein 11-like
Mf94432	18.5875	10.5232	14.1624	24.1178	-1.19652	0.0193688	0.0249956	PREDICTED: fasciclin-like arabinogalactan protein 11-like
Mf45910	13.3305	7.93628	9.45041	28.9925	-1.86914	0.000438069	0.00109089	PREDICTED: fasciclin-like arabinogalactan protein 12-like
Mf31083	44.8027	202.185	163.022	16.1578	3.64537	2.29e-41	9.54523e-40	PREDICTED: F-box protein At1g61340-like
Mf27089	17.3356	13.4678	18.825	35.768	-1.40916	0.00166875	0.00341505	PREDICTED: F-box protein At1g67340-like
Mf18206	7.69662	15.0827	29.3022	31.0282	-1.04069	0.0205874	0.0261852	PREDICTED: F-box protein At1g67340-like
Mf31519	1.70233	11.1625	11.8737	2.63316	2.08379	0.0352112	0.0388334	PREDICTED: F-box protein At2g32560-like
Mf46296	7.25063	1.67464	3.70323	9.39387	-2.48787	0.0216549	0.0264533	PREDICTED: F-box/FBD/LRR-repeat protein At1g13570-like
Mf53026	25.5088	15.1349	34.4884	40.1541	-1.40767	0.000808128	0.00184644	PREDICTED: F-box/kelch-repeat protein At1g23390-like
Mf51491	47.2618	75.2328	63.6449	27.3226	1.46127	2.87e-06	1.20985e-05	PREDICTED: F-box/kelch-repeat protein At1g80440-like
Mf24388	1.72726	15.9279	7.85539	3.36713	2.24196	0.0118515	0.0167802	PREDICTED: F-box/kelch-repeat protein At5g43190-like
Mf31217	23.2212	41.9085	33.5657	18.9707	1.14347	0.00449314	0.0077492	PREDICTED: F-box/kelch-repeat protein OR23-like
Mf44280	36.7962	54.495	53.2915	16.1101	1.75816	8.38e-06	3.27849e-05	PREDICTED: F-box/LRR-repeat protein 15-like
Mf49925	12.3008	30.2068	20.2901	8.76565	1.78494	0.000686231	0.0016024	PREDICTED: F-box-like/WD repeat-containing protein ebi-like
Mf24563	43.8079	117.393	68.4061	52.203	1.16914	1.1e-06	5.00102e-06	PREDICTED: ferrochelatase-2, chloroplastic-like
Mf94445	1.13894	3.85718	0.603206	16.3636	-2.08487	0.00411829	0.00729451	PREDICTED: flavin-containing monooxygenase FMO GS-OX-like 3-like
Mf39417	21.8544	48.9041	30.9961	12.509	1.96699	4.95e-06	1.99973e-05	PREDICTED: flavonoid 3'-monooxygenase-like
Mf39418	114.472	29.4809	59.8442	72.157	-1.29136	1.73715e-05	6.3402e-05	PREDICTED: flavonoid 3'-monooxygenase-like
Mf31160	39.9199	8.93726	26.8994	25.1196	-1.49091	0.00373108	0.00676103	PREDICTED: flavonoid 3-O-glucosyltransferase-like
Mf26113	6.39058	37.7984	29.2185	4.7307	2.9982	2.55e-07	1.26789e-06	PREDICTED: flavonol synthase/flavanone 3-hydroxylase-like
Mf19231	7.25082	129.321	42.5443	42.7672	1.59638	4.04e-11	3.24072e-10	PREDICTED: flavoprotein WrbA-like
Mf83599	11.2355	5.88661	8.34059	15.5423	-1.40069	0.033614	0.0380021	PREDICTED: flavoprotein WrbA-like
Mf32511	13.2528	16.5368	23.2159	4.123	2.00391	0.016949	0.0222789	PREDICTED: formin-like protein 14-like
Mf50061	13.2681	24.343	22.5773	5.79786	2.06991	0.000884277	0.00197986	PREDICTED: formin-like protein 20-like
Mf94309	2.73966	8.24621	7.64722	0.892382	3.208	0.0215097	0.0264533	PREDICTED: formin-like protein 20-like
Mf26178	47.3379	31.4608	48.7925	71.6525	-1.18746	7.25358e-05	0.000223617	PREDICTED: fructokinase-2-like
Mf47267	478.572	333.515	428.42	159.253	1.06643	1.09e-14	1.17425e-13	PREDICTED: fructose-1,6-bisphosphatase, chloroplastic-like
Mf12367	20.016	6.10491	10.0354	20.3367	-1.73604	0.00776409	0.0119037	PREDICTED: fructose-1-phosphate phosphatase YqaB-like
Mf83744	386.464	190.887	395.448	403.957	-1.08148	3.32602e-19	5.24799e-18	PREDICTED: fructose-bisphosphate aldolase, cytoplasmic isozyme 1-like
Mf43244	872.38	157.228	357.243	628.077	-1.99808	8.7917e-69	7.39687e-67	PREDICTED: GDP-L-galactose phosphorylase 1-like
Mf23084	41.5868	35.7961	63.0078	96.8837	-1.43645	7.2076e-08	3.86034e-07	PREDICTED: GDP-mannose-dependent alpha-mannosyltransferase-like
Mf28942	2.79077	47.3048	23.6634	4.96884	3.25101	7.34e-10	5.17981e-09	PREDICTED: GDSL esterase/lipase 5-like
Mf34446	180.151	85.471	294.337	185.728	-1.11968	5.80234e-10	4.15217e-09	PREDICTED: GDSL esterase/lipase APG-like
Mf19514	22.239	26.0781	17.7741	7.86808	1.72876	0.00189196	0.00377377	PREDICTED: GDSL esterase/lipase At1g29670-like
Mf38289	14.1121	6.91503	11.2909	16.2948	-1.2366	0.0420464	0.0428437	PREDICTED: GDSL esterase/lipase At3g26430-like
Mf43261	3.18165	35.1079	8.79397	6.56814	2.41824	9.12e-06	3.54005e-05	PREDICTED: GDSL esterase/lipase At5g03610-like
Mf30894	43.9783	31.5797	31.516	67.6274	-1.09861	0.000277791	0.0007271	PREDICTED: GDSL esterase/lipase At5g03610-like
Mf43262	3.37747	32.2729	10.8956	12.7953	1.33471	0.00457128	0.0078622	PREDICTED: GDSL esterase/lipase At5g03610-like
Mf30185	170.367	47.9401	235.854	223.179	-2.2189	5.33879e-29	1.42613e-27	PREDICTED: GDSL esterase/lipase At5g33370-like
Mf9657	32.014	7.10535	20.3458	27.1866	-1.93592	0.000702092	0.00163516	PREDICTED: GDSL esterase/lipase EXL3-like
Mf36658	67.4081	13.993	34.0021	62.8874	-2.16807	7.22187e-09	4.43543e-08	PREDICTED: GDSL esterase/lipase LTL1-like
Mf36657	52.5748	14.4925	50.995	35.7941	-1.30442	0.00302292	0.00564819	PREDICTED: GDSL esterase/lipase LTL1-like
Mf82529	0.778456	10.4343	0.414819	1.13132	3.20525	0.0224955	0.0270723	PREDICTED: GEM-like protein 4-like
Mf39399	16.1112	37.754	18.8282	8.08462	2.22338	2.53e-05	8.85699e-05	PREDICTED: GEM-like protein 5-like
Mf32159	11.876	47.9573	23.2037	18.4402	1.3789	0.0005307	0.00127117	PREDICTED: general transcription factor IIE subunit 1-like
Mf52768	2.6707	64.4321	24.6708	10.4978	2.61769	1.92e-10	1.43678e-09	PREDICTED: germin-like protein subfamily 1 member 7-like
Mf27315	1.97513	1.47879	3.29827	9.47902	-2.68032	0.0216549	0.0264533	PREDICTED: glucan 1,3-beta-glucosidase A-like
Mf87302	14.7173	5.74124	8.87118	15.9913	-1.47785	0.033614	0.0380021	PREDICTED: glucan endo-1,3-beta-glucosidase 13-like
Mf47676	24.1899	11.2404	14.1641	32.7603	-1.54326	0.00154565	0.00318925	PREDICTED: glucan endo-1,3-beta-glucosidase 2-like
Mf31324	45.7294	16.283	32.4946	50.4227	-1.63071	2.66459e-05	9.27568e-05	PREDICTED: glucan endo-1,3-beta-glucosidase 3-like
Mf52196	77.8532	40.047	47.1241	81.9187	-1.0325	0.000191982	0.000530837	PREDICTED: glucan endo-1,3-beta-glucosidase 3-like
Mf30113	55.7551	19.3405	22.7206	49.6936	-1.36143	0.000282256	0.000735316	PREDICTED: glucan endo-1,3-beta-glucosidase 3-like isoform 1
Mf38177	30.2564	19.7786	26.341	60.5786	-1.61487	3.3259e-06	1.37772e-05	PREDICTED: glucan endo-1,3-beta-glucosidase-like
Mf40416	20.3701	66.235	40.6738	20.0017	1.72747	9.61e-07	4.38247e-06	PREDICTED: glucosamine--fructose-6-phosphate aminotransferase
Mf42952	19.7211	7.13433	7.9032	19.3007	-1.4358	0.0232964	0.0278334	PREDICTED: glucose-1-phosphate adenylyltransferase large subunit 1-like
Mf26929	0.168883	22.0289	1.46523	1.05961	4.37779	1.96e-05	7.06677e-05	PREDICTED: glutamate decarboxylase 1-like
Mf49019	53.3042	54.4875	69.995	24.609	1.14674	0.00107255	0.00232324	PREDICTED: glutamate decarboxylase-like
Mf46581	15.4327	26.7099	16.4459	7.42808	1.84631	0.00189196	0.00377377	PREDICTED: glutamate receptor 3.6-like
Mf28336	22.4363	47.3898	39.385	19.1777	1.30515	0.000929285	0.00205995	PREDICTED: glutamate--cysteine ligase, chloroplastic
Mf91888	54.0964	7.01316	55.1708	34.9619	-2.31765	2.29397e-05	8.11876e-05	PREDICTED: glutamate-rich WD repeat-containing protein 1-like
Mf21736	2.11072	56.284	5.87294	7.32036	2.94274	3.32e-10	2.4354e-09	PREDICTED: glutamyl-tRNA reductase 1, chloroplastic-like
Mf21735	11.5122	88.1884	15.1855	24.4114	1.85303	1.43e-09	9.72226e-09	PREDICTED: glutamyl-tRNA reductase 1, chloroplastic-like
Mf87555	3.52174	1.05272	1.14928	21.4613	-4.34954	1.74511e-05	6.36104e-05	PREDICTED: glutamyl-tRNA(Gln) amidotransferase subunit A-like
Mf28677	3.75702	26.4435	17.3827	4.04933	2.70716	0.000114172	0.000337	PREDICTED: glutaredoxin-C9-like
Mf23020	3.43026	26.7797	9.47401	4.99227	2.42337	0.000114172	0.000337	PREDICTED: glutaredoxin-C9-like isoform 1
Mf57225	4.43969	32.1704	5.33591	5.7363	2.48754	1.45e-05	5.39816e-05	PREDICTED: glutathione S-transferase theta-2-like
Mf30327	1.14927	19.5555	13.4192	4.59805	2.08848	0.00409561	0.00728035	PREDICTED: glutathione S-transferase U10
Mf87400	31.0646	5.01741	9.56582	15.1995	-1.59901	0.033614	0.0380021	PREDICTED: glutelin type-A 2-like
Mf42642	19.9501	7.58081	26.2189	30.4316	-2.00515	0.000167464	0.000469446	PREDICTED: glycerol-3-phosphate acyltransferase 6-like
Mf51741	33.0767	31.3162	21.2648	11.7732	1.4114	0.00368785	0.00671339	PREDICTED: glycerol-3-phosphate dehydrogenase
Mf39290	20.7051	10.9158	17.0366	26.07	-1.25597	0.00907457	0.0136848	PREDICTED: glycerophosphoryl diester phosphodiesterase-like
Mf27587	52.8593	41.1096	45.2488	83.0321	-1.01419	0.000160161	0.000450958	PREDICTED: glycine-rich RNA-binding protein-like isoform 5
Mf90864	8.78021	11.0356	10.7526	2.90841	1.92386	0.0352112	0.0388334	PREDICTED: glycogen phosphorylase 1-like
Mf24149	43.9492	100.843	96.7819	30.0256	1.74785	8.33e-10	5.79591e-09	PREDICTED: glycogen synthase kinase-3 homolog MsK-2-like
Mf23791	2.18085	12.4177	35.4229	0.918938	3.75629	0.0018361	0.0036821	PREDICTED: glycogenin-1-like
Mf23792	2.85867	11.8618	36.1001	2.68656	2.14249	0.0352112	0.0388334	PREDICTED: glycogenin-1-like
Mf89966	1.49963	14.3561	3.49733	2.14153	2.74495	0.00755903	0.0116655	PREDICTED: golgin candidate 5-like
Mf92274	30.6078	16.0947	21.7991	35.1832	-1.1283	0.00870434	0.0131866	PREDICTED: growth-regulating factor 3-like
Mf39976	320.022	216.225	250.122	79.465	1.44414	1.6e-15	1.86806e-14	PREDICTED: GTP-binding protein TypA/BipA homolog
Mf12229	37.8171	42.1538	34.8653	20.7746	1.02084	0.00822995	0.0125232	PREDICTED: GTP-binding protein TypA/BipA homolog
Mf91339	1.55326	9.02386	4.68553	0.743026	3.60226	0.0117365	0.0167129	PREDICTED: G-type lectin S-receptor-like serine/threonine-protein kinase At1g11330-like
Mf95300	3.08375	2.63853	2.7389	11.6685	-2.14481	0.020497	0.0261852	PREDICTED: haloalkane dehalogenase-like
Mf17979	24.7413	15.2716	18.3146	35.5436	-1.21874	0.00523614	0.00890281	PREDICTED: HD domain-containing protein 2-like
Mf56100	16.2657	24.5668	23.9194	10.318	1.25155	0.0289339	0.0336933	PREDICTED: HEAT repeat-containing protein 5B-like
Mf35567	24.0504	30.0247	31.4636	13.8007	1.12141	0.0161914	0.0215114	PREDICTED: heat shock 70 kDa protein, mitochondrial-like
Mf85239	30.1481	93.8857	78.8281	21.5032	2.12635	9.59e-12	8.22527e-11	PREDICTED: heat shock cognate 70 kDa protein 2-like
Mf90157	34.052	76.7026	64.4157	16.2245	2.2411	2.91e-10	2.14878e-09	PREDICTED: heat shock cognate 70 kDa protein-like isoform 1
Mf45849	3.76842	7.86307	0.314875	0.855449	3.20034	0.0390973	0.0405144	PREDICTED: heat shock cognate 70 kDa protein-like isoform 1
Mf47036	163.251	180.941	168.432	52.9973	1.77153	2.78e-17	3.73458e-16	PREDICTED: heat shock cognate 90 kDa protein-like
Mf20670	26.7172	15.1178	22.0867	33.7838	-1.16008	0.0105426	0.0156161	PREDICTED: heat shock factor-binding protein 1
Mf43181	6.3446	20.3762	13.1727	7.18967	1.50289	0.0242026	0.0287927	PREDICTED: heat shock protein STI-like
Mf37497	3.71122	16.6277	16.0945	5.56224	1.57985	0.034774	0.0387537	PREDICTED: heat stress transcription factor A-6b-like
Mf88722	26.3234	36.1865	22.3252	14.9586	1.27448	0.00321717	0.00598006	PREDICTED: heat stress transcription factor A-8-like
Mf19267	0.480555	7.81279	5.56164	0.889827	3.13424	0.0390973	0.0405144	PREDICTED: heat stress transcription factor B-2a-like
Mf20616	4.26407	1.89546	5.68542	11.0061	-2.53768	0.00704018	0.0113028	PREDICTED: heat stress transcription factor B-4-like
Mf42432	1.46931	37.8185	8.88157	4.40537	3.10176	2.55e-07	1.26789e-06	PREDICTED: heavy metal-associated isoprenylated plant protein 26-like
Mf91359	1.9207	20.288	12.0757	5.72733	1.82469	0.00595136	0.0099786	PREDICTED: heavy metal-associated isoprenylated plant protein 26-like
Mf87487	189.795	49.223	139.381	150.849	-1.6157	1.99064e-13	1.95925e-12	PREDICTED: heme-binding protein 2-like
Mf34586	5.34654	44.0655	3.41778	3.72841	3.56302	8.51e-10	5.89357e-09	PREDICTED: heme-binding-like protein At3g10130, chloroplastic-like
Mf34585	53.5203	8.12965	24.1785	26.4078	-1.6997	0.00242103	0.00468655	PREDICTED: heme-binding-like protein At3g10130, chloroplastic-like
Mf44471	70.1387	25.7169	50.8964	51.8059	-1.0104	0.00303603	0.00566557	PREDICTED: heparanase-like protein 1-like
Mf33238	24.0186	35.2811	38.0857	10.951	1.68783	0.000350417	0.000887988	PREDICTED: hexokinase-2-like
Mf42763	9.57248	7.78904	7.0742	19.659	-1.33567	0.0232964	0.0278334	PREDICTED: high mobility group B protein 13-like
Mf26661	25.8011	12.6139	29.2957	42.3036	-1.74577	4.28764e-05	0.000140377	PREDICTED: hippocampus abundant transcript 1 protein-like
Mf34934	19.7457	24.6174	17.3124	6.45072	1.93215	0.00211614	0.00417426	PREDICTED: histidine kinase 3-like
Mf46969	3.38643	17.0548	17.217	4.80033	1.82897	0.0106578	0.0157136	PREDICTED: histidine kinase 3-like
Mf36348	92.0876	100.98	83.8344	43.768	1.20612	2.66e-06	1.12879e-05	PREDICTED: histidine--tRNA ligase-like
Mf91588	10.9795	12.6441	11.7068	3.82563	1.7247	0.0491196	0.0491196	PREDICTED: histone deacetylase 2-like
Mf26296	307.619	108.123	172.1	346.726	-1.68112	9.65755e-31	2.83445e-29	PREDICTED: histone H2AX-like
Mf40923	84.8503	19.9623	48.8036	60.8033	-1.60687	3.3259e-06	1.37772e-05	PREDICTED: histone H3.2-like
Mf31491	121.185	50.9367	93.9095	132.261	-1.37661	5.15609e-10	3.72388e-09	PREDICTED: histone H3-like centromeric protein CSE4-like
Mf26622	221.101	133.128	179.35	274.621	-1.04463	9.05955e-13	8.38332e-12	PREDICTED: histone H4-like
Mf88777	14.7702	6.80198	12.2635	22.2611	-1.7105	0.0031483	0.0058677	PREDICTED: histone-lysine N-methyltransferase SUVR5-like
Mf24597	8.89638	21.9789	25.5055	3.04198	2.85304	0.000536959	0.00127998	PREDICTED: homeobox protein BEL1 homolog
Mf39153	16.4602	25.2568	13.568	9.71787	1.37796	0.0113905	0.0165856	PREDICTED: homeobox protein knotted-1-like 3-like
Mf89927	43.5253	31.0968	39.2547	67.843	-1.12543	0.000277791	0.0007271	PREDICTED: homeobox-leucine zipper protein ATHB-15-like
Mf23852	82.0007	112.899	70.4244	47.2901	1.25542	3.48e-07	1.69998e-06	PREDICTED: homeobox-leucine zipper protein HAT22-like
Mf23437	56.2241	130.036	115.019	52.7592	1.30142	1.31e-08	7.74881e-08	PREDICTED: homeobox-leucine zipper protein HAT5-like isoform 2
Mf40414	49.0881	34.251	41.437	74.4245	-1.11963	0.000116492	0.00034294	PREDICTED: homeobox-leucine zipper protein REVOLUTA-like
Mf40415	35.7443	24.163	28.3282	57.4872	-1.25044	0.000248656	0.00066527	PREDICTED: homeobox-leucine zipper protein REVOLUTA-like isoform 2
Mf28166	50.4064	24.6107	29.3651	60.0263	-1.28631	8.37858e-05	0.000255642	PREDICTED: HVA22-like protein c-like
Mf33281	32.5097	439.941	102.127	61.6427	2.83531	2.29e-70	2.08437e-68	PREDICTED: ice nucleation protein-like
Mf36782	11.7051	235.85	36.9493	11.835	4.31674	8.84e-55	5.47589e-53	PREDICTED: ice nucleation protein-like
Mf36786	0.855385	35.4033	7.88712	4.96012	2.83544	7.99e-07	3.68515e-06	PREDICTED: ice nucleation protein-like
Mf36783	0.192649	12.4145	1.71405	0.480405	4.69163	0.0018361	0.0036821	PREDICTED: ice nucleation protein-like
Mf49155	11.8358	22.0312	135.77	48.1057	-1.12666	0.00201029	0.00398838	PREDICTED: importin subunit alpha-1-like
Mf49154	0.103236	0.481747	18.3646	10.0207	-4.37856	0.00323473	0.00598006	PREDICTED: importin subunit alpha-1-like
Mf22116	27.6383	8.36232	16.7786	33.7357	-2.0123	9.70171e-05	0.000292706	PREDICTED: inactive protein kinase SELMODRAFT_444075-like
Mf81156	0	1.64633	0	9.59403	-2.54288	0.0216549	0.0264533	PREDICTED: inactive rhomboid protein 1-like
Mf21515	0.424713	44.775	10.8421	6.30508	2.82811	7.18e-08	3.84889e-07	PREDICTED: indole-3-acetic acid-induced protein ARG7-like
Mf37810	8.45592	16.4657	16.2189	3.55469	2.21167	0.0072214	0.0114454	PREDICTED: indole-3-glycerol phosphate synthase, chloroplastic-like
Mf88900	88.4307	69.5187	83.453	158.009	-1.18453	1.72292e-09	1.15183e-08	PREDICTED: inorganic pyrophosphatase 2-like
Mf91260	12.1643	13.0988	16.6712	3.07604	2.09029	0.0309444	0.0353515	PREDICTED: inositol hexakisphosphate and diphosphoinositol-pentakisphosphate kinase-like
Mf55916	19.5245	23.5924	24.4965	10.8893	1.11541	0.0411038	0.0422696	PREDICTED: insulin-degrading enzyme-like
Mf26000	50.6752	17.7721	52.3306	47.9129	-1.4308	0.000179914	0.000500884	PREDICTED: iron-sulfur assembly protein IscA, chloroplastic-like
Mf42807	19.5502	8.13816	12.6285	23.2813	-1.5164	0.00864897	0.0131116	PREDICTED: isoamylase 1, chloroplastic-like
Mf83055	32.3591	14.1838	20.097	33.76	-1.25107	0.00630812	0.0103897	PREDICTED: isocitrate dehydrogenase
Mf85035	7.95429	3.63749	8.17925	12.2827	-1.75561	0.0298788	0.0345321	PREDICTED: isocitrate dehydrogenase
Mf45686	4.59121	25.2822	3.53347	4.43109	2.51239	0.000193894	0.000533478	PREDICTED: IST1-like protein-like
Mf45852	24.8807	23.7941	20.3661	1.74365	3.77042	1.06e-05	4.05803e-05	PREDICTED: K(+) efflux antiporter 2, chloroplastic-like
Mf93680	60.0585	68.1446	92.2326	26.3019	1.37343	2.23e-05	7.95664e-05	PREDICTED: K(+) efflux antiporter 2, chloroplastic-like
Mf55125	33.1894	44.0393	50.6089	19.0974	1.20542	0.00266063	0.00501115	PREDICTED: K(+) efflux antiporter 2, chloroplastic-like
Mf3841	29.8151	38.7443	33.4151	16.2145	1.2567	0.0046075	0.00790973	PREDICTED: KH domain-containing protein At4g18375-like
Mf88678	12.3469	24.3321	17.1535	7.8686	1.62868	0.00457806	0.0078622	PREDICTED: kinesin-4-like
Mf45234	4.10474	11.7974	10.446	2.679	2.1387	0.0352112	0.0388334	PREDICTED: kinesin-4-like
Mf47256	29.6881	9.28514	16.2363	20.7856	-1.16259	0.0487709	0.049068	PREDICTED: laccase-17
Mf45998	16.1488	13.6571	15.7648	34.7685	-1.34813	0.00246362	0.00474018	PREDICTED: laccase-22-like
Mf50031	4.97126	53.3892	27.0048	19.3539	1.46392	9.84e-05	0.00029653	PREDICTED: laccase-9-like
Mf32373	6.83199	23.5492	20.364	1.19698	4.29821	1.06e-05	4.05803e-05	PREDICTED: lachrymatory-factor synthase-like
Mf32375	0.392398	17.1304	6.67551	0.666727	4.68332	7.67e-05	0.000235594	PREDICTED: lachrymatory-factor synthase-like
[truncated: 2,462 more rows]

## Sheet: SS
ID	cold(RPKM)	dehydration(RPKM)	salt(RPKM)	CK(RPKM)	log2(Fold_change)	p_value	adjusted p_value	annotation
Mf23535	19.2906	100.809	83.2057	4.03671	4.36543	2.04e-19	5.11302e-18	ADP binding
Mf26055	10.7682	28.8606	50.2738	1.0846	5.53457	3.68e-13	5.52234e-12	ADP binding
Mf47717	28.5383	67.0767	44.1486	5.16072	3.09672	2.02e-08	1.77579e-07	ADP binding
Mf21096	2.94867	6.18627	13.1307	2.504	2.39064	0.0128216	0.0191673	defense response
Mf7330	11.3104	10.138	9.84056	1.94675	2.33767	0.0387228	0.0410164	metabolic process
Mf11666	2.70216	2.21885	13.883	1.51647	3.19453	0.00421808	0.00839341	nucleic acid binding
Mf60598	9.98846	5.43903	5.4769	15.4202	-1.49339	0.0328869	0.0379069	nucleic acid binding
Mf83649	8.29679	48.9747	30.3792	100.72	-1.72919	2.41089e-10	2.80863e-09	oxidoreductase activity, acting on single donors with incorporation of molecular oxygen, incorporation of two atoms of oxygen
Mf33324	16.199	44.3223	23.1843	4.48042	2.37144	0.000558732	0.00163078	protein binding
Mf33327	4.56018	8.51002	16.3943	2.85388	2.5222	0.00260851	0.00576516	protein binding
Mf88084	1.73605	0	7.4368	0	5	0.00784132	0.0131958	protein binding
Mf89277	0.962432	4.59919	6.14997	0	5	0.0156682	0.0223082	protein binding
Mf17748	45.6739	139.516	147.749	60.1185	1.29727	3.84e-09	3.78537e-08	structural constituent of cell wall
Mf7102	5.03212	5.15858	8.25863	0.621466	3.73216	0.0215654	0.0276131	translation initiation factor activity
Mf56244	13.1799	7.31677	23.5473	5.81668	2.01729	0.00146069	0.00363783	zinc ion binding
Mf91419	0.293085	0.489443	0.360758	6.38323	-4.14518	0.0369905	0.0404219	(+)-delta-cadinene synthase isozyme A
Mf94964	6.44961	11.0652	14.126	3.28708	2.10347	0.019357	0.0263592	(+)-neomenthol dehydrogenase
Mf89679	11.6469	57.7984	39.701	7.93338	2.32317	3.53e-06	2.00886e-05	12-oxophytodienoate reductase
Mf40505	3.96884	34.2	19.1474	3.02552	2.66189	0.00156895	0.00383847	12-oxophytodienoate reductase
Mf92195	7.18842	6.89672	3.13695	15.9364	-2.34489	0.00662752	0.0119284	14 kDa zinc-binding protein
Mf16194	18.8705	6.80558	10.5689	23.7675	-1.16916	0.0273511	0.0332498	177 protein
Mf94394	19.9272	36.9608	84.5483	8.71863	3.2776	1.68e-16	3.3543e-15	1-aminocyclopropane-1-carboxylate oxidase-like protein
Mf55342	39.234	43.6671	74.717	28.7402	1.37837	1.19e-05	5.7807e-05	1-aminocyclopropane-1-carboxylate oxidase-like protein
Mf55340	4.23867	15.0312	22.4792	3.35268	2.7452	0.000317898	0.00102178	1-aminocyclopropane-1-carboxylate oxidase-like protein
Mf34309	3.50768	18.8643	30.387	8.74426	1.79705	0.000700947	0.00201149	1-aminocyclopropane-1-carboxylate oxidase-like protein
Mf34306	6.36806	12.4804	21.9536	5.34389	2.0385	0.00378027	0.00773788	1-aminocyclopropane-1-carboxylate oxidase-like protein
Mf34308	9.43817	11.2732	19.8031	4.90042	2.01475	0.00413579	0.00833526	1-aminocyclopropane-1-carboxylate oxidase-like protein
Mf86554	12.3482	16.7814	18.7464	4.79843	1.96598	0.00669326	0.0119284	1-aminocyclopropane-1-carboxylate oxidase-like protein
Mf55337	6.77151	19.1755	20.2759	6.72008	1.59322	0.0126997	0.0191673	1-aminocyclopropane-1-carboxylate oxidase-like protein
Mf31466	9.11289	15.6465	16.8336	4.36104	1.9486	0.0170553	0.0236784	1-aminocyclopropane-1-carboxylate oxidase-like protein
Mf34249	34.637	48.3713	32.0515	13.1174	1.28891	0.00813304	0.0136283	1-aminocyclopropane-1-carboxylate synthase
Mf29322	1.66268	1.9834	3.55235	2.05653	1.74944	6.44e-06	3.43561e-05	1-aminocyclopropane-1-carboxylic acid oxidase
Mf58069	89.0795	80.3828	218.635	115.545	1.8246	0.000141681	0.000507296	1-aminocyclopropane-1-carboxylic acid oxidase
Mf20359	3.5399	1.39042	2.04698	1.59434	1.34389	1.68e-16	3.3543e-15	1-aminocyclopropane-1-carboxylic acid synthetase
Mf46161	7.20099	65.8296	11.762	5.11731	1.20068	0.0144996	0.0211467	1-aminocyclopropane-1-carboxylic acid synthetase
Mf32330	27.1449	7.95443	15.8276	32.0368	-1.01729	0.0144996	0.0211467	1-deoxy-D-xylulose 5-phosphate synthase 1
Mf24274	10.5727	5.96772	7.28349	9.58974	-0.396861	0.000317898	0.00102178	20-oxidase
Mf21208	13.0961	22.655	12.9015	15.793	1.1165	0.00378027	0.00773788	2beta-dioxygenase
Mf18034	113.154	73.9597	97.6688	42.6721	1.1946	6.44e-06	3.43561e-05	2-deoxyglucose-6-phosphate phosphatase, putative
Mf94228	40.2494	63.0804	60.4896	24.9967	1.27495	0.000141681	0.000507296	2-heptaprenyl-1,4-naphthoquinone methyltransferase, putative
Mf14948	131.456	59.9049	91.9674	35.256	1.38325	1.28e-06	8.26214e-06	30S ribosomal protein S18
Mf24120	16.4283	12.9614	9.53048	21.1549	-1.15037	0.0333736	0.038132	30S ribosomal protein S6A
Mf92714	7.49418	17.3765	28.4351	7.15658	1.99033	0.000774425	0.00216435	3'-5' exonuclease, putative
Mf29128	0.108192	8.54361	3.66087	3.98164	-0.121179	0.00413579	0.00833526	3-beta-hydroxylase
Mf7452	3.45677	45.4177	21.1214	2.07037	3.35074	0.000160107	0.000561327	3-hydroxy-3-methylglutaryl coenzyme A reductase
Mf38947	17.5165	56.7136	57.6948	11.1083	2.3768	2.56e-08	2.21741e-07	3-hydroxy-3-methylglutaryl coenzyme A reductase 1
Mf38946	2.80525	26.6879	23.2922	1.36519	4.09267	1.08e-05	5.3568e-05	3-hydroxy-3-methylglutaryl coenzyme A reductase 1
Mf20268	243.12	195.015	186.592	404.149	-1.115	1.14915e-20	3.18753e-19	40S ribosomal protein S23, putative
Mf33129	12.602	4.03682	21.1624	3.43492	2.62315	0.000544521	0.00160562	40S ribosomal protein S26E
Mf27726	97.9865	49.5176	50.2155	149.8	-1.57683	3.54952e-13	5.396e-12	60S ribosomal protein L23
Mf37675	39.3685	14.4142	17.9147	41.6232	-1.21624	0.00171971	0.00413011	60S ribosomal protein L4
Mf88255	0.114318	1.57282	0.51382	10.0882	-4.29526	0.00310156	0.00661891	70 kDa peptidyl-prolyl isomerase
Mf11951	8.63978	24.9613	20.6693	8.34728	1.30811	0.0431795	0.0441541	80A08_18
Mf46196	16.9033	155.27	263.426	7.95977	5.04853	0.00669326	0.0119284	9-cis-epoxycarotenoid dioxygenase
Mf21376	3.80097	4.61721	1.99855	0.451057	0.402117	0.0170553	0.0236784	9-cis-epoxycarotenoid dioxygenase
Mf83178	230.506	187.512	236.243	107.838	1.13141	1.05e-11	1.39763e-10	A_IG002N01.31 gene product
Mf30293	27.7414	41.6058	41.7879	20.712	1.01262	0.0114735	0.0181298	aarF domain-containing protein kinase, putative
Mf22085	8.32137	11.346	12.2515	3.50603	1.80505	0.0492905	0.0493534	ABC transporter C family member
Mf54270	207.725	463.526	484.746	135.254	1.84156	3.02e-45	2.96463e-43	ABC transporter family pleiotropic drug resistance protein
Mf88132	13.007	35.9653	77.9197	15.065	2.37079	0.000700947	0.00201149	ABRE binding factors 1
Mf94524	65.7136	199.361	22.2092	14.0576	0.659807	0.0126997	0.0191673	Abscisic acid 8'-hydroxylase
Mf17441	0.744772	1.13507	0.828095	0.579222	-2.11178	1.19e-05	5.7807e-05	abscisic-aldehyde oxidase
Mf56011	1.98659	3.18488	4.88267	0.757145	-0.468744	0.0273511	0.0332498	abscisic-aldehyde oxidase
Mf17760	10.2082	2.08871	1.70626	577.36	-8.40249	4.7846e-173	5.63084e-170	AC1147
Mf7037	4.74815	5.1508	8.43913	0.836562	3.33455	0.0215654	0.0276131	Acetyl-coA carboxylase beta subunit
Mf16776	5.93554	26.0532	19.0287	5.95265	1.67657	0.00947292	0.0154665	ACT domain repeat 7 protein
Mf31815	28.9388	32.2974	25.3444	8.67185	1.54726	0.00610091	0.0112471	acyl-CoA N-acyltransferase with RING/FYVE/PHD-type zinc finger domain-containing protein
Mf83239	6.4667	8.35262	6.19655	19.0625	-1.6212	0.0116966	0.0182759	Acyl-protein thioesterase
Mf16569	21.5191	12.9008	11.632	26.5654	-1.19145	0.0156254	0.0223082	ADP-ribosylation factor 2
Mf92362	343.065	263.091	343.253	135.621	1.33969	7.55e-21	2.25162e-19	alanine aminotransferase 2
Mf81795	0	0.122909	2.092	16.5323	-2.98233	0.00133302	0.00338426	Albumin
Mf19118	41.1541	14.612	11.8108	57.8164	-2.29137	1.04288e-08	9.57125e-08	albumin-1C
Mf25165	2.45047	6.69177	12.8566	0.700699	4.19757	0.00184716	0.00434757	Albumin-2
Mf2220	0	0	0	5.83372	-5	0.0145765	0.0211467	Albumin-2
Mf12711	0	0.0226685	0	6.22076	-5	0.00720434	0.0125543	Albumin-2, partial
Mf95515	12.3498	13.6284	18.1317	5.3055	1.77295	0.0147919	0.0213864	Aldehyde oxidase
Mf95516	8.45007	12.3519	18.5579	0.909352	4.35105	4.09e-05	0.000172689	aldehyde oxidase 1
Mf85874	5.44741	9.54412	0.100717	16.5996	-7.3647	6.48268e-05	0.000257849	Aldo/keto reductase
Mf90699	28.7008	42.0591	35.5079	13.8501	1.35824	0.00268538	0.00586898	Aldo-keto reductase yakc
Mf85108	25.4876	17.6042	20.7697	6.79683	1.61155	0.0126997	0.0191673	aldo-keto reductase, putative
Mf31223	56.5228	132.823	109.806	46.3972	1.24285	0.00662752	0.0119284	allene oxide cyclase
Mf42223	36.7631	186.959	48.2524	29.6397	1.87667	0.00156895	0.00383847	allene oxide synthase
Mf42306	9.29333	9.55611	14.5541	4.2877	1.76315	0.0416525	0.0427968	alpha/beta hydrolase, putative
Mf23993	3.10715	12.8238	12.2249	1.57235	2.95883	0.00744016	0.0127114	Alpha-expansin 11 precursor, putative
Mf37165	169.504	191.779	377.409	162.626	1.21457	9.26e-20	2.39742e-18	alpha-expansin 4
Mf94481	101.827	125.346	139.871	22.2403	2.65285	3.14e-21	9.734e-20	alpha-glucan water dikinase, chloroplast precursor, putative
Mf93797	16.9828	14.674	11.1649	33.2436	-1.57411	0.000983661	0.0025974	ALY protein
Mf33851	2.06911	24.6932	16.2728	4.78311	1.76644	0.0170553	0.0236784	amino acid permease-like protein
Mf18588	27.9836	7.1101	11.4641	24.5126	-1.0964	0.031949	0.0370666	Amino acid transporter
Mf91773	2.72974	3.37752	7.81139	0.699567	3.48105	0.0391737	0.0410164	Ankyrin repeat domain-containing protein
Mf86692	79.8631	34.0001	119.863	38.6246	1.63379	1.62e-10	1.95729e-09	Ankyrin repeat-containing protein
Mf47609	2.45286	22.2162	24.7067	8.6695	1.51088	0.00919219	0.0151552	AP2 domain class transcription factor
Mf28230	0.854279	35.2999	1.14151	8.26983	-2.85691	0.0365338	0.0404219	AP2 domain-containing transcription factor
Mf29737	25.2699	179.715	172.097	65.3595	1.39675	8.22e-12	1.12595e-10	aquaporin
Mf22331	67.8891	41.1986	45.825	114.592	-1.3223	2.06316e-08	1.80422e-07	aquaporin PIP
Mf38303	120.282	245.16	63.3013	261.773	-2.04801	9.12907e-31	5.00239e-29	Arabinogalactan peptide
Mf94658	27.4578	27.4338	31.6551	14.1305	1.16363	0.0189845	0.0261564	arginyl-tRNA synthetase
Mf17206	8.36749	2.51217	18.7519	2.71788	2.78648	0.000869253	0.00235815	argonaute 1
Mf84414	2.35908	1.5045	10.3447	1.55367	2.73514	0.0225713	0.0283919	argonaute protein group
Mf56246	3.64368	28.9466	24.9904	11.6562	1.10028	0.0475638	0.0481359	asparagine synthase (glutamine-hydrolysing) [EC:6.3.5.4]
Mf47606	97.8862	707.119	335.395	134.419	1.31912	7.34e-20	1.92145e-18	asparagine synthetase
Mf47605	183.969	632.71	299.646	126.745	1.24133	1.77e-16	3.5043e-15	asparagine synthetase
Mf51542	41.3644	16.7326	3.34702	45.0626	-3.75098	1.67449e-10	2.00741e-09	Aspartic proteinase nepenthesin-1
Mf90021	20.8317	28.703	39.7026	8.4818	2.22679	9.85e-06	4.96929e-05	aspartokinase-homoserine dehydrogenase
Mf26735	10.6388	10.5909	9.47789	23.9402	-1.3368	0.015674	0.0223082	AT2G18670
Mf31496	34.4238	25.4462	28.9592	12.681	1.19135	0.0198533	0.0268889	AT2G31890-like protein
Mf94227	16.6328	17.8147	23.1381	2.8082	3.04255	5.06e-05	0.000207328	AT3g23510/MEE5_5
Mf27290	77.3841	61.36	84.5043	34.8919	1.27613	9.03e-06	4.62493e-05	AT4G36530
Mf19082	14.6259	14.74	21.9679	7.905	1.47456	0.0163303	0.0230247	At4g39795
Mf43960	3.08706	15.3764	12.7815	2.14725	2.5735	0.0214025	0.0276131	AT5g25460/F18G18_200
Mf29054	340.623	293.423	316.494	785.496	-1.31143	6.11403e-49	6.85484e-47	At5g27700
Mf35667	141.912	36.5246	71.5198	194.939	-1.44661	6.1732e-15	1.08482e-13	AT5g51550/K17N15_10
Mf54328	7.36967	6.40151	14.5459	2.25973	2.68639	0.00760555	0.0128357	AtIII18x5-like protein
Mf50568	26.3315	42.0058	52.3749	24.7431	1.08185	0.00213822	0.00494798	ATNAP8, putative
Mf53787	214.96	84.4497	52.5488	118.991	-1.17912	2.27924e-07	1.71073e-06	ATP binding protein, putative
Mf85441	6.03328	12.9984	7.41524	0.791284	3.22823	0.0391737	0.0410164	ATP binding protein, putative
Mf44860	68.6075	66.9629	93.8894	41.9807	1.16124	1.48e-05	7.01585e-05	ATP synthase protein I
Mf23323	0.833343	1.72349	1.85147	25.0166	-3.75614	1.2915e-06	8.28131e-06	ATP synthase subunit beta
Mf82896	0.61191	0.346984	12.2531	1.3597	3.17179	0.00744016	0.0127114	ATP synthase subunit beta
Mf36338	50.5984	50.5704	24.9861	61.3382	-1.29566	5.64501e-05	0.000229903	ATPase subunit 8 (mitochondrion)
Mf92759	7.92675	1.31308	2.10592	12.3458	-2.5515	0.0118257	0.0182818	ATP-dependent DNA helicase PIF1
Mf87362	6.8579	6.72139	15.7002	1.46472	3.42209	0.00132827	0.00338426	ATP-dependent RNA helicase
Mf84154	10.6408	14.6826	15.8572	3.42585	2.2106	0.0119251	0.0183391	ATP-dependent zinc metalloprotease FTSH 8, chloroplastic-like
Mf22794	16.7891	7.09789	11.3264	24.7682	-1.1288	0.031949	0.0370666	Auxilin-like protein
Mf51363	0.725828	7.15798	8.20857	0.680837	3.59175	0.0215654	0.0276131	auxin conjugate hydrolase
Mf23478	6.90049	3.89559	4.0439	19.3203	-2.2563	0.00225728	0.00517329	auxin efflux carrier
Mf40391	49.2251	13.8195	29.871	63.6476	-1.09136	0.000280859	0.000917758	auxin efflux carrier protein PIN1
Mf91182	10.899	15.0562	17.7929	5.76922	1.62485	0.0228652	0.0285482	Auxin response factor, putative
Mf93571	2.1373	2.69792	4.01404	23.2438	-2.53372	0.000284028	0.000920454	Auxin-induced protein 5NG4
Mf87486	1.74504	1.67821	0.770306	7.52811	-3.28878	0.0201324	0.0268889	Auxin-induced protein 5NG4
Mf42215	1.48742	11.4383	5.41996	16.2483	-1.58393	0.0213226	0.0276131	Avr9/Cf-9 rapidly elicited protein 146
Mf92565	5.90791	10.2528	1.62554	30.3496	-4.22269	5.23214e-08	4.24892e-07	B3 domain-containing protein REM20
Mf24214	12.2026	6.49539	6.22213	17.1421	-1.46206	0.027393	0.0332498	BAH domain containing protein
Mf24187	4.75041	61.1167	52.6051	11.0089	2.25653	3.1e-07	2.24726e-06	basic chitinase class 3
Mf92101	36.5469	47.7503	52.557	23.4463	1.16452	0.00133445	0.00338426	beige-related and WD-40 repeat-containing protein
Mf22267	8.74757	6.77289	5.94917	9.61741	-0.534565	3.53e-06	2.00886e-05	beta-carotene 3-hydroxylase
Mf23563	3.38277	0.870437	3.71948	1.22632	2.39453	0.019357	0.0263592	beta-carotene 3-hydroxylase
Mf88659	14.2363	13.8402	14.7322	4.83829	1.6064	0.0416525	0.0427968	beta-fructofuranosidase, putative
Mf28261	51.4815	49.3271	56.3005	23.1642	1.28125	0.000340419	0.00107655	beta-galactosidase
Mf95087	7.11661	9.79191	12.5609	2.86092	2.13439	0.0214025	0.0276131	Beta-galactosidase
Mf94961	10.0571	15.7175	16.543	5.30847	1.63985	0.0349592	0.0396201	Beta-glucan-binding protein
Mf54100	8.2767	16.9157	11.5857	2.66362	2.12089	0.0353319	0.0396201	Beta-glucan-binding protein
Mf94469	53.3027	16.4992	61.3287	20.7402	1.56413	8.35e-06	4.34274e-05	Beta-glucosidase
Mf22450	20.5593	20.8367	46.1371	23.0128	1.00349	0.00886116	0.014702	Beta-glucosidase
Mf46721	3.91763	30.7343	9.26051	20.5824	-1.15225	0.0479352	0.0484286	Beta-glucosidase
Mf92247	3.06688	9.13846	15.1924	1.73839	3.12753	0.00132827	0.00338426	Beta-ureidopropionase
Mf51011	3.21816	10.6571	12.3163	1.5016	3.036	0.00744016	0.0127114	Beta-ureidopropionase
Mf94107	14.9061	16.5177	26.0039	6.15038	2.07998	0.000842614	0.00232731	binding protein
Mf43977	101.208	87.4834	54.618	24.8334	1.13709	0.0011163	0.00291898	binding protein
Mf14371	88.601	65.7573	32.0757	3.4671	3.20968	1.14e-06	7.52336e-06	Brain-specific homeobox protein like protein
Mf52665	39.0092	45.9166	58.5088	23.9693	1.28747	0.00016721	0.000581042	Branchpoint-bridging protein
Mf40271	26.23	11.2843	12.2819	30.9945	-1.33548	0.00614566	0.0113207	BRASSINOSTEROID INSENSITIVE 1-associated receptor kinase 1 precursor, putative
Mf85822	9.91091	8.60257	17.134	5.63457	1.60448	0.0228652	0.0285482	bundle sheath defective2
Mf37096	3.71586	32.8188	10.8459	1.67548	2.6945	0.0225713	0.0283919	calcium dependent protein kinase 13
Mf41585	26.4547	35.6174	27.47	12.4937	1.13666	0.0279472	0.0337487	calcium-dependent calmodulin-independent protein kinase isoform 1
Mf37098	103.286	245.727	131.109	63.9065	1.03673	2.79e-06	1.63513e-05	calcium-dependent protein kinase
Mf40130	23.5013	52.1529	28.5365	13.117	1.12137	0.0320164	0.0370666	calcium-dependent protein kinase, putative
Mf51791	12.1784	77.8886	25.6189	6.20188	2.04643	0.00134946	0.00340399	Calmodulin-binding protein
Mf41446	6.63861	29.1931	28.5461	9.3169	1.61537	0.00345754	0.0072216	Calmodulin-binding protein
Mf53725	23.7765	56.487	24.0067	8.21134	1.54775	0.00919219	0.0151552	Calmodulin-binding protein
Mf51297	13.5374	57.5401	20.9559	8.93577	1.22969	0.0431795	0.0441541	Calmodulin-binding protein
Mf49480	17.5913	51.8407	20.3436	7.90311	1.36408	0.0243851	0.0301581	calmodulin-like domain protein kinase isoenzyme gamma
Mf83021	12.3503	7.86881	12.8123	26.9237	-1.07135	0.0261607	0.0321014	Calmodulin-like protein
Mf88610	3.92515	37.3741	34.8717	2.48603	3.81014	7.12e-08	5.72516e-07	Cam-binding protein 60-like G
Mf47330	51.4572	30.6289	30.1589	14.2808	1.07851	0.0263419	0.0322733	carbon catabolite repressor protein, putative
Mf34086	653.586	403.124	603.391	289.323	1.06041	9.84e-25	3.86384e-23	carbonic anhydrase
Mf54071	4.88574	4.89385	5.93238	18.209	-1.61797	0.00867258	0.0144298	carboxylesterase np, putative
Mf22572	4.45156	5.95398	11.6303	2.51132	2.21137	0.0353319	0.0396201	caspase, putative
Mf49727	17.8015	61.1205	44.7758	13.0092	1.78319	6.94e-05	0.000272966	Catalase
Mf49728	4.81274	18.512	31.6785	6.10127	2.37632	7.31e-05	0.000283263	Catalase
Mf85685	8.52238	24.856	23.7282	7.45657	1.67002	0.00711666	0.0124939	Catalase
Mf89982	62.1395	126.344	70.4427	22.6127	1.63932	8.37e-07	5.63421e-06	catalytic, putative
Mf86755	1.80747	2.28872	4.67921	13.5055	-1.52921	0.0393277	0.0410164	cathepsin L, partial
Mf28327	17.2926	15.5912	29.818	10.8235	1.46202	0.00442642	0.00868331	ccaat-binding transcription factor, putative
Mf22731	556.474	481.298	140.243	294.927	-1.07243	1.95328e-14	3.21273e-13	ccd1, putative
Mf26361	25.0835	132.059	77.57	20.043	1.9524	1.31e-08	1.19626e-07	CCL5
Mf21151	13.7241	25.1043	29.0665	2.58	3.49391	1.47e-06	9.36032e-06	Cc-nbs resistance protein
Mf25114	9.68921	6.38787	21.161	2.62496	3.01104	0.000160107	0.000561327	Cc-nbs resistance protein
Mf31840	9.1959	15.6611	13.13	1.79859	2.86793	0.00421808	0.00839341	Cc-nbs resistance protein
Mf14420	5.69432	4.26891	12.3035	1.53744	3.00047	0.00744016	0.0127114	Cc-nbs resistance protein
Mf85178	3.25189	2.57736	8.96397	0.718134	3.64181	0.0215654	0.0276131	Cc-nbs resistance protein
Mf22296	9.44726	1.50215	10.894	1.31999	3.04493	0.0225713	0.0283919	Cc-nbs resistance protein
Mf45697	8.39694	13.3149	11.727	2.71865	2.10887	0.0353319	0.0396201	Cc-nbs resistance protein
Mf30465	1.4745	6.86533	7.32072	0.866814	3.07819	0.0391737	0.0410164	Cc-nbs resistance protein
Mf95666	15.4455	22.7313	47.2065	6.53882	2.85188	1.45e-08	1.31392e-07	Cc-nbs-lrr resistance protein
Mf55405	18.3166	27.9199	44.524	6.00704	2.88986	7.63e-08	6.11438e-07	Cc-nbs-lrr resistance protein
Mf56171	20.0282	36.1511	41.1105	5.11902	3.00557	1.09e-07	8.4198e-07	Cc-nbs-lrr resistance protein
Mf88158	12.8841	13.5854	30.1323	1.69209	4.15443	1.38e-07	1.05561e-06	Cc-nbs-lrr resistance protein
Mf43413	7.68515	9.60116	23.332	1.85956	3.64928	1.08e-05	5.3568e-05	Cc-nbs-lrr resistance protein
Mf26054	7.81122	9.9956	20.3632	0.814744	4.64347	1.12e-05	5.49733e-05	Cc-nbs-lrr resistance protein
Mf84186	6.78223	12.2484	19.0325	0.682141	4.80225	2.15e-05	9.70383e-05	Cc-nbs-lrr resistance protein
Mf95608	13.6938	27.1253	21.8416	1.43472	3.92824	3.68e-05	0.000156783	Cc-nbs-lrr resistance protein
Mf85180	11.5685	20.4472	28.9174	5.51652	2.39011	0.000120828	0.00043863	Cc-nbs-lrr resistance protein
Mf95783	31.0191	126.598	39.0461	11.5789	1.75368	0.000134098	0.000483821	Cc-nbs-lrr resistance protein
Mf30295	4.6902	6.6868	15.6609	0.616211	4.6676	0.000278491	0.000911284	Cc-nbs-lrr resistance protein
Mf43412	7.4772	22.8904	26.8944	5.52702	2.28273	0.000333264	0.00105676	Cc-nbs-lrr resistance protein
Mf95595	20.6935	64.2565	30.1262	8.75599	1.78268	0.000700947	0.00201149	Cc-nbs-lrr resistance protein
Mf55772	10.8846	20.5956	16.3671	1.88304	3.11966	0.000738847	0.00209979	Cc-nbs-lrr resistance protein
Mf54154	9.41894	11.5028	13.4053	0.990459	3.75856	0.000986703	0.0025974	Cc-nbs-lrr resistance protein
Mf89537	7.63364	12.9579	13.1213	0.495142	4.72792	0.000986703	0.0025974	Cc-nbs-lrr resistance protein
Mf56189	8.61263	29.9677	25.7261	6.12762	2.06983	0.00134946	0.00340399	Cc-nbs-lrr resistance protein
Mf42741	6.08233	9.00969	12.8727	0.932101	3.78768	0.00184716	0.00434757	Cc-nbs-lrr resistance protein
Mf88159	11.3751	16.4809	12.5907	0.95412	3.72204	0.00184716	0.00434757	Cc-nbs-lrr resistance protein
Mf87903	61.3619	46.1832	18.4007	3.28434	2.48609	0.00263651	0.00578903	Cc-nbs-lrr resistance protein
Mf55848	9.51649	35.9645	20.3561	5.36585	1.92358	0.00601013	0.0111671	Cc-nbs-lrr resistance protein
Mf31839	3.2279	10.4946	11.9752	1.05612	3.5032	0.0130185	0.0192419	Cc-nbs-lrr resistance protein
Mf54917	10.2006	11.6823	12.4674	2.53188	2.29988	0.0214025	0.0276131	Cc-nbs-lrr resistance protein
Mf30294	7.18004	12.1255	8.8087	0.639207	3.78457	0.0215654	0.0276131	Cc-nbs-lrr resistance protein
Mf53079	3.67999	3.64546	10.3462	1.63409	2.66254	0.0225713	0.0283919	Cc-nbs-lrr resistance protein
Mf55272	11.7943	18.0576	18.2779	6.24075	1.55031	0.0292292	0.0348503	Cc-nbs-lrr resistance protein
Mf55473	62.0422	42.9902	18.5842	6.73338	1.46467	0.0292292	0.0348503	Cc-nbs-lrr resistance protein
Mf28438	2.06601	4.7236	9.59831	1.90658	2.33179	0.0387228	0.0410164	Cc-nbs-lrr resistance protein
Mf52938	4.72465	7.94327	9.53262	1.45137	2.71546	0.0387228	0.0410164	Cc-nbs-lrr resistance protein
Mf30299	3.90426	4.29804	7.60981	0.643887	3.56298	0.0391737	0.0410164	Cc-nbs-lrr resistance protein
Mf54897	6.42201	10.6689	14.1632	4.08652	1.7932	0.0416525	0.0427968	Cc-nbs-lrr resistance protein
Mf84725	0.385881	4.0464	14.7027	4.06594	1.85442	0.0416525	0.0427968	Cc-nbs-lrr resistance protein
Mf95502	26.1072	18.6597	17.6843	6.69998	1.40024	0.043625	0.0444168	Cc-nbs-lrr resistance protein
Mf36998	162.329	48.0234	523.258	238.969	1.1307	5.12e-24	1.91472e-22	CCP
Mf37000	16.3541	9.39441	1.92961	21.2941	-3.46407	1.61175e-05	7.51121e-05	CCP
Mf42091	9.26671	7.14482	20.2817	6.23598	1.70149	0.0126997	0.0191673	CCP
Mf90391	4.57647	11.3037	11.7993	2.79755	2.07647	0.0353319	0.0396201	CCR4-NOT transcription complex subunit
Mf47890	94.0895	77.9965	82.8279	41.0268	1.01355	0.000442718	0.00136703	Cell division protease ftsH-like protein
Mf28227	19.5966	32.2071	21.3525	8.44218	1.33872	0.029776	0.0351288	Cell surface glycoprotein 1
Mf49452	7.22107	2.87935	4.028	18.5941	-2.20671	0.00372181	0.00765815	cell wall-associated hydrolase
Mf90402	4.92789	3.25101	4.0514	17.1015	-2.07763	0.00608493	0.011244	cell wall-associated hydrolase
Mf39969	4.55642	11.2852	6.71502	18.244	-1.44196	0.0179954	0.0248975	cell wall-associated hydrolase
Mf38543	1.77607	0.532948	1.41352	14.9098	-3.3989	0.00117085	0.00303133	Cell wall-associated hydrolase, partial
Mf89072	0.459658	0.203632	0.247237	11.848	-5.58261	0.0016436	0.00396755	Cell wall-associated hydrolase, partial
Mf26154	1.98244	1.26466	0.986746	9.7346	-3.30237	0.00582259	0.0109046	Cell wall-associated hydrolase, partial
Mf89074	2.64316	2.40542	2.67978	10.8927	-2.02318	0.0332619	0.0381153	Cell wall-associated hydrolase, partial
Mf91916	0.120021	0.107159	0.260693	6.34269	-4.60467	0.0369905	0.0404219	Cell wall-associated hydrolase, partial
Mf92214	5.70267	6.45096	1.92029	10.5597	-2.45917	0.0120201	0.0183534	Cellular nucleic acid-binding protein
Mf30500	11.532	7.79393	13.8064	29.4726	-1.09404	0.0151843	0.0218669	cellulose synthase
Mf30498	7.69751	3.36288	6.11104	18.8353	-1.62395	0.0179954	0.0248975	cellulose synthase A [EC:2.4.1.12]
Mf47704	12.809	18.6093	30.7662	3.68513	3.06156	3.63e-06	2.05584e-05	Cellulose synthase-like protein E1
Mf38813	18.1373	47.2603	59.4985	18.459	1.68853	4.66e-06	2.58938e-05	ceramide glucosyltransferase
Mf92984	5.62627	22.2637	27.7298	3.81347	2.86226	2e-05	9.079e-05	Chain A, Crystal Structure Of Medicago Truncatula Ugt85h2- Insights Into The Structural Basis Of A Multifunctional (Iso) Flavonoid Glycosyltransferase
Mf33251	4.1322	61.2943	27.4683	5.89385	2.22049	0.000201211	0.000687034	Chain A, Crystal Structure Of Xeg-Edgp pdb|3VLB|C Chain C, Crystal Structure Of Xeg-Edgp
Mf15008	3.99428	58.8101	19.9131	3.75407	2.40719	0.00156895	0.00383847	Chain A, Peanut Peroxidase pdb|1SCH|B Chain B, Peanut Peroxidase
Mf24863	9.10574	128.613	28.374	10.9756	1.37027	0.00656336	0.0118857	Chain A, The Solution Structure Of Soybean Calmodulin Isoform 4 Complexed With The Vacuolar Calcium Atpase Bca1 Peptide
Mf19011	56.5337	162.783	265.441	42.9574	2.62741	1.58e-39	1.09485e-37	chalcone synthase
Mf86107	26.0894	4.98883	25.5208	56.5524	-1.14791	0.000579614	0.00168589	chalcone synthase
Mf92232	2.47204	84.0943	19.5259	7.8325	1.31784	0.0360338	0.0402158	Chalcone synthase
Mf31557	88.0519	88.7116	103.474	46.1546	1.16472	6.22e-06	3.34573e-05	chaperonin-like protein
Mf42936	8.98697	228.876	58.2153	11.1995	2.37796	1.55e-08	1.38852e-07	chloroplast omega 3 fatty acid desaturase isoform 2
Mf36327	145.15	102.249	117.875	51.4511	1.19598	7.19e-07	4.91004e-06	chloroplast protein import component Toc159
Mf3911	21.3492	38.4052	44.7193	3.88123	3.52631	9.13e-10	9.98028e-09	chromatin remodeling complex subunit
Mf24828	9.64075	10.7177	11.8937	2.45871	2.27422	0.0353319	0.0396201	chromatin remodeling complex subunit
Mf33535	25.7191	115.606	57.296	24.6147	1.21891	0.000405926	0.0012667	cinnamoyl-CoA reductase
Mf23814	38.3424	69.8475	103.65	31.285	1.72818	8.17e-10	8.99464e-09	cinnamyl alcohol dehydrogenase 3
Mf32402	4.55365	28.4502	20.5217	4.45407	2.20395	0.00253465	0.00566032	CM0216.240.nc
Mf49513	5.60574	8.70919	1.83508	12.6109	-2.78076	0.0038071	0.00776582	Coatomer subunit zeta-3
Mf45096	37.0848	19.5715	24.2374	74.0635	-1.61153	2.07092e-07	1.56814e-06	COBRA-like protein
Mf29577	34.3112	31.6733	33.8821	15.0709	1.16876	0.0156801	0.0223082	coclaurine N-methyltransferase
Mf86013	247.685	172.422	269.778	101.708	1.40734	8.22e-18	1.80994e-16	Cold and drought-regulated protein CORA
Mf86024	764.76	398.844	302.078	28.3581	3.41309	1.4e-57	2.0615e-55	cold-acclimation specific protein 31
Mf46778	1.81773	1.45602	7.34307	0.974472	2.91369	0.0391737	0.0410164	cold-regulated protein
Mf89075	0.510539	0.217126	0.266354	17.0927	-6.00389	3.36602e-05	0.000145683	conserved domain protein
Mf89073	0.920878	0.489547	0.30027	6.65236	-4.46953	0.0369905	0.0404219	conserved domain protein
Mf41940	105.774	81.6856	45.3845	166.053	-1.87137	4.05932e-18	9.10987e-17	conserved domain protein, partial
Mf90553	6.92591	5.11002	8.31557	56.5566	-2.76581	4.96565e-10	5.60255e-09	Conserved protein
Mf41799	3.50849	1.30163	1.95242	12.0653	-2.62753	0.0038071	0.00776582	Conserved protein
Mf85488	0.214613	0.209681	0.336189	6.57204	-4.289	0.0369905	0.0404219	Conserved protein
Mf54134	10.9427	16.6687	9.66715	23.052	-1.25373	0.015674	0.0223082	contains similarity to human PCF11p homolog (GB:AF046935)
Mf23719	58.7635	170.963	24.5299	64.3885	-1.39226	1.80694e-05	8.28031e-05	copia-like retroelement pol polyprotein
Mf37958	8.2995	2.42522	2.57282	10.3952	-2.0145	0.0332619	0.0381153	Coronatine-insensitive 1-like protein
Mf52238	19.6319	19.9125	26.4591	11.4152	1.21281	0.0240572	0.0298466	cryptochrome 1
Mf42617	5.33863	15.2513	11.0387	2.91377	1.92161	0.0353319	0.0396201	CTR2 protein kinase
Mf90807	12.6513	9.82046	13.9072	3.82164	1.86357	0.0310776	0.0363549	CTV.22
Mf21717	168.979	306.903	235.296	520.112	-1.14435	3.90825e-27	1.70592e-25	Cu/Zn superoxide dismutase
Mf83051	43.5791	69.3496	75.319	36.2164	1.05637	0.000448776	0.00138031	Cullin
Mf44547	20.9336	19.4514	28.2097	13.4593	1.06759	0.0320164	0.0370666	Cyclic nucleotide-gated ion channel, putative
Mf13425	0.95924	0.471693	0	4.80221	-5	0.0294925	0.0348992	Cyclin-like F-box
Mf86635	11.8558	6.31686	7.626	17.4778	-1.19653	0.0499418	0.0499418	cyclophilin-like peptidyl-prolyl cis-trans isomerase
Mf33302	24.0237	27.8054	26.0351	58.9272	-1.17848	0.000484159	0.00146617	cystathionine-gamma-synthase precursor
Mf20883	3.51525	7.11655	1.84377	9.39408	-2.34909	0.0210699	0.0276131	Cysteine proteinase
Mf52729	5.40532	27.6387	12.2633	12.5725	0.457434	0.0333736	0.038132	Cysteine-rich receptor-like protein kinase
Mf36331	4.69382	4.79333	10.802	1.45359	2.89361	0.0225713	0.0283919	Cysteine-rich receptor-like protein kinase
Mf13790	1.47554	1.72726	1.65555	8.21553	-2.31104	0.0365338	0.0404219	Cysteine-rich receptor-like protein kinase
Mf25289	3.37683	4.29095	1.53828	8.99115	-2.54719	0.0365338	0.0404219	Cysteine-rich receptor-like protein kinase
Mf49981	6.90962	11.0929	9.01402	22.1086	-1.29437	0.0229873	0.0286008	cysteine-rich receptor-like protein kinase 10-like
Mf44567	34.8749	88.5968	72.5535	34.4648	1.07392	0.000475145	0.00144631	cysteine-type peptidase, putative
Mf92998	2.00847	10.3795	13.6459	2.25985	2.59417	0.0128216	0.0191673	Cytochrome P450
Mf90092	0.84453	1.01436	0.240495	7.2646	-4.9168	0.0201324	0.0268889	Cytochrome P450
Mf19375	25.7523	22.5691	38.5195	18.7816	1.03627	0.0122496	0.0186796	Cytochrome P450 71B35
Mf38756	1.5556	12.8232	18.8596	0.727351	4.6965	4.09e-05	0.000172689	Cytochrome P450 94A1
Mf85057	4674.06	3980.26	1960.03	12717	-2.69781	0	0	Cytochrome P450 likeTBP
Mf23322	1.10597	0.0695706	0.16934	26.4171	-7.28541	8.49949e-08	6.75069e-07	Cytochrome P450 likeTBP
Mf17933	2.85514	0.557478	0.326763	8.47404	-4.69673	0.0108653	0.0172614	Cytochrome P450 likeTBP
Mf83501	14.5554	7.98782	28.2712	11.6047	1.28462	0.0117276	0.0182759	Cytochrome P450 likeTBP
Mf87858	11.1862	20.1295	25.8347	2.08859	3.62871	1.58e-05	7.4153e-05	cytochrome P450 monooxygenase
Mf87862	15.0961	24.1989	36.0066	9.18855	1.97035	0.000103178	0.000389563	cytochrome P450 monooxygenase
Mf92109	3.19631	12.7341	4.62459	14.7781	-1.67606	0.0250856	0.0307982	cytochrome P450 monooxygenase
Mf56302	13.5595	4.35124	5.28682	23.5738	-2.15671	0.000781825	0.00217335	cytochrome P450 monooxygenase CYP72A67
Mf84622	73.769	89.6657	95.7914	46.8105	1.03306	7.49e-05	0.000289672	cytochrome P450 monooxygenase CYP97A10
Mf55400	3.38208	7.42086	16.7053	2.98709	2.48349	0.00260851	0.00576516	Cytokinin-O-glucosyltransferase
Mf17932	0.829787	5.17577	10.1839	0.646194	3.97818	0.00638588	0.0116179	Cytokinin-O-glucosyltransferase
Mf20939	4.57189	5.50014	14.4697	2.97996	2.27967	0.00760555	0.0128357	Cytokinin-O-glucosyltransferase
Mf53333	20.7057	16.1879	9.40457	23.8911	-1.34504	0.015674	0.0223082	Cytokinin-O-glucosyltransferase
Mf17931	3.05852	10.1579	16.2053	4.28427	1.91934	0.0170553	0.0236784	Cytokinin-O-glucosyltransferase
Mf30928	5.32069	8.93523	16.8401	4.40358	1.93515	0.0170553	0.0236784	Cytokinin-O-glucosyltransferase
Mf85477	0.82627	0.46621	0	5.12734	-5	0.0145765	0.0211467	DDB1- and CUL4-associated factor
Mf21574	11.3769	20.7481	16.4164	4.88972	1.74731	0.0170553	0.0236784	dead box ATP-dependent RNA helicase, putative
Mf30885	11.6948	14.1406	16.1663	5.39658	1.58287	0.0349592	0.0396201	DEAD-box ATP-dependent RNA helicase
Mf25696	52.3589	51.9337	108.384	49.3378	1.13539	5.1e-06	2.80738e-05	defensin-like protein
Mf88563	1.20899	1.38941	2.05982	10.0283	-2.28349	0.0332619	0.0381153	dehydration responsive protein
Mf44432	124.405	79.0292	125.016	40.3464	1.6316	5.64e-11	7.144e-10	Dehydration-responsive protein RD22
Mf83271	66.165	56.1093	72.7137	22.7494	1.6764	5.51e-07	3.80691e-06	Dehydration-responsive protein RD22
Mf14426	1170.66	1770.82	1401.75	648.64	1.11174	8.6e-60	1.35077e-57	dehydrin-cognate
Mf91536	17.5554	16.513	17.8906	5.1192	1.80521	0.0228652	0.0285482	Deoxycytidine kinase
Mf84126	4.60625	2.50499	1.82236	14.0057	-2.94213	0.00117085	0.00303133	Digestive organ expansion factor-like protein
Mf22654	11.1424	11.4343	21.081	7.35289	1.51956	0.0163303	0.0230247	Digestive organ expansion factor-like protein
Mf95297	0.274415	0.234807	0.331124	6.06657	-4.19544	0.0369905	0.0404219	Digestive organ expansion factor-like protein
Mf25631	2.13238	1.83641	2.33233	11.9514	-2.35734	0.0199466	0.0268889	Dihydroflavonol-4-reductase
Mf50068	8.31365	23.7026	24.1791	8.14062	1.57055	0.00919219	0.0151552	DIS3-like exonuclease
Mf87902	22.4969	123.715	77.0798	7.50242	3.36092	2.03e-15	3.6509e-14	Disease resistance protein
Mf84006	0.81914	5.94734	17.0359	1.23884	3.78152	0.000408906	0.00126761	disease resistance protein
Mf33323	1.12967	16.5267	8.20488	0.979587	3.06624	0.0215654	0.0276131	Disease resistance protein
Mf43002	16.5592	17.0979	10.9266	1.93892	2.49452	0.0225713	0.0283919	Disease resistance protein
Mf23015	3.38776	7.84633	9.29095	1.41803	2.71194	0.0387228	0.0410164	Disease resistance protein
Mf83681	67.2024	21.789	14.7405	4.80393	1.6175	0.0416525	0.0427968	Disease resistance protein
Mf89478	3.38689	5.66691	13.4694	1.89912	2.82628	0.00421808	0.00839341	disease resistance protein homolog, partial
Mf43250	2.38285	14.5394	9.75811	0.990033	3.30105	0.0117754	0.0182759	Disease resistance protein RGA2
Mf94573	21.9878	16.1614	16.5551	3.37569	2.29402	0.00727413	0.0125921	Disease resistance protein RPM1
Mf36264	4.92229	16.2898	15.8768	2.62843	2.59465	0.00447184	0.00870714	Disease resistance RPP8-like protein
Mf28073	9.99912	102.097	36.416	15.326	1.24859	0.00564741	0.0106528	Disease resistance-like protein
Mf51166	10.1391	103.635	31.6885	12.7868	1.3093	0.00676657	0.0120239	Disease resistance-like protein
Mf53301	1.40278	12.1709	9.56429	0.869556	3.45931	0.0117754	0.0182759	Disease resistance-like protein
Mf32276	4.50083	26.7052	21.9462	8.58299	1.35442	0.029776	0.0351288	Disease resistance-like protein
Mf51164	4.92714	96.5316	19.7752	7.52714	1.39352	0.0360338	0.0402158	Disease resistance-like protein
Mf13804	2.24844	14.1666	7.50863	0.75899	3.3064	0.0391737	0.0410164	Disease resistance-like protein
Mf27780	24.7047	47.9986	26.0351	5.86075	2.1513	0.000333264	0.00105676	Disease resistance-like protein GS3-1
Mf51168	26.0414	49.3701	21.4773	6.73795	1.67243	0.00824814	0.0137918	Disease resistance-like protein GS3-1
Mf47716	41.772	82.0429	38.3134	7.86086	2.28509	5.89e-06	3.18276e-05	Disease resistance-like protein GS3-3
Mf44762	11.4609	91.5444	12.1552	2.73417	2.1524	0.0214025	0.0276131	Disease resistance-like protein GS4B-5, partial
Mf85229	27.2906	59.3259	51.4649	24.6535	1.0618	0.00293646	0.0063822	DNA binding protein, putative
Mf28957	3.04494	4.31917	10.8994	1.05589	3.36772	0.0225713	0.0283919	DNA binding protein, putative
Mf59603	6.30714	6.03172	7.22543	19.3542	-1.42149	0.0227656	0.0285482	DNA binding protein, putative
Mf58860	17.1492	24.4998	23.4091	10.3411	1.17868	0.0414204	0.0427968	DNA binding protein, putative
Mf83295	1.87188	0.449091	0.185776	123.626	-9.3782	8.06873e-37	5.43226e-35	DNA packaging protein FI
Mf32787	8.21577	11.1108	16.1942	2.28838	2.82308	0.00260851	0.00576516	DNA polymerase
Mf30903	27.4182	26.0135	30.9344	10.3878	1.57432	0.00296295	0.00641743	DNA polymerase
Mf32785	6.04587	7.8695	9.64269	1.81079	2.41282	0.0387228	0.0410164	DNA polymerase
Mf32784	9.7965	11.3395	12.4256	3.32664	1.90118	0.0492905	0.0493534	DNA polymerase
Mf40210	0.0743417	0.755876	0.0969622	7.01001	-6.17585	0.0201324	0.0268889	DNA repair and recombination protein PIF1
Mf89241	12.5411	18.6393	19.1625	3.84033	2.31898	0.00156895	0.00383847	DNA topoisomerase I
Mf52677	57.8866	55.961	40.7374	11.3846	1.83927	8.62e-05	0.000330761	DNA-binding protein DF1
Mf46189	21.2144	9.38303	14.1776	29.9315	-1.07805	0.0246271	0.030346	DNA-binding protein PD1
Mf11028	5.33757	3.93334	2.77912	10.5574	-1.92555	0.0332619	0.0381153	DNA-directed RNA polymerase III subunit RPC6
Mf47684	49.5924	33.6542	34.5192	8.12123	2.08763	0.000110714	0.000411423	DNA-directed RNA polymerase subunit beta
Mf11244	7.5509	11.6595	12.6671	28.6667	-1.17829	0.0128977	0.0192419	DnaJ homolog subfamily A member 2
Mf33973	2.11777	5.35906	2.76867	2.32228	0.253651	0.000774425	0.00216435	does not make infections 1
Mf50824	0.386586	8.57055	1.79571	0.750544	1.25855	0.000160107	0.000561327	does not make infections 2
Mf38812	1.12451	18.6806	7.57057	1.28493	2.99266	1.08e-05	5.3568e-05	does not make infections 3
Mf50240	12.3703	7.32714	11.5189	23.138	-1.00626	0.0450175	0.0457161	dopamine beta-monooxygenase, putative
Mf33340	43.5081	29.5203	34.388	11.0707	1.63516	0.00112633	0.00293544	DUF1517-domain-containing protein
Mf29945	8.56174	5.95471	7.64387	21.8342	-1.51421	0.00993944	0.0161055	dUTP pyrophosphatase
Mf92427	86.7403	139.292	136.298	66.9935	1.02467	2.22e-06	1.33427e-05	E3 ubiquitin protein ligase upl2, putative
Mf51018	16.7612	28.0575	27.9714	6.71271	2.05899	0.000522743	0.00156197	E3 ubiquitin protein ligase upl2, putative
Mf26700	14.6942	24.7665	31.0492	2.65118	3.54985	4.4e-07	3.05793e-06	E3 ubiquitin-protein ligase HUWE1
Mf45102	122.017	21.5099	34.6639	11.4441	1.59883	0.00112633	0.00293544	early light inducible protein
Mf89585	70.5616	13.6077	20.2645	5.23902	1.95159	0.00601013	0.0111671	early light inducible protein
Mf89587	241.884	19.6383	27.0966	11.0676	1.29177	0.0168704	0.0236444	early light inducible protein
Mf24497	3055.62	12945.2	7294.63	4361.3	-1.61721	1.14915e-20	3.18753e-19	early nodule gene
Mf21830	15.036	76.7573	413.851	258.878	-2.306	0.000544521	0.00160562	early nodule gene
Mf48412	102.56	179.153	101.289	48.6083	1.0592	2.88e-05	0.000126355	early responsive to dehydration protein
Mf67187	1.02727	0.280054	25.1047	1.94215	3.69223	3.14e-06	1.81765e-05	EC1118_1L10_2465p
Mf24275	39.6167	92.5713	65.8355	31.983	1.04156	0.0011154	0.00291898	EF-hand, calcium binding motif-containing protein
Mf30176	1.12906	23.6953	1.58842	27.9854	-4.13901	3.6033e-07	2.5547e-06	Elongation factor 1-alpha
Mf30180	0.712765	20.5048	1.91252	12.7442	-2.73629	0.0038071	0.00776582	Elongation factor 1-alpha
Mf83070	75.3932	35.8473	61.395	157.363	-1.3579	1.85867e-11	2.42108e-10	elongation factor EF-2 [EC:3.6.5.3]
Mf37557	5.2142	15.4225	23.8684	1.17647	4.34257	1.08e-05	5.3568e-05	Elongation factor Ts
Mf32405	7.91892	38.4727	29.5736	4.43943	2.73586	2.33e-05	0.000104165	Elongation factor Ts
Mf42982	3.9311	10.9916	13.9104	2.53486	2.45619	0.0128216	0.0191673	Elongation factor Ts
Mf86341	4.11339	8.12843	9.21541	1.48654	2.63209	0.0387228	0.0410164	Elongation factor Ts
Mf93094	91.5145	92.8134	92.859	11.1909	3.05272	1.6e-16	3.27791e-15	elongation factor Ts family protein
Mf86339	52.4257	38.3165	41.4717	3.18882	3.70103	5.58e-09	5.32246e-08	elongation factor Ts family protein
Mf37139	19.5449	23.1113	21.8801	1.25009	4.12952	3.68e-05	0.000156783	elongation factor Ts family protein
Mf86340	8.42961	8.21348	9.83426	0.732509	3.7469	0.0117754	0.0182759	elongation factor ts, putative
Mf29611	23.5664	20.4461	30.9654	13.9793	1.14736	0.0164046	0.0230742	elongation factor ts, putative
Mf28905	31.4119	30.077	37.8428	17.6784	1.09803	0.0107356	0.0172307	embryo defective 2759 protein
Mf12412	1.42507	0.478976	11.1016	1.71455	2.69487	0.0130185	0.0192419	embryo-abundant protein EMB
Mf44874	11.965	23.9832	23.2691	3.56059	2.70823	0.000184586	0.000636727	embryo-abundant protein EMB, putative
Mf47541	1.1597	25.644	16.7592	5.19011	1.69112	0.0349592	0.0396201	Embryonic abundant protein-like protein, partial
Mf89331	104.698	19.3576	40.8592	104.933	-1.36074	4.52577e-08	3.7187e-07	Endochitinase
Mf56277	13.7067	10.4084	15.1973	35.5108	-1.22444	0.00510885	0.00978573	Endochitinase
Mf24757	0.0556304	6.0554	0.918237	1.08929	-0.355321	3.54952e-13	5.396e-12	ERF required for nodulation 1
Mf20500	0.212166	29.0696	1.96343	2.90754	-0.566423	0.00171971	0.00413011	ERF required for nodulation 2
Mf38056	9.53431	32.5138	4.59762	13.8719	-1.59321	0.0393277	0.0410164	ERT2
Mf28909	16.2625	9.14371	10.1424	24.3696	-1.26468	0.0189449	0.0261324	esterase/lipase/thioesterase family protein
Mf44686	10.7919	129.61	9.39794	13.8398	2.35283	0.00146069	0.00363783	ethylene response factor
Mf24843	9.50589	156.746	28.5673	11.8853	3.07703	0.0369905	0.0404219	ethylene response factor
Mf46231	37.6211	36.3977	44.2455	16.871	1.39099	0.000522909	0.00156197	ethylene-dependent gravitropism-deficient and yellow-green-like 2 protein
Mf56198	13.3076	323.478	29.7849	76.1901	-1.35502	2.54954e-06	1.50571e-05	Ethylene-responsive transcription factor
Mf29023	1.73603	25.4349	9.65013	0.511986	4.23637	0.0117754	0.0182759	Ethylene-responsive transcription factor
Mf84311	3.7233	15.8719	13.8068	3.6842	1.90596	0.0310776	0.0363549	Ethylene-responsive transcription factor ERF110
Mf45424	1.87025	26.2374	3.27935	19.6875	-2.5858	0.000808804	0.00223918	Ethylene-responsive transcription factor RAP2-1
Mf54264	1.50733	48.8539	4.34073	17.9068	-2.0445	0.00608493	0.011244	Ethylene-responsive transcription factor RAP2-1
Mf45425	0.265881	8.59273	0.962169	8.14248	-3.08111	0.0108653	0.0172614	Ethylene-responsive transcription factor RAP2-9
Mf40808	52.2939	87.9354	88.9482	42.7139	1.05826	0.000112847	0.000418689	Eukaryotic glutathione synthase; Eukaryotic glutathione synthase, ATP-binding
Mf22679	23.7646	5.76214	18.3254	36.7651	-1.00449	0.015508	0.0223057	eukaryotic translation elongation factor, putative
Mf56424	7.61808	2.1122	24.8892	4.19398	2.56913	0.000333242	0.00105676	eukaryotic translation initiation factor 2C
Mf17204	4.36064	0.94919	12.1798	3.69862	1.71943	0.0492905	0.0493534	eukaryotic translation initiation factor 2C
Mf42471	46.9241	35.6813	51.6173	4.58705	3.49222	7.34e-11	9.19843e-10	eukaryotic translation initiation factor 3 subunit, putative
Mf95604	36.2615	41.2237	49.0775	11.8722	2.04747	1.33e-06	8.51489e-06	eukaryotic translation initiation factor 3 subunit, putative
Mf13295	8.66096	1.39227	0.101554	10.1436	-6.64218	0.00310156	0.00661891	eukaryotic translation initiation factor 3G
Mf34100	22.9498	32.6267	29.7797	12.6011	1.24078	0.0139815	0.0205364	Eukaryotic translation initiation factor 4G
Mf42355	14.4958	32.8283	18.2797	37.8651	-1.05063	0.011268	0.017841	Eukaryotic translation initiation factor 5B
Mf43500	26.3792	29.0756	3.62156	18.0365	-2.31624	0.00138401	0.00347996	Exocyst complex component
Mf85127	4.39923	1.93593	4.56737	13.5115	-1.56475	0.0393277	0.0410164	expansin 1
Mf83189	219.167	247.096	166.223	74.0013	1.1675	7.37e-09	6.89036e-08	expansin-like 1 protein
Mf48562	0.821418	3.19699	8.82968	0.793506	3.47605	0.0215654	0.0276131	expressed protein
Mf34626	90.2775	56.0377	76.6135	164.988	-1.10669	4.82698e-09	4.68291e-08	extensin, proline-rich protein, putative
Mf82808	130.302	114.131	153.564	63.4849	1.27435	2.35e-09	2.4277e-08	F12A21.16
Mf92268	25.2258	33.6893	39.6001	17.2594	1.19812	0.00552809	0.0104655	F17L21.8
Mf39251	3.75018	96.2411	42.2267	20.2797	1.05812	0.00841268	0.014037	FAD linked oxidase, N-terminal
Mf86520	1.09823	2.21329	0.921724	8.75074	-3.247	0.0108653	0.0172614	FAR1; Polynucleotidyl transferase, Ribonuclease H fold
Mf21558	342.809	298.212	209.159	419.286	-1.00333	3.46526e-18	7.9372e-17	Farnesylated protein (ATFP6)
Mf92155	15.7532	14.4222	10.7762	42.6386	-1.98431	7.30447e-06	3.84761e-05	Fasciclin-like arabinogalactan protein
Mf92151	30.8709	6.81621	16.7346	38.4532	-1.20027	0.00296357	0.00641743	Fasciclin-like arabinogalactan protein
Mf95507	10.367	38.1007	28.525	9.25392	1.62409	0.00345754	0.0072216	FBD-associated F-box protein
Mf85880	0.539742	0.813143	0.34343	7.91302	-4.52614	0.0201324	0.0268889	FBD-associated F-box protein
Mf85955	1.74971	21.1255	1.29064	75.0662	-5.862	4.94016e-21	1.51151e-19	F-box protein PP2-B1
Mf87070	1.45692	0.344359	0.140811	6.05455	-5.42619	0.0369905	0.0404219	F-box protein PP2-B1
Mf26697	1.86858	3.78042	0.788257	11.5603	-3.87437	0.0016436	0.00396755	F-box/FBD/LRR-repeat protein
Mf61279	0	0.684089	0	6.02225	-5	0.00720434	0.0125543	F-box/FBD/LRR-repeat protein
Mf46838	42.9998	38.8567	27.3478	11.6504	1.23105	0.0168704	0.0236444	F-box/kelch-repeat protein
Mf24725	1.18434	13.1816	0.689845	14.8786	-4.43082	0.000238576	0.000796155	F-box/LRR-repeat protein
Mf44872	18.3611	27.2897	28.5567	9.63464	1.56753	0.00345754	0.0072216	F-box/LRR-repeat protein
Mf36324	0.523524	2.27958	0.191572	7.00079	-5.19156	0.0201324	0.0268889	F-box/LRR-repeat protein
Mf92716	3.53329	3.93746	5.15743	16.0256	-1.63565	0.0213226	0.0276131	F-box/LRR-repeat protein
Mf94506	6.49508	9.22757	15.2227	1.7542	3.11734	0.00132827	0.00338426	ferric reductase
Mf20748	1.46282	12.2346	13.2901	0.624564	4.41136	0.000986703	0.0025974	Ferric-chelate reductase
Mf9722	4.63093	35.7209	38.0997	15.3941	1.3074	0.0027609	0.00601728	ferritin-1, chloroplastic precursor
Mf39934	13.8453	23.8186	20.6681	5.70223	1.85781	0.00601013	0.0111671	FK506-binding protein
Mf39933	11.7422	19.2194	15.9638	3.72013	2.10138	0.0119251	0.0183391	FK506-binding protein
Mf25892	17.8982	62.2031	21.2208	3.27229	2.69711	0.000544521	0.00160562	Flavonol 4'-sulfotransferase, putative
Mf47282	11.3906	12.6073	18.6949	6.80983	1.45695	0.0292292	0.0348503	Fructokinase
Mf45437	222.296	82.0065	148.39	58.4621	1.34382	9.15e-10	9.98028e-09	fructose bisphosphate aldolase
Mf41909	54.2217	64.3518	59.3467	16.6247	1.83584	1e-06	6.67422e-06	FtsH extracellular protease family
Mf92433	4.8974	16.833	27.6624	3.5074	2.97945	2e-05	9.079e-05	functional candidate resistance protein KR1
Mf51885	3.66392	26.8351	12.6111	3.51973	1.84116	0.0492905	0.0493534	functional candidate resistance protein KR1
Mf94005	21.7532	23.2938	27.1511	8.93377	1.60367	0.00262344	0.00578728	FZO-like protein
Mf52974	8.93897	9.71842	11.0033	24.434	-1.15095	0.031949	0.0370666	G1-like protein
Mf37997	25.5759	34.89	30.8132	4.42355	2.80027	1.35e-05	6.46463e-05	G2484-1 protein
Mf37998	13.7405	25.5169	18.4003	2.69095	2.77354	0.000869253	0.00235815	G2484-1 protein
Mf31609	379.525	326.659	450.144	172.559	1.3833	2.78e-28	1.30994e-26	g5bf
Mf34644	5.52498	21.6442	17.6757	16.0788	0.136615	3.84e-09	3.78537e-08	GA-INSENSITIVE DWARF1
Mf20666	3.1118	25.2038	13.551	10.518	0.365539	0.0215654	0.0276131	GA-INSENSITIVE DWARF1
Mf86190	41.6952	29.5772	49.3309	4.06643	3.60066	2.42e-10	2.80863e-09	galactinol synthase
Mf86191	27.7375	17.2127	28.2834	2.29565	3.62298	2.67e-06	1.57263e-05	galactinol synthase
Mf3811	0	0.214541	0	20.826	-5	3.73882e-07	2.62245e-06	G-box binding factor bZIP transcription factor
Mf51655	1.45125	37.8494	14.1705	1.80659	2.97155	0.00237448	0.0053585	GDSL esterase/lipase
Mf88735	3.34872	60.4924	16.8131	3.96946	2.08257	0.00727413	0.0125921	GDSL esterase/lipase
Mf28270	13.7261	4.47847	5.68068	34.0928	-2.58533	2.29312e-06	1.37284e-05	GDU1
Mf28724	23.7823	9.52355	17.393	41.4781	-1.25384	0.00171971	0.00413011	GDU1
Mf52769	2.81089	106.164	30.998	15.3167	1.01707	0.040597	0.0423215	Germin-like protein subfamily 1 member
Mf25969	1.97446	5.65834	19.6016	1.13745	4.1071	0.000123589	0.000447275	gibberellin 2-oxidase
Mf26914	10.9985	27.3134	35.8803	11.634	1.62484	0.000744377	0.00210787	Glucan 1,3-beta-glucosidase
Mf26912	3.75162	14.7208	13.6678	3.69274	1.88802	0.0310776	0.0363549	Glucan 1,3-beta-glucosidase
Mf30849	12.8254	10.2544	19.0711	7.32644	1.3802	0.0360338	0.0402158	Glucosyltransferase
Mf50936	15.3195	60.6435	56.7925	19.3622	1.55246	3.19e-05	0.000138665	glutamate dehydrogenase, putative
Mf29050	1021.41	755.589	1064.29	495.642	1.10252	3.51e-45	3.30782e-43	Glutamine synthetase
Mf43446	25.103	83.359	47.8046	19.3575	1.30426	0.000962154	0.00256429	glutamine synthetase
Mf25641	17.5822	1.89652	5.00949	22.1454	-2.14427	0.00128483	0.00330826	glutaredoxin
Mf6531	19.7556	13.4036	18.3223	6.30917	1.53808	0.0292292	0.0348503	glutaredoxin family protein
Mf46930	4.81632	57.3555	21.8895	4.17709	2.38967	0.00154166	0.00380729	Glutathione S-transferase GST
Mf16383	5.39238	38.3937	24.2601	6.78598	1.83796	0.00214636	0.00494798	Glutathione S-transferase GST
Mf34981	5.13798	47.808	24.885	9.32396	1.41626	0.0169204	0.0236444	glutathione S-transferase GST 7
Mf31953	156.557	146.608	62.6009	250.468	-2.00037	7.24678e-29	3.55854e-27	glycerol kinase
Mf27414	1.23069	4.97006	1.5322	9.85014	-2.68454	0.0210699	0.0276131	glycerol kinase
Mf56875	3.65543	2.98457	2.90561	12.8781	-2.14801	0.0118257	0.0182818	Glycine dehydrogenase P protein
Mf87101	26.542	40.7481	32.3805	9.42056	1.78124	0.000627031	0.00181708	glycine-rich protein
Mf50008	13.5805	17.0294	18.5626	5.57345	1.73576	0.0147919	0.0213864	glycoside hydrolase starch-binding domain-containing protein
Mf60608	115.472	111.274	118.385	50.4232	1.23133	3.13e-07	2.26205e-06	Glycosyl transferase, family 9
Mf55811	6.86873	10.4848	17.6584	5.85222	1.5933	0.0228652	0.0285482	glycosyltransferase GT04F14
Mf37627	131.349	97.2387	110.87	31.8474	1.79962	4e-11	5.12174e-10	GRAS family transcription factor
Mf38760	5.45987	40.1245	10.296	27.5287	-1.41885	0.0059578	0.0111401	GRAS family transcription factor
Mf22035	31.2436	53.1611	60.1209	22.3924	1.42486	4.47e-05	0.000185411	green ripe-like 1
Mf40807	43.8622	30.8334	17.7317	3.1229	2.50537	0.0156682	0.0223082	Gretchen Hagen 3
Mf44572	19.0049	17.2768	29.3947	4.0645	2.85441	2.33e-05	0.000104165	group 3 LEA protein
Mf44573	18.2005	11.4585	19.9667	5.82194	1.77802	0.00947292	0.0154665	group 3 LEA protein
Mf46304	28.908	19.9358	24.6146	10.779	1.19129	0.0291912	0.0348503	GTPase obg
Mf84290	19.4118	27.6661	31.1722	7.97428	1.96683	0.000188977	0.000650921	GTP-binding protein era, putative
Mf19746	25.6286	57.3342	28.462	67.2765	-1.24107	4.13557e-05	0.000174487	haloacid dehalogenase
Mf90278	13.5947	52.74	46.0015	16.8404	1.44975	0.000240401	0.00080111	haloacid dehalogenase-like hydrolase domain-containing protein
Mf89555	20.2981	27.8908	31.1724	14.2917	1.12509	0.0189845	0.0261564	Heat shock 70 kDa protein
Mf85329	4.27716	0.932293	0.720404	7.21458	-3.32404	0.0201324	0.0268889	Heat shock 70 kDa protein
Mf32459	38.7898	91.5846	103.92	44.8873	1.21109	2.35e-06	1.40523e-05	Heat shock cognate 70 kDa protein 1
Mf53408	56.3718	74.5111	58.9974	26.0862	1.17736	0.000782044	0.00217335	Heat shock protein
Mf53409	1.91026	11.4577	7.82832	0.996432	2.97386	0.0391737	0.0410164	Heat shock protein
Mf46584	9.92853	7.20041	6.95366	17.1582	-1.30305	0.027393	0.0332498	Heat shock protein 70-3
Mf86752	47.1495	29.0767	58.3263	19.6255	1.57142	1.43e-05	6.82e-05	heat shock protein binding protein
Mf53410	30.5681	71.1291	39.0092	6.57128	2.56957	1.15e-06	7.54708e-06	Heat shock protein Hsp70
Mf44924	9.47439	7.58225	8.59698	19.3697	-1.1719	0.0407891	0.0424654	Heat shock protein Hsp70
Mf50064	38.6478	39.4689	45.1985	13.9032	1.70086	4.51e-05	0.000186413	heavy metal ATPase
Mf91518	2.16165	2.13119	2.40274	15.2512	-2.66617	0.00232815	0.00531503	Helicase-like protein
Mf29254	52.4283	49.2581	52.4201	25.3645	1.04731	0.00333957	0.0071011	Heterogeneous nuclear ribonucleoprotein 27C, putative
Mf47690	3.47633	9.65979	14.4906	4.82123	1.58764	0.0416525	0.0427968	Hexose transporter
Mf42930	4.83959	10.3707	1.45646	11.3617	-2.96364	0.0067928	0.0120239	HGWP repeat containing protein-like protein
Mf34214	4.17545	84.1274	29.1312	6.39701	2.1871	0.000197615	0.000675734	high affinity inorganic phosphate transporter
Mf94364	7.73069	555.046	146.711	37.4151	1.97128	5.69e-16	1.08989e-14	high-affinity phosphate transporter
Mf46968	11.3213	22.3632	22.1362	5.36988	2.04345	0.00235867	0.0053585	histidine kinase cytokinin receptor
Mf35231	14.3122	11.3445	11.8069	37.6075	-1.67139	0.000174502	0.000605489	Histone H2A
Mf30795	26.4782	27.4439	21.4932	4.17814	2.36295	0.00154166	0.00380729	Histone-lysine N-methyltransferase E(z)
Mf60813	14.0104	8.13121	11.7734	26.3057	-1.15984	0.0156254	0.0223082	homeobox protein, putative
Mf48486	56.4655	53.309	70.5171	26.7888	1.39634	1.64e-05	7.63605e-05	homogentisate solanesyltransferase
Mf37953	12.2247	18.9173	24.3623	7.65855	1.66951	0.00463669	0.0089762	HVA22-like protein a
Mf24276	5.46266	5.73182	23.8369	10.5967	1.16958	0.0414204	0.0427968	Hydrophobic protein LTI6B
Mf44520	9.39007	6.45294	9.87902	36.4276	-1.88259	5.31449e-05	0.000217194	Hydroxyproline-rich glycoprotein
Mf93283	2.87322	24.5945	15.5157	3.89894	1.99257	0.0119251	0.0183391	IAA-amino acid hydrolase ILR1-like protein
Mf41713	30.2139	53.684	80.54	8.3343	3.27257	1.73e-15	3.13529e-14	inactive beta-amylase-like
Mf90032	15.9799	121.223	35.1787	12.3512	1.51005	0.00145153	0.00363036	indole-3-acetic acid amido synthetase
Mf78963	55.7923	38.1062	76.9733	30.3638	1.34201	1.77e-05	8.14477e-05	integral membrane HPP family protein
Mf32617	4.4322	13.0227	14.1486	2.63793	2.42318	0.00760555	0.0128357	integrase
Mf88815	7.17494	29.6938	25.2914	7.08136	1.83655	0.00299671	0.00647729	inter-alpha-trypsin inhibitor heavy chain, putative
Mf26487	122.262	257.41	277.034	100.116	1.46839	2.28e-19	5.5955e-18	intrinsically disordered protein 1
Mf20689	15.9891	115.321	48.3413	13.1096	1.88263	1.2e-05	5.79344e-05	IOMT 4
Mf95463	5.52304	11.0507	18.9981	1.55448	3.61135	0.000225271	0.000758198	iron reductase
Mf88562	0.209906	0.37196	0.547551	12.0989	-4.46574	0.000867077	0.00235815	IS1 transposase InsAB, partial
Mf86526	9.81947	16.1653	14.7384	3.32058	2.15007	0.019357	0.0263592	Isoamylase isoform
Mf46682	11.1109	21.0337	11.9281	30.7872	-1.36797	0.00336639	0.00715169	Isoflavonoid glucosyltransferase
Mf32055	14.0033	2.14913	3.88769	12.6951	-1.70729	0.029174	0.0348503	Isoflavonoid glucosyltransferase
Mf84393	4.9507	24.7206	7.48402	1.75802	2.08986	0.00784132	0.0131958	jasmonate O-methyltransferase
Mf53098	6.44653	24.6036	23.0633	7.62975	1.59589	0.000558732	0.00163078	Jasmonate response 1
Mf37546	6.54633	14.9384	10.1222	5.8955	0.779833	0.00260851	0.00576516	Jasmonate response 1
Mf50527	26.4714	83.1994	37.8064	10.4465	1.85561	0.000148745	0.000526191	jumonji domain protein
Mf93702	27.4769	57.3878	50.9896	23.1297	1.14046	0.00256399	0.005715	Katanin p60 ATPase-containing subunit
Mf33674	8.78453	13.2437	16.6536	3.42785	2.28046	0.00727413	0.0125921	Katanin p80 WD40-containing subunit B1
Mf51494	1.56991	0.206698	0.332799	7.99964	-4.58721	0.0201324	0.0268889	KDEL motif-containing protein 1 precursor, putative
Mf36411	3.43189	2.49419	4.03701	14.5748	-1.85212	0.0250856	0.0307982	KDEL motif-containing protein 1 precursor, putative
Mf17843	44.0388	24.6636	39.8692	80.3683	-1.01135	0.000118681	0.000436654	ketol-acid reductoisomerase
Mf54990	15.2302	37.3223	31.6403	10.3562	1.61127	0.00196925	0.00457653	kinase family protein
Mf39842	13.9788	23.8765	17.3631	4.0618	2.09583	0.0107362	0.0172307	kinase family protein
Mf56419	26.3651	31.8669	28.3839	13.4562	1.0768	0.0320164	0.0370666	kinase family protein
Mf48890	6.82409	7.48662	9.15817	1.95994	2.22425	0.0387228	0.0410164	kinase interacting family protein
Mf95109	19.1841	20.463	18.0484	4.62927	1.96301	0.00669326	0.0119284	Kinase R-like protein
Mf94354	23.5517	27.2304	28.6967	12.6097	1.18635	0.0198533	0.0268889	Kinase R-like protein
Mf92140	4.03347	9.09073	7.39096	0.377069	4.29286	0.0391737	0.0410164	Kinase R-like protein
Mf59490	5.13711	4.36277	10.5999	0.971087	3.44831	0.00638588	0.0116179	Kinase-like protein
Mf83969	2.43049	2.17339	0.315772	8.08301	-4.67794	0.0108653	0.0172614	Kinase-like protein
Mf47956	3.00072	5.19857	10.2158	1.92193	2.41017	0.0225713	0.0283919	Kinase-like protein
Mf86070	16.3238	24.2106	23.4802	9.70948	1.27398	0.0246204	0.030346	Kinesin-4
Mf40074	9.34143	16.6421	12.9729	3.83046	1.75991	0.0492905	0.0493534	Kinesin-4
Mf36096	16.7868	21.164	19.7302	6.10021	1.69347	0.0193666	0.0263592	Kinesin-like protein
Mf32127	209.649	185.67	339.476	129.134	1.39444	1.08e-21	3.39264e-20	Kunitz trypsin inhibitor 4
Mf25803	0	1.65533	0.944346	18.8967	-4.32267	1.74376e-05	8.02239e-05	Kunitz-type trypsin inhibitor alpha chain
Mf21878	10.236	5.1505	15.3266	3.93922	1.96006	0.0119251	0.0183391	lactoylglutathione lyase, putative
Mf21875	6.20116	11.7228	16.8761	4.82367	1.80678	0.0170553	0.0236784	lactoylglutathione lyase, putative
Mf20556	94.8049	103.436	114.34	39.5065	1.53317	2.37e-09	2.4277e-08	LATE BLOOMER 1
Mf37041	15.313	7.00355	15.0577	30.3466	-1.01103	0.0279435	0.0337487	late embryogenesis abundant hydroxyproline-rich glycoprotein
Mf75879	22.5475	9.82978	15.9048	35.8392	-1.17208	0.00510885	0.00978573	lecithine cholesterol acyltransferase-like protein
Mf29074	26.1351	210.118	305.413	923.416	-1.59622	1.1629e-75	3.4162e-73	Lectin
Mf85872	0.79667	0.575285	0.316938	6.58017	-4.37585	0.0369905	0.0404219	leucine rich protein
Mf41433	14.5726	22.3293	40.3311	4.09167	3.30113	4.78e-08	3.91031e-07	Leucine-rich repeat family protein / protein kinase family protein
Mf41434	11.8438	13.4678	23.3223	4.1535	2.48931	0.000558732	0.00163078	Leucine-rich repeat family protein / protein kinase family protein
Mf86582	4.69392	3.47847	18.6804	2.31052	3.01524	0.000869253	0.00235815	Leucine-rich repeat family protein / protein kinase family protein
Mf53883	10.5788	13.6908	20.4058	5.23406	1.96298	0.00601013	0.0111671	Leucine-rich repeat family protein / protein kinase family protein
Mf95745	21.3835	26.7043	44.6573	21.0708	1.08365	0.00698187	0.0123123	Leucine-rich repeat family protein / protein kinase family protein
Mf51529	2.44521	3.54442	10.4493	1.69365	2.6252	0.0225713	0.0283919	Leucine-rich repeat-containing protein
Mf88549	10.1241	9.02655	10.9345	1.61095	2.7629	0.0225713	0.0283919	Lipase
Mf84453	36.5386	43.551	37.4615	15.0857	1.31223	2.41089e-10	2.80863e-09	lipoxygenase
Mf48756	526.131	624.062	610.678	208.928	1.54741	1.34e-44	1.16927e-42	Lipoxygenase
Mf46228	25.4159	207.756	88.9476	37.8107	1.23416	1.08e-05	5.3568e-05	Lipoxygenase
Mf30281	0.653354	12.5613	19.0805	39.9344	-1.06553	0.00929576	0.0152939	lipoxygenase
Mf83652	5.48504	68.8757	32.2547	138.674	-2.10412	2.63155e-17	5.53239e-16	lipoxygenase loxN2
Mf24095	7.7489	55.0287	26.8833	91.4363	-1.76606	5.50697e-10	6.18169e-09	lipoxygenase LOXN3
Mf56579	19.3641	5.47164	11.8492	2.43708	2.28156	0.0353319	0.0396201	L-myo inositol-1 phosphate synthase
Mf88283	6.874	34.0248	23.9065	2.24932	3.40984	5.06e-05	0.000207328	LOC100282916
Mf88282	4.38111	11.0672	9.11596	0.798195	3.51358	0.0117754	0.0182759	LOC100282916
Mf25382	2.64312	24.1229	20.0392	8.07473	1.31134	0.0431795	0.0441541	LOC100285067
Mf18666	1.86947	3.53362	2.95827	12.3382	-2.06031	0.0118257	0.0182818	LOW QUALITY PROTEIN: cell wall-associated hydrolase
Mf41893	16.9581	24.4447	10.1313	1.67907	2.59309	0.0225713	0.0283919	Low-temperature-induced 65 kDa protein
Mf84863	0.92554	1.19276	0.945198	6.06046	-2.68074	0.0369905	0.0404219	LRR receptor-like protein kinase
Mf55572	5.71939	4.62542	15.071	4.51297	1.73963	0.0268083	0.0327255	LRR receptor-like serine/threonine-protein kinase EFR
Mf30787	32.37	29.525	21.8113	5.34859	2.02785	0.00378027	0.00773788	Lysine-specific demethylase 3B
Mf38301	23.9392	24.6184	27.6589	12.5485	1.14023	0.0279472	0.0337487	Lysine-specific demethylase 3B
Mf93863	35.128	36.1998	49.7619	6.97598	2.83457	4.75e-09	4.62438e-08	Lysosomal alpha-mannosidase
Mf41198	20.9809	18.3243	32.5722	13.0307	1.32173	0.00813304	0.0136283	Magnesium transporter CorA-like-like protein
Mf45219	63.6688	162.213	88.2397	41.5592	1.08626	7.29e-05	0.000282953	major intrinsic protein NIP5;1
Mf21993	13.4908	51.8058	36.4273	15.8862	1.19725	0.00564741	0.0106528	Membrane protein-like protein
Mf70746	18.7045	2.66277	2.6659	14.7099	-2.46409	0.00403617	0.00818349	metacaspase 7
Mf21999	63.7061	24.2247	11.9484	29.5427	-1.30598	0.00500092	0.00961025	metal ion binding protein
Mf43448	16.7672	259.712	273.114	22.6145	3.59418	1.25e-54	1.55e-52	metal ion binding protein, putative
Mf85036	25.5739	32.8282	10.81	23.4201	-1.11538	0.0273511	0.0332498	metal ion binding protein, putative
Mf59429	52.3202	68.5604	58.6789	28.9407	1.01974	0.00193487	0.00451341	Methionyl-tRNA synthetase
Mf27693	9.83101	4.53442	17.1639	6.71713	1.35346	0.043625	0.0444168	Mitochondrial carrier protein RIM2, putative
Mf49630	48.3929	41.7392	41.2934	16.6892	1.307	0.00161136	0.00392998	Mitochondrial Fe-S cluster biosynthesis protein ISA2 (contains a HesB-like domain) (ISS)
Mf49230	9.05356	12.1555	28.7325	13.7374	1.06457	0.0320164	0.0370666	mitochondrial heat shock protein
Mf41941	239.682	213.755	98.5464	322.683	-1.71124	4.38455e-30	2.29317e-28	Mitochondrial protein, putative
Mf85718	0.845101	1.15751	3.66736	36.5665	-3.31771	4.27155e-08	3.55481e-07	Mitochondrial protein, putative
Mf88265	3.95103	2.50213	4.12214	37.5025	-3.18552	1.08171e-07	8.4198e-07	Mitochondrial protein, putative
Mf33547	4.83487	5.80865	5.09975	15.4036	-1.59477	0.0328869	0.0379069	Mitochondrial protein, putative
Mf41843	16.5163	25.9504	21.9511	7.50963	1.54748	0.0163303	0.0230247	Mitogen-activated protein kinase 21-2
Mf39916	18.405	17.8133	19.5732	60.396	-1.62557	3.19543e-06	1.84784e-05	MLP-like protein
Mf90922	0.0227821	0.430711	0.0683166	38.2055	-9.12733	2.54266e-11	3.28804e-10	monoxygenase, putative
Mf94742	4.62117	16.3671	13.1602	1.02292	3.68542	0.00421808	0.00839341	MORC family CW-type zinc finger protein
Mf85299	10.3542	67.8529	73.7354	11.6773	2.65865	5.91e-12	8.14267e-11	MtN19 protein
Mf49970	19.4399	82.6481	50.8259	17.9499	1.50159	9.4e-05	0.000358937	MtN19 protein
Mf84888	25.8459	34.7093	32.8186	13.4351	1.28851	0.00813304	0.0136283	MtN19 protein
Mf55800	13.4709	49.7879	40.6964	8.8955	2.19375	5.99e-06	3.22939e-05	Multidrug resistance protein ABC transporter family
Mf20885	21.637	42.3431	42.1171	10.0817	2.06267	1.5e-05	7.09639e-05	Multidrug resistance protein ABC transporter family
Mf23365	1.97797	21.046	14.5536	0.920809	3.98233	0.000525078	0.00156197	Multidrug resistance protein ABC transporter family
Mf84795	24.6594	9.11007	15.2837	36.7894	-1.2673	0.00355638	0.00737819	multidrug resistance-associated protein 2, 6 (mrp2, 6), abc-transoprter, putative
Mf41107	6.56656	15.4016	17.3421	6.33136	1.45369	0.043625	0.0444168	myb DNA-binding domain-containing protein
Mf24758	62.7466	43.7962	48.8694	126.107	-1.36765	1.35704e-09	1.46309e-08	MYB transcription factor MYB139
Mf51266	40.7738	114.101	25.6575	64.7033	-1.33446	3.29759e-05	0.000143182	MYB transcription factor MYB61
Mf87759	5.07417	12.3763	8.80652	28.874	-1.71313	0.000956654	0.00255542	MYB-type transcription factor
Mf89901	1.71274	2.43571	17.7552	0.401288	5.46746	7.77e-05	0.00029912	myo-inositol-1-phosphate synthases
Mf89902	18.4665	7.97513	25.236	6.10476	2.04748	0.00134946	0.00340399	myo-inositol-1-phosphate synthases
Mf38037	20.3942	41.6221	28.7856	5.31189	2.43805	0.000120828	0.00043863	Myosin XI-2
Mf25095	1.01932	9.80212	17.6019	1.94111	3.18078	0.000408906	0.00126761	N-6 Adenine-specific DNA methylase; Homeodomain-related
Mf85873	2.56267	1.17451	0.965923	11.7558	-3.60532	0.0016436	0.00396755	NA
Mf41911	64.6702	177.328	233.943	22.0463	3.40755	3.45e-44	2.90293e-42	NAC domain protein
Mf91813	9.2247	54.9196	85.2133	5.81432	3.8734	4.46e-19	1.07222e-17	NAC domain protein NAC3
Mf23010	159.207	173.945	159.943	57.3582	1.47949	8.72e-12	1.18071e-10	NAC domain protein NAC3
Mf51369	1.60851	10.0452	15.3728	1.13668	3.75748	0.00132827	0.00338426	NAC domain protein NAC3
Mf52568	242.927	255.957	167.446	52.391	1.67631	1.27e-14	2.13723e-13	NAC domain protein, IPR003441
Mf27090	26.4375	39.4283	29.7675	14.6063	1.02715	0.0362404	0.040389	NAC family transcription factor 6
Mf41255	103.695	85.5542	106.603	39.9007	1.41776	5.16e-08	4.20656e-07	NAD dependent epimerase/dehydratase, putative
Mf28357	106.691	93.8069	130.341	49.7213	1.39036	2.61e-09	2.66197e-08	NAD(P)-binding protein
Mf83181	45.1389	127.464	95.6909	15.8577	2.5932	1.05e-14	1.77971e-13	NADP dependent malic enzyme
Mf56101	3.05076	6.73775	14.723	2.79994	2.3946	0.00760555	0.0128357	NADPH oxidase
Mf40296	1.55922	10.5923	4.52406	17.9243	-1.98623	0.00608493	0.011244	NADPH:quinone oxidoreductase
Mf30161	59.2758	77.7152	70.44	34.4296	1.03275	0.000872031	0.0023615	nam-like protein 7
Mf54919	7.7306	10.1519	12.0012	1.63629	2.87468	0.00744016	0.0127114	NBS resistance protein
Mf87431	18.8599	22.6913	33.606	16.2695	1.04655	0.0245635	0.030346	NBS resistance protein
Mf54618	7.24857	12.3781	13.4049	3.65136	1.87625	0.0310776	0.0363549	NBS resistance protein
Mf53267	1.56598	13.3157	1.86901	8.9964	-2.26707	0.0365338	0.0404219	NBS resistance protein
Mf29455	5.441	6.73689	9.59213	1.86949	2.35921	0.0387228	0.0410164	NBS resistance protein
Mf95755	17.4583	15.2156	5.71116	28.5776	-2.32303	5.94251e-05	0.000240458	NBS/LRR resistance protein-like protein
Mf47265	7.06494	2.89811	3.96714	19.6238	-2.30643	0.000808804	0.00223918	NBS/LRR resistance protein-like protein
Mf28416	7.35507	2.35375	2.95766	16.115	-2.44588	0.00133302	0.00338426	NBS/LRR resistance protein-like protein
Mf95104	7.19011	7.61917	8.02057	0.754938	3.40927	0.0215654	0.0276131	NBS/LRR resistance protein-like protein
Mf52944	2.44871	3.93472	9.37175	1.35533	2.78967	0.0387228	0.0410164	NBS/LRR resistance protein-like protein
Mf26065	8.73886	8.38986	7.88712	22.1903	-1.49236	0.0064734	0.011768	NBS-containing resistance-like protein
Mf94329	1.51447	11.5108	9.80926	0.46416	4.40145	0.0117754	0.0182759	NBS-containing resistance-like protein
Mf95750	1.92787	10.4169	11.0286	1.32161	3.06088	0.0130185	0.0192419	NBS-containing resistance-like protein
Mf56037	7.49805	18.4019	11.4619	2.6366	2.1201	0.0353319	0.0396201	NBS-containing resistance-like protein
Mf24909	2.62021	8.49495	9.57885	1.36192	2.81421	0.0387228	0.0410164	NBS-containing resistance-like protein
Mf54986	3.7371	14.2237	9.30113	1.36338	2.77022	0.0387228	0.0410164	NBS-containing resistance-like protein
Mf48746	4.46858	29.4946	17.8809	6.1314	1.54413	0.043625	0.0444168	NBS-containing resistance-like protein
Mf95308	1.49853	2.76741	7.48274	0.139219	5.74814	0.0391737	0.0410164	NBS-containing resistance-like protein, partial
Mf43993	17.2396	27.3444	26.4064	2.89588	3.18881	8.74e-06	4.52559e-05	NBS-LRR disease resistance-like protein
Mf85179	13.5475	30.1707	36.7699	9.615	1.93517	0.000103178	0.000389563	NBS-LRR disease resistance-like protein
Mf55407	6.14202	12.3055	19.5138	2.5428	2.94	0.000497198	0.00149413	NBS-LRR disease resistance-like protein
Mf90549	11.5908	18.8787	20.3168	4.85817	2.06419	0.00253465	0.00566032	NBS-LRR disease resistance-like protein
Mf23465	5.05459	3.64663	9.73091	0.698369	3.80051	0.0117754	0.0182759	NBS-LRR disease resistance-like protein
Mf82015	3.75698	4.21709	8.16707	0.939324	3.12012	0.0215654	0.0276131	NBS-LRR disease resistance-like protein
Mf18519	4.51308	2.78184	1.35154	27.2771	-4.33501	3.6033e-07	2.5547e-06	NBS-LRR resistance protein
Mf29238	6.81708	16.0864	16.572	2.81969	2.55514	0.00260851	0.00576516	NBS-LRR resistance protein
Mf55536	7.8875	18.0333	19.1239	4.14996	2.20421	0.00413579	0.00833526	NBS-LRR resistance protein
Mf90189	1.93378	13.0435	10.4048	0.565055	4.20271	0.00638588	0.0116179	NBS-LRR resistance protein
Mf33720	4.75629	13.7722	13.1671	2.76491	2.25163	0.0128216	0.0191673	NBS-LRR resistance protein
Mf84508	6.51031	8.10891	13.9043	3.92318	1.82544	0.0310776	0.0363549	Nbs-lrr resistance protein
Mf95717	7.75911	10.4495	13.3118	3.16002	2.0747	0.0310776	0.0363549	Nbs-lrr resistance protein
Mf10589	0.991907	5.15967	7.97699	0.209711	5.24937	0.0391737	0.0410164	Nbs-lrr resistance protein
Mf48997	1.40671	3.37743	7.59134	0.32628	4.54017	0.0391737	0.0410164	Nbs-lrr resistance protein
Mf27716	4.8752	8.5536	12.1949	2.44486	2.31845	0.0214025	0.0276131	NBS-LRR resistance-like protein 1N
Mf55985	29.9876	9.28991	14.0492	41.7251	-1.57043	0.000274138	0.000903314	NBS-LRR type disease resistance protein
Mf43452	28.247	17.2354	32.4894	13.183	1.30129	0.00813304	0.0136283	Negative regulator of the PHO system, putative
Mf46470	5.93637	12.128	13.408	1.86608	2.84501	0.00421808	0.00839341	Neurobeachin
Mf37052	1.44388	8.21577	5.22746	0.610316	3.09848	0.00310156	0.00661891	nod factor receptor 1
Mf52262	81.2704	234.8	51.4082	85.4923	2.16465	0.0431795	0.0441541	nod factor receptor 5
Mf94638	0.51373	0.154857	0	9.56989	-5	0.000869792	0.00235815	nodulation receptor kinase
Mf23784	0.6744	7.20985	1.51817	1.70597	-1.00085	1.8e-66	3.85527e-64	Nodulation signaling pathway 1
Mf49788	0.282697	30.35	17.3274	6.04935	-2.1826	1.05e-11	1.39763e-10	Nodulation signaling pathway 2
Mf54137	8.36628	47.7727	20.4012	17.9985	0.180779	0.0114735	0.0181298	nodule receptor kinase
Mf83263	10.7814	31.8391	24.9708	5.77489	2.11238	0.000898284	0.00242145	nodule-specific glycine-rich protein 3
Mf45554	32.884	16.7676	15.253	35.374	-1.2136	0.00510885	0.00978573	Nodulin, putative
Mf92420	0.387143	13.5864	61.8329	0.838101	6.20511	1.73e-17	3.67196e-16	nodulin-26
Mf92421	0.689767	12.4213	24.43	1.93077	3.66141	5.84e-06	3.163e-05	nodulin-26
Mf87575	109.606	118.125	155.352	58.3317	1.41319	7.16e-11	9.02083e-10	nodulin-like protein
Mf28933	35.5775	81.5853	66.0714	26.0041	1.34529	7.1e-05	0.000277867	NPR1-2 protein
Mf30555	99.7293	182.742	74.3804	28.2042	1.39901	1.19e-05	5.7807e-05	n-rich protein, putative
Mf53778	10.0272	18.081	15.624	3.76976	2.05122	0.0119251	0.0183391	Nuclear receptor corepressor
Mf35968	29.7152	15.69	26.7928	77.431	-1.53107	2.41947e-07	1.79859e-06	nucleic acid binding , related
Mf38554	14.1198	24.9853	25.5919	11.8428	1.11168	0.0339912	0.0387438	nucleic acid binding protein, putative
Mf84798	6.42196	6.97569	14.2486	4.45026	1.67886	0.0416525	0.0427968	nucleic acid binding protein, putative
Mf94674	6.16972	3.66571	4.72758	13.0518	-1.46508	0.0393277	0.0410164	Ocs element-binding factor, putative
Mf91570	21.2288	21.2929	28.1184	10.4831	1.42345	0.00656336	0.0118857	octicosapeptide/Phox/Bem1p domain-containing protein
Mf88827	42.3002	86.9161	91.4609	41.9281	1.12524	2.83e-05	0.000124393	OJ000114_01.6
Mf94998	3.0388	1.76788	0.692307	8.92108	-3.68773	0.0108653	0.0172614	O-methyltransferase
Mf35563	72.1679	43.6315	65.6364	29.4385	1.15679	0.000456194	0.00139765	one helix protein
Mf31752	60.946	94.7826	197.47	44.4026	2.15292	1.98e-23	7.068e-22	Opaque
Mf90919	0.0362198	0.276588	0	6.60273	-5	0.00720434	0.0125543	OR-Del
Mf36334	305.072	256.267	133.409	405.467	-1.60373	2.75975e-34	1.75745e-32	ORF16-lacZ fusion protein
Mf36335	29.8709	14.5322	18.9986	142.484	-2.90683	1.57198e-25	6.37745e-24	ORF16-lacZ fusion protein
Mf83166	7.28678	5.68677	10.1691	97.4889	-3.26105	4.42392e-19	1.07222e-17	ORF16-lacZ fusion protein
Mf22203	19.9195	9.97303	5.37293	28.6143	-2.41296	5.94251e-05	0.000240458	ORF16-lacZ fusion protein
Mf45561	53.9544	128.102	42.5384	105.011	-1.3037	1.0137e-07	7.95839e-07	Organ-specific protein S2
Mf25332	7.36226	139.382	10.0703	32.6852	-1.69853	0.000740116	0.00210086	Os01g0686000
Mf22438	4.63883	33.7821	29.5436	13.2094	1.16128	0.0230166	0.0286008	Os02g0455400
Mf34388	31.6319	43.6599	41.0709	19.338	1.08668	0.0073813	0.0127114	Os03g0130500
Mf45141	6.97213	11.0084	5.1157	15.5385	-1.60284	0.0328869	0.0379069	Os03g0286500
Mf28935	177.393	182.019	197.323	93.5825	1.07625	3.41e-09	3.40422e-08	Os03g0736900
Mf89857	15.5732	11.3578	19.0901	5.34176	1.83744	0.00947292	0.0154665	Os04g0583200
Mf44916	9.1339	48.1604	23.5489	6.96698	1.75705	0.00338894	0.00717791	Os08g0414000
Mf54578	6.37035	32.9168	20.3884	8.53549	1.2562	0.0431795	0.0441541	Os08g0414000
Mf88783	20.6932	31.1041	29.0136	13.293	1.12606	0.0230166	0.0286008	Os08g0556000
Mf37245	31.9407	53.1209	98.0875	42.4845	1.20713	4.62e-06	2.57322e-05	Os09g0128400
Mf93782	6.51022	6.59574	8.68899	25.4991	-1.55319	0.00360788	0.00746284	Os09g0128400
Mf30638	133.146	98.2355	86.4181	6.32094	3.77312	1.62e-18	3.77893e-17	Os09g0408500
Mf30637	100.054	31.2374	24.788	1.69117	3.87355	5.84e-06	3.163e-05	Os09g0408500
Mf37607	36.3786	72.6001	21.5254	8.21186	1.39026	0.029776	0.0351288	Os12g0122100
Mf23470	1.81536	8.24469	14.4881	1.37001	3.40261	0.00237448	0.0053585	Os12g0187800
Mf51582	2.34691	1.1622	2.93596	10.2797	-1.80789	0.0332619	0.0381153	OSIGBa0142I02-OSIGBa0101B20.30
Mf49932	76.7149	29.6195	35.3343	17.2519	1.03431	0.0202687	0.0270402	OSJNBa0042I15.6
Mf22166	6.19192	13.0529	13.8082	2.7215	2.34305	0.0128216	0.0191673	OSJNBa0065H10.9
Mf24344	38.0654	72.9945	15.8535	35.3994	-1.15892	0.00510885	0.00978573	OSJNBb0034G17.21
Mf92610	12.9357	24.9676	19.8249	5.95131	1.73603	0.00947292	0.0154665	Outer arm dynein light chain 1 protein
Mf28003	24.0368	43.3659	41.0883	86.0121	-1.06581	4.36224e-05	0.000181808	p8MTCP1
Mf87240	17.8647	17.7516	6.02369	18.5258	-1.62082	0.0179954	0.0248975	Pantothenate synthetase
Mf48394	6.74076	6.68293	5.81725	17.292	-1.5717	0.0136695	0.020141	PAR-1c
Mf26946	18.7206	26.3991	24.892	8.54695	1.5422	0.00919219	0.0151552	parvulin-type peptidyl prolyl cis/trans isomerase
Mf84286	0.423966	1.09318	0.814111	8.83695	-3.44025	0.0108653	0.0172614	pathogenesis-related protein 5, partial
Mf91388	48.252	45.2645	47.232	95.1362	-1.01023	3.78654e-05	0.000161178	pectin methylesterase
Mf35020	2.67728	6.61657	15.353	1.52255	3.33396	0.00132827	0.00338426	Pentatricopeptide repeat-containing protein
Mf84916	2.22986	4.3928	11.8211	2.29922	2.36215	0.0353319	0.0396201	Pentatricopeptide repeat-containing protein
Mf53852	6.09327	8.43581	12.2975	3.37846	1.86393	0.0492905	0.0493534	Pentatricopeptide repeat-containing protein
Mf84960	17.9383	18.8432	25.0144	52.4748	-1.06887	0.00217461	0.0050082	pentatricopeptide repeat-containing protein, putative
Mf46872	33.4547	34.5646	35.3154	12.7815	1.46624	0.00145153	0.00363036	peptidyl-prolyl cis-trans isomerase, putative
Mf21883	6.21989	17.5588	19.6796	39.4036	-1.00163	0.00929576	0.0152939	Peroxidase
Mf7357	31.7837	157.595	69.2362	31.4279	1.13948	0.000317864	0.00102178	peroxidase [EC:1.11.1.7]
Mf52748	29.2368	36.2227	29.983	6.70693	2.16042	0.000197615	0.000675734	PERQ amino acid-rich with GYF domain-containing protein 2
Mf83710	11.1646	7.11704	10.4262	49.8585	-2.25763	2.22131e-07	1.67638e-06	pG1 protein, partial
Mf7560	5.53941	0.401592	2.54819	30.2443	-3.56912	3.25129e-07	2.33445e-06	phd finger protein
Mf93734	99.5776	164.431	111.22	27.8033	2.00009	8.73e-13	1.28549e-11	phenylalanine ammonia lyase
Mf54526	32.1374	50.2047	31.1171	13.5734	1.19693	0.0115963	0.0182748	phenylalanine ammonia lyase
Mf92880	18.9356	37.7575	30.0097	13.8213	1.11854	0.0164046	0.0230742	phenylalanyl-tRNA synthetase beta chain, putative
Mf49197	35.3637	346.08	14.2743	51.9544	-1.86383	3.4742e-06	1.9843e-05	phi-1
Mf33331	268.933	363.099	53.6018	127.86	-1.25421	1.68701e-08	1.5082e-07	Phi-1 protein
Mf24382	2203.74	588.621	725.599	1752.74	-1.27237	1.2836e-102	5.02613e-100	phloem specific protein
Mf34213	10.089	29.9214	23.0503	1.57668	3.86982	1.08e-05	5.3568e-05	phosphate transporter 2
Mf83384	1.16737	0.547026	0.0372806	13.7587	-8.5277	0.000455619	0.00139765	phosphatidylinositol 3-kinase, root isoform
Mf50093	91.3713	111.598	213.32	91.7347	1.21748	8.38e-12	1.14123e-10	phosphoenolpyruvate carboxylase kinase
Mf52774	61.0141	255.282	143.494	60.9204	1.23599	1.51e-08	1.35785e-07	phosphoenolpyruvate-carboxylase
Mf83656	27.0492	37.4891	52.5845	7.31271	2.84616	3.39e-09	3.39866e-08	Phosphoethanolamine N-methyltransferase
Mf23799	10.0051	23.3718	13.987	2.39516	2.54589	0.0128216	0.0191673	phosphoric diester hydrolase, putative
Mf20299	19.4177	20.3834	24.292	7.86986	1.62607	0.00463669	0.0089762	Photosystem II CP47 chlorophyll apoprotein
Mf36442	53.7119	50.2129	61.9202	15.8229	1.9684	1.73e-07	1.3148e-06	phototropin 1
Mf24320	15.0828	8.39365	19.3472	2.60314	2.8938	0.000497198	0.00149413	phototropin 1
Mf18484	22.4163	12.6819	19.7397	3.55816	2.4719	0.00156895	0.00383847	phototropin-like protein
Mf18483	14.4662	9.01451	12.9679	2.11027	2.61945	0.0214025	0.0276131	phototropin-like protein
Mf46126	9.66346	16.752	16.4644	3.29871	2.31938	0.00727413	0.0125921	phragmoplast orienting kinesin 2
Mf50858	1.71625	64.9354	3.90654	11.5442	-1.5632	0.0467035	0.0473262	Phytoalexin-deficient 4-2 protein
Mf32515	13.5388	19.8001	21.5774	3.30644	2.70617	0.000544521	0.00160562	phytocalpain
Mf55755	7.77338	8.79543	8.31442	21.6476	-1.38052	0.018896	0.0261262	Phytoene desaturase
Mf49055	7.81108	22.3629	18.7631	4.58349	2.03338	0.00669326	0.0119284	PIF-like transposase
Mf52002	1.82621	4.21224	13.902	3.91226	1.82922	0.0310776	0.0363549	Pinus taeda anonymous locus 0_1436_01 genomic sequence gb|AFG63095.1| Pinus taeda anonymous locus 0_1436_01 genomic sequence gb|AFG63096.1| Pinus taeda anonymous locus 0_1436_01 genomic sequence gb|AFG63097.1| Pinus taeda anonymous locus 0_1436_01 genomic sequence gb|AFG63098.1| Pinus taeda anonymous locus 0_1436_01 genomic sequence gb|AFG63099.1| Pinus taeda anonymous locus 0_1436_01 genomic seq…
Mf50428	15.6291	18.1029	19.1574	7.75311	1.30505	0.0360338	0.0402158	Pinus taeda anonymous locus 0_2478_01 genomic sequence gb|AFG69057.1| Pinus taeda anonymous locus 0_2478_01 genomic sequence gb|AFG69058.1| Pinus taeda anonymous locus 0_2478_01 genomic sequence gb|AFG69059.1| Pinus taeda anonymous locus 0_2478_01 genomic sequence gb|AFG69060.1| Pinus taeda anonymous locus 0_2478_01 genomic sequence gb|AFG69061.1| Pinus taeda anonymous locus 0_2478_01 genomic seq…
Mf21941	6.17232	47.416	12.2319	29.2605	-1.25831	0.00893933	0.0148109	Pinus taeda anonymous locus 0_3683_01 genomic sequence gb|AFG65734.1| Pinus taeda anonymous locus 0_3683_01 genomic sequence gb|AFG65735.1| Pinus taeda anonymous locus 0_3683_01 genomic sequence gb|AFG65736.1| Pinus taeda anonymous locus 0_3683_01 genomic sequence gb|AFG65737.1| Pinus taeda anonymous locus 0_3683_01 genomic sequence gb|AFG65738.1| Pinus taeda anonymous locus 0_3683_01 genomic seq…
Mf45812	16.559	24.8633	21.5035	7.06739	1.60532	0.0163303	0.0230247	Pinus taeda anonymous locus 0_9551_02 genomic sequence gb|AFG58926.1| Pinus taeda anonymous locus 0_9551_02 genomic sequence
Mf23458	10.3354	20.563	19.6564	5.67689	1.79183	0.00947292	0.0154665	Pinus taeda anonymous locus 2_1457_01 genomic sequence gb|AFG63173.1| Pinus taeda anonymous locus 2_1457_01 genomic sequence gb|AFG63174.1| Pinus taeda anonymous locus 2_1457_01 genomic sequence gb|AFG63175.1| Pinus taeda anonymous locus 2_1457_01 genomic sequence gb|AFG63176.1| Pinus taeda anonymous locus 2_1457_01 genomic sequence gb|AFG63177.1| Pinus taeda anonymous locus 2_1457_01 genomic seq…
Mf24397	24.3957	8.6153	1.88728	49.7293	-4.71972	1.96165e-13	3.038e-12	Pinus taeda anonymous locus 2_5255_01 genomic sequence gb|AFG61374.1| Pinus taeda anonymous locus 2_5255_01 genomic sequence
Mf86913	20.8006	3.44393	1.36855	11.413	-3.05996	0.0067928	0.0120239	Pinus taeda anonymous locus 2_5255_01 genomic sequence gb|AFG61374.1| Pinus taeda anonymous locus 2_5255_01 genomic sequence
Mf49622	22.9027	27.3065	22.153	9.69299	1.19249	0.035474	0.0397416	Plant synaptotagmin
Mf69663	11.2591	2.47542	4.58985	13.7466	-1.58256	0.0393277	0.0410164	plastidic glucose 6-phoaphate/phosphate translocator2
Mf23818	179.993	177.074	179.454	82.6473	1.11857	4.9e-09	4.73131e-08	Plastid-specific 30S ribosomal protein 1, chloroplast precursor, putative
Mf9948	22.2223	63.1677	41.0599	2.01788	4.34682	9.51e-10	1.03251e-08	Pleiotropic drug resistance protein
Mf28736	8.07318	1.06321	1.16046	14.9525	-3.68762	0.00117085	0.00303133	Pleiotropic drug resistance protein
Mf54271	2.51948	20.2172	11.0747	0.350425	4.98202	0.00344307	0.00721055	Pleiotropic drug resistance protein
Mf37238	2.99892	17.874	13.452	2.82232	2.25287	0.0128216	0.0191673	Pleiotropic drug resistance protein
Mf33857	4.79369	24.7414	28.3509	13.375	1.08386	0.0320164	0.0370666	Pleiotropic drug resistance protein
Mf33554	0.44726	2.75648	7.21822	0.831308	3.11819	0.0391737	0.0410164	Pleiotropic drug resistance protein
Mf47274	10.7422	4.09957	34.5746	7.98001	2.11525	4.39e-05	0.000182736	pollen ole e 1 allergen and extensin family protein
Mf94323	7.74577	6.41155	39.8148	10.5993	1.90934	6.02e-05	0.000243278	pollen ole e 1 allergen and extensin family protein
Mf27367	8.10523	13.1768	19.6863	3.1176	2.65868	0.00156895	0.00383847	Pollen Ole e 1 allergen and extensin family protein
Mf88349	17.7268	15.2898	9.07062	22.2523	-1.29468	0.0229873	0.0286008	polynucleotidyl transferase
Mf86665	25.8874	18.2677	9.06836	46.3199	-2.35272	3.62124e-07	2.56056e-06	Polynucleotidyl transferase, Ribonuclease H fold
Mf83385	0.314348	0.089659	0	5.54403	-5	0.0145765	0.0211467	Polynucleotidyl transferase, Ribonuclease H fold
Mf42997	33.8591	42.9227	39.5631	8.77951	2.17194	9.85e-06	4.96929e-05	polyribonucleotide nucleotidyltransferase, putative
Mf24479	396.286	175.764	185.708	403.436	-1.1193	9.84572e-21	2.86501e-19	Polyubiquitin
Mf27962	20.6275	32.0139	22.8305	6.10158	1.90371	0.00530917	0.0101201	Polyubiquitin
Mf45448	3.67811	19.2737	19.4945	7.96539	1.29125	0.0360338	0.0402158	PREDICTED: (+)-neomenthol dehydrogenase-like isoform 1
Mf90311	8.74692	2.37874	5.62732	17.359	-1.62516	0.0136695	0.020141	PREDICTED: (3S,6E)-nerolidol synthase 2, chloroplastic/mitochondrial-like
Mf54190	14.5338	16.8944	18.1232	6.702	1.43517	0.0292292	0.0348503	PREDICTED: 1,4-alpha-glucan-branching enzyme 3, chloroplastic/amyloplastic-like
Mf89682	8.10845	45.4612	29.0973	5.11372	2.50844	7.22e-05	0.000280698	PREDICTED: 12-oxophytodienoate reductase 2-like
Mf14088	13.2556	57.7227	15.3661	46.4635	-1.59635	6.79885e-05	0.000267906	PREDICTED: 14 kDa proline-rich protein DC2.15-like
Mf16114	29.8627	5.78822	21.0797	42.1888	-1.00101	0.00870274	0.0144698	PREDICTED: 14 kDa proline-rich protein DC2.15-like
Mf42849	75.1454	102.714	97.0561	41.5038	1.22558	3.91e-06	2.19856e-05	PREDICTED: 1-deoxy-D-xylulose 5-phosphate reductoisomerase, chloroplastic-like
Mf48747	267.073	174.189	217.782	590.894	-1.44001	1.6011e-42	1.29986e-40	PREDICTED: 21 kDa protein-like
Mf33689	0.556304	3.98822	11.9439	25.2462	-1.07979	0.0224491	0.0283919	PREDICTED: 26S proteasome non-ATPase regulatory subunit 1-like
Mf83218	4.19293	6.30283	14.0015	2.60729	2.42496	0.00760555	0.0128357	PREDICTED: 2-aminoethanethiol dioxygenase-like
Mf46931	35.5159	54.682	39.4497	9.73115	2.01933	2.53e-05	0.000112678	PREDICTED: 2-oxoglutarate dehydrogenase, mitochondrial-like
Mf39575	315.208	206.156	154.717	63.6153	1.28219	1.66e-09	1.7382e-08	PREDICTED: 2-oxoglutarate/malate translocator, chloroplastic-like
Mf92439	18.1633	21.7896	23.8462	6.23764	1.93469	0.00338894	0.00717791	PREDICTED: 30S ribosomal protein S1-like
Mf37912	68.7488	66.5099	71.3177	28.7985	1.30827	3.54e-05	0.000152194	PREDICTED: 33 kDa ribonucleoprotein, chloroplastic-like
Mf24957	17.7948	6.34936	14.6379	3.29132	2.15297	0.019357	0.0263592	PREDICTED: 3-ketoacyl-CoA synthase 6-like
Mf81782	95.2283	93.6461	82.9857	167.436	-1.01268	2.90081e-08	2.48451e-07	PREDICTED: 40S ribosomal protein S12-like
Mf95556	16.5565	20.7517	14.7231	34.3888	-1.22386	0.00426801	0.00845706	PREDICTED: 40S ribosomal protein S4-1-like
Mf43785	13.1107	13.1575	9.65581	22.907	-1.24632	0.0229873	0.0286008	PREDICTED: 40S ribosomal protein S4-like
Mf43447	55.9572	59.8253	52.1984	20.1658	1.37209	0.000273979	0.000903314	PREDICTED: 40S ribosomal protein S5-1-like
Mf84907	41.7708	23.348	41.6675	15.5294	1.42392	0.000900337	0.00242145	PREDICTED: 50S ribosomal protein L18, chloroplastic-like
Mf19950	125.003	36.0654	115.945	52.1498	1.15271	2.21e-06	1.33165e-05	PREDICTED: 60S ribosomal protein L12-like
Mf20344	220.622	270.024	223.733	454.862	-1.02365	2.67151e-20	7.14832e-19	PREDICTED: 60S ribosomal protein L17-2-like
Mf23501	33.5231	12.7462	13.1274	41.3866	-1.65658	0.000135804	0.000487735	PREDICTED: 60S ribosomal protein L27a-3-like
Mf23500	488.835	282.055	291.953	622.786	-1.093	3.81741e-30	2.04544e-28	PREDICTED: 60S ribosomal protein L44-like
Mf55705	30.1044	40.7395	36.7464	16.9184	1.11901	0.00931624	0.0153062	PREDICTED: 6-phosphofructo-2-kinase/fructose-2,6-biphosphatase-like
Mf29976	35.2115	35.6185	36.8702	17.2521	1.09568	0.0148053	0.0213864	PREDICTED: 6-phosphofructo-2-kinase/fructose-2,6-biphosphatase-like
Mf52552	15.048	14.1838	19.2636	7.77332	1.30927	0.0360338	0.0402158	PREDICTED: 6-phosphofructokinase 3-like
Mf82315	0	1.34487	0.419097	8.72041	-4.37904	0.0108653	0.0172614	PREDICTED: 7-ethoxycoumarin O-deethylase-like
Mf45169	20.4423	28.0554	30.1509	14.8322	1.02347	0.0263419	0.0322733	PREDICTED: ABC transporter B family member 19-like
Mf46658	9.17032	13.012	16.5909	2.4105	2.78299	0.00260851	0.00576516	PREDICTED: ABC transporter B family member 25, mitochondrial-like
Mf53368	15.2027	9.72116	21.3468	7.81195	1.45027	0.0163303	0.0230247	PREDICTED: ABC transporter B family member 2-like
Mf94971	10.2881	43.0449	37.7994	8.76423	2.10866	2.63e-05	0.000116471	PREDICTED: ABC transporter C family member 10-like, partial
Mf22101	72.8929	117.55	97.141	29.3586	1.7263	2.36e-09	2.4277e-08	PREDICTED: ABC transporter C family member 2-like
Mf26122	6.17769	5.65703	16.7016	1.77603	3.23326	0.000738847	0.00209979	PREDICTED: ABC transporter C family member 3-like
Mf83476	27.2383	22.5032	29.1248	5.10902	2.51113	7.22e-05	0.000280698	PREDICTED: ABC transporter C family member 4-like
Mf83475	9.29746	13.14	16.7278	1.62767	3.36137	0.000738847	0.00209979	PREDICTED: ABC transporter C family member 4-like
Mf56014	17.8514	24.3193	17.1093	5.34914	1.6774	0.0228652	0.0285482	PREDICTED: ABC transporter C family member 4-like
Mf22088	15.6906	13.4983	14.4473	3.76128	1.9415	0.019357	0.0263592	PREDICTED: ABC transporter C family member 5-like
Mf51240	15.2026	20.5827	24.7826	3.22311	2.9428	0.000106639	0.000396906	PREDICTED: ABC transporter C family member 9-like
Mf33511	18.5422	20.7072	39.1098	6.37082	2.61798	1.15e-06	7.54708e-06	PREDICTED: ABC transporter G family member 11-like
Mf30740	8.4138	64.7495	28.0246	7.66638	1.87008	0.000774425	0.00216435	PREDICTED: ABC transporter G family member 36-like
Mf30746	1.44533	32.6668	12.5191	0.617093	4.3425	0.00184716	0.00434757	PREDICTED: ABC transporter G family member 36-like isoform 1
Mf30745	2.24666	35.4677	14.6038	0.675062	4.43518	0.000525078	0.00156197	PREDICTED: ABC transporter G family member 36-like isoform 2
Mf30742	4.93809	42.9098	14.8008	1.02371	3.8538	0.00237448	0.0053585	PREDICTED: ABC transporter G family member 36-like isoform 2
Mf30739	4.50883	38.4866	13.8459	1.05194	3.71833	0.00421808	0.00839341	PREDICTED: ABC transporter G family member 36-like isoform 2
Mf30744	7.11357	49.3898	36.4018	16.1205	1.17511	0.00931624	0.0153062	PREDICTED: ABC transporter G family member 36-like isoform 2
Mf29040	10.7612	36.8782	32.9906	10.7302	1.62038	0.00129996	0.00333992	PREDICTED: abscisate beta-glucosyltransferase-like
Mf14564	53.3023	56.5647	28.9715	79.6596	-1.45921	4.13554e-07	2.88575e-06	PREDICTED: abscisic acid receptor PYL4-like
Mf41985	18.6388	36.954	11.4843	42.2865	-1.88053	1.78103e-05	8.17482e-05	PREDICTED: abscisic acid receptor PYL4-like
Mf87623	5.5479	14.3996	10.886	30.4069	-1.48192	0.00174131	0.00417772	PREDICTED: abscisic acid receptor PYL5-like
Mf45146	36.9391	64.2777	27.5024	65.8818	-1.26032	4.92441e-05	0.000202649	PREDICTED: acetyl-CoA acetyltransferase, cytosolic 1-like
Mf31404	73.4339	105.081	94.7127	46.8968	1.01407	0.000100859	0.000382647	PREDICTED: acetyl-CoA carboxylase 1-like
Mf51583	16.9434	9.21726	16.1535	38.1213	-1.23875	0.00296357	0.00641743	PREDICTED: acetyl-CoA carboxylase 1-like
Mf30716	8.02644	3.57542	0.816582	6.49894	-2.99253	0.0369905	0.0404219	PREDICTED: acetylglutamate kinase, chloroplastic-like
Mf53751	21.6284	28.5576	32.2981	12.9808	1.31507	0.00465359	0.00900152	PREDICTED: activating signal cointegrator 1 complex subunit 3-like
Mf93937	17.4293	38.2354	29.0074	13.1406	1.14239	0.0230166	0.0286008	PREDICTED: acyl-CoA dehydrogenase family member 10-like
Mf46906	16.1878	8.1426	7.75969	18.1835	-1.22856	0.033914	0.0386931	PREDICTED: adenylyl-sulfate kinase, chloroplastic-like
Mf41606	28.1883	13.5651	19.5653	39.3873	-1.00943	0.00929576	0.0152939	PREDICTED: ADP-ribosylation factor GTPase-activating protein AGD3-like
Mf33222	11.3453	17.7777	26.9601	9.77504	1.46365	0.00777652	0.0131149	PREDICTED: alcohol dehydrogenase-like 7-like isoform 2
Mf85740	14.081	50.8021	19.0196	6.60086	1.52676	0.0193666	0.0263592	PREDICTED: aldehyde dehydrogenase family 2 member C4-like
Mf85581	10.9206	12.0318	16.6186	5.45354	1.60753	0.0349592	0.0396201	PREDICTED: aldehyde dehydrogenase family 3 member F1-like
Mf37321	24.0763	144.61	67.1261	17.2478	1.96046	6.18e-08	4.98633e-07	PREDICTED: aldehyde dehydrogenase family 3 member H1-like
Mf54660	0.845722	0.646613	0.806923	9.83895	-3.608	0.00582259	0.0109046	PREDICTED: alpha-galactosidase-like
Mf30335	7.00083	4.51397	4.84875	13.3451	-1.46063	0.0393277	0.0410164	PREDICTED: anaphase-promoting complex subunit cdc20-like
Mf91774	6.19142	7.27498	11.9494	1.13543	3.39563	0.0130185	0.0192419	PREDICTED: ankyrin repeat-containing protein At3g12360-like
Mf84935	13.6325	23.6969	32.62	11.515	1.50224	0.00253017	0.00566032	PREDICTED: ankyrin repeat-containing protein At5g02620-like
Mf2630	26.3593	48.1443	41.1786	15.4876	1.41078	0.000900337	0.00242145	PREDICTED: AP-2 complex subunit alpha-1-like
Mf31571	23.9619	15.9762	13.1382	29.3376	-1.15898	0.0151843	0.0218669	PREDICTED: AP2-like ethylene-responsive transcription factor ANT-like
Mf20519	27.2425	25.207	16.9112	46.6975	-1.46537	0.000135267	0.000486548	PREDICTED: arabinogalactan peptide 20-like
Mf85335	1.20926	1.03666	1.90352	9.89944	-2.37868	0.0210699	0.0276131	PREDICTED: argininosuccinate synthase, chloroplastic-like
Mf33400	35.4552	43.1052	46.1555	18.8173	1.29444	0.000795528	0.00220761	PREDICTED: asparaginyl-tRNA synthetase, chloroplastic/mitochondrial-like
Mf22294	6.99731	22.2025	7.01992	23.1885	-1.72388	0.00417898	0.00839341	PREDICTED: aspartic proteinase nepenthesin-1-like
Mf46957	37.8437	17.0602	22.414	44.8746	-1.0015	0.00719291	0.0125543	PREDICTED: aspartic proteinase nepenthesin-1-like
Mf86202	8.70887	17.2342	23.5928	9.73397	1.27725	0.0246204	0.030346	PREDICTED: aspartic proteinase-like protein 1-like
Mf52031	57.4977	116.191	79.1521	29.4539	1.42617	3.31e-06	1.90204e-05	PREDICTED: aspartyl/glutamyl-tRNA(Asn/Gln) amidotransferase subunit C-like
Mf22145	507.803	332.413	549.491	262.127	1.06783	7.17e-23	2.48419e-21	PREDICTED: ATP synthase gamma chain, chloroplastic-like isoform 1
Mf47476	33.4902	32.3353	24.9085	6.53681	1.92998	0.00214636	0.00494798	PREDICTED: ATP-dependent Clp protease ATP-binding subunit ClpX-like
Mf26884	19.2707	30.0966	34.4205	11.7022	1.55649	0.00112633	0.00293544	PREDICTED: ATP-dependent Clp protease ATP-binding subunit ClpX-like isoform 1
Mf89708	20.6087	28.534	30.8438	5.162	2.57898	4.29e-05	0.000179206	PREDICTED: ATP-dependent helicase BRM-like
Mf84153	227.453	175.746	277.769	55.4493	2.32464	1.72e-35	1.12564e-33	PREDICTED: ATP-dependent zinc metalloprotease FTSH 2, chloroplastic-like
Mf40528	57.563	51.8849	53.0918	17.8013	1.57651	2.79e-05	0.000123094	PREDICTED: ATP-dependent zinc metalloprotease FtsH 3-like
Mf37010	24.5509	26.8561	27.4217	9.77216	1.48857	0.00520568	0.00995501	PREDICTED: ATP-dependent zinc metalloprotease FTSH 9, chloroplastic-like
Mf93200	13.4516	28.456	20.2037	7.55412	1.41928	0.0243851	0.0301581	PREDICTED: auxin response factor 1-like
Mf35506	12.9976	20.6896	14.7879	4.05195	1.86773	0.0416525	0.0427968	PREDICTED: auxin response factor 6-like
Mf51175	32.4888	47.7226	28.5298	66.0285	-1.21062	5.92924e-05	0.000240458	PREDICTED: auxin response factor 9-like
Mf29787	41.0966	13.3801	24.4657	65.1429	-1.41285	1.22653e-05	5.92613e-05	PREDICTED: auxin transporter-like protein 5-like
Mf82700	19.9784	38.1166	35.5468	5.43248	2.71004	2.99e-06	1.748e-05	PREDICTED: auxin-induced protein 22E-like
Mf84930	21.1198	19.4637	16.9229	5.36259	1.65797	0.0349592	0.0396201	PREDICTED: auxin-induced protein 22E-like
Mf39243	92.831	49.6762	73.0011	180.476	-1.30582	4.05679e-12	5.65998e-11	PREDICTED: auxin-induced protein 5NG4-like
Mf85930	6.0928	3.71817	10.6696	23.4027	-1.13317	0.0273511	0.0332498	PREDICTED: auxin-induced protein 5NG4-like
Mf49833	6.12079	26.8011	29.0761	10.0195	1.53702	0.00442642	0.00868331	PREDICTED: bark storage protein A-like
Mf52761	17.9253	175.453	118.76	43.6659	1.44347	6.34e-09	5.97482e-08	PREDICTED: basic 7S globulin-like
Mf31639	0.368765	1.44917	10.5259	0.0937201	6.81137	0.00638588	0.0116179	PREDICTED: bax inhibitor 1-like
Mf31638	9.99656	59.5725	37.2158	16.6787	1.15791	0.00664591	0.0119284	PREDICTED: bax inhibitor 1-like
Mf24598	35.0114	44.5684	64.0586	17.7252	1.85359	2.42e-07	1.79859e-06	PREDICTED: BEL1-like homeodomain protein 1-like
Mf83019	4.81695	6.45113	9.17264	1.92276	2.25416	0.0387228	0.0410164	PREDICTED: BEL1-like homeodomain protein 1-like
Mf28629	9.58226	3.7572	7.234	21.7971	-1.59127	0.00993944	0.0161055	PREDICTED: BEL1-like homeodomain protein 8-like
Mf53163	244.379	569.15	385.485	47.5185	3.02011	3.06e-65	6.0078e-63	PREDICTED: beta-amylase 1, chloroplastic-like
Mf89013	15.5581	20.8148	26.7025	5.12844	2.38038	0.000333264	0.00105676	PREDICTED: beta-galactosidase 1-like
Mf91753	2.5496	6.62227	8.93876	0.821743	3.44332	0.0215654	0.0276131	PREDICTED: beta-glucosidase 10-like
Mf51313	3.46756	22.5796	19.7628	6.30197	1.64891	0.0193666	0.0263592	PREDICTED: beta-glucosidase 12-like, partial
Mf83550	100.754	82.3182	115.52	54.4641	1.08477	5.47e-06	3.00404e-05	PREDICTED: beta-glucosidase-like SFR2, chloroplastic-like
Mf30230	43.8744	31.418	12.2248	31.3484	-1.35858	0.00419241	0.00839341	PREDICTED: bidirectional sugar transporter SWEET3-like
Mf45805	1.97135	0.716689	0.946871	7.22537	-2.93183	0.0201324	0.0268889	PREDICTED: bifunctional aspartate aminotransferase and glutamate/aspartate-prephenate aminotransferase-like
Mf43238	181.401	178.85	167.158	73.5625	1.18417	3.31e-09	3.33263e-08	PREDICTED: blue-light photoreceptor PHR2-like
Mf36058	47.8571	98.5965	5.54702	15.7477	-1.50536	0.0328869	0.0379069	PREDICTED: BON1-associated protein 2-like
Mf44659	9.18384	34.1664	18.9182	4.72645	2.00095	0.00669326	0.0119284	PREDICTED: BRASSINOSTEROID INSENSITIVE 1-associated receptor kinase 1-like isoform 1
Mf14698	5.39404	7.6537	9.46711	1.90339	2.31435	0.0387228	0.0410164	PREDICTED: brefeldin A-inhibited guanine nucleotide-exchange protein 1-like
Mf39668	32.9783	50.5825	48.5341	22.2573	1.12472	0.0030764	0.00661891	PREDICTED: brefeldin A-inhibited guanine nucleotide-exchange protein 5-like
Mf51738	84.8765	61.6461	70.1097	19.7444	1.82817	8.51e-08	6.75069e-07	PREDICTED: BTB/POZ and TAZ domain-containing protein 2-like
Mf53411	14.9249	10.2173	11.1441	25.2092	-1.17767	0.0224491	0.0283919	PREDICTED: BTB/POZ domain-containing protein At5g66560-like
Mf44857	18.4799	10.5068	8.76649	19.73	-1.17032	0.0407891	0.0424654	PREDICTED: cadmium/zinc-transporting ATPase 3-like
Mf85164	209.054	54.2213	44.2685	18.8004	1.23552	0.00163316	0.00396755	PREDICTED: calcineurin B-like protein 9-like
Mf35541	38.5179	100.142	68.0539	21.7128	1.64813	9.4e-07	6.30952e-06	PREDICTED: calcium-dependent protein kinase 32-like
Mf37095	2.1881	50.2217	16.2141	1.72719	3.23075	0.000738847	0.00209979	PREDICTED: calcium-dependent protein kinase 9-like
Mf49481	13.6341	89.8689	39.0592	15.4139	1.34143	0.00191187	0.0044775	PREDICTED: calcium-dependent protein kinase 9-like
Mf49056	31.1821	65.6397	48.0819	23.9688	1.00434	0.0048213	0.0092878	PREDICTED: calcium-transporting ATPase, endoplasmic reticulum-type-like
Mf87379	39.913	60.0955	63.6029	29.1367	1.12626	0.000865141	0.00235815	PREDICTED: callose synthase 10-like
Mf27318	7.00432	30.7041	12.7234	2.29698	2.46967	0.0214025	0.0276131	PREDICTED: calmodulin-binding transcription activator 2-like
Mf10326	7.65268	36.719	21.1575	7.00141	1.59545	0.0163303	0.0230247	PREDICTED: calmodulin-binding transcription activator 4-like
Mf24045	35.5931	52.0684	35.6519	17.2794	1.04493	0.0202687	0.0270402	PREDICTED: calnexin homolog
Mf87567	23.6119	28.2317	27.0299	12.6227	1.09854	0.0279472	0.0337487	PREDICTED: carbon catabolite repressor protein 4 homolog 2-like
Mf23092	10.2027	13.9901	16.2364	3.23706	2.32648	0.00727413	0.0125921	PREDICTED: carboxymethylenebutenolidase homolog
Mf89444	35.2088	106.056	48.0753	9.89548	2.28045	2.98e-07	2.16694e-06	PREDICTED: casein kinase I isoform delta-like
Mf30927	17.8492	26.3041	25.6182	9.32566	1.45789	0.0115212	0.0181931	PREDICTED: casein kinase I isoform delta-like
Mf43490	3.055	6.28384	5.6695	18.7185	-1.72317	0.00867258	0.0144298	PREDICTED: cationic peroxidase 1-like
Mf43492	5.06764	1.78342	5.46254	17.1153	-1.64764	0.0136695	0.020141	PREDICTED: cationic peroxidase 1-like
Mf37270	38.2551	28.962	44.1137	7.20936	2.61328	2.58e-07	1.89361e-06	PREDICTED: CBL-interacting serine/threonine-protein kinase 25-like
Mf48656	12.3305	10.2476	10.3455	23.4401	-1.17998	0.0273511	0.0332498	PREDICTED: CDT1-like protein a, chloroplastic-like
Mf34121	144.32	181.784	163.339	66.0522	1.30619	3.6e-10	4.11728e-09	PREDICTED: cell division cycle protein 48 homolog
Mf38781	18.3693	50.2823	61.3421	18.4847	1.73055	1.99e-06	1.22414e-05	PREDICTED: cellulose synthase-like protein G2-like
Mf48811	19.2165	31.497	22.1287	9.46848	1.22471	0.035474	0.0397416	PREDICTED: centromere/kinetochore protein zw10 homolog
Mf37963	33.272	46.2021	42.2618	20.1373	1.06948	0.00841268	0.014037	PREDICTED: chaperone protein ClpB1-like
Mf52750	13.6294	14.3524	18.3657	4.78559	1.94025	0.00669326	0.0119284	PREDICTED: chaperone protein ClpB3, chloroplastic-like
Mf84144	36.0122	40.2874	42.9664	13.8923	1.62892	0.000162413	0.000566882	PREDICTED: chaperone protein ClpC, chloroplastic-like isoform 1
Mf34883	178.287	265.944	392.014	99.9377	1.9718	7.8e-41	5.928e-39	PREDICTED: chaperone protein dnaJ 8, chloroplastic-like
Mf16583	8.54552	13.1061	16.1892	5.05363	1.67964	0.0349592	0.0396201	PREDICTED: chaperonin 60 subunit beta 4, chloroplastic-like
Mf26521	677.192	457.241	650.145	301.381	1.10917	1.73e-28	8.31812e-27	PREDICTED: chlorophyll a-b binding protein CP29.3, chloroplastic-like
Mf31344	98.3924	103.083	107.071	45.9379	1.22081	1.01e-06	6.72192e-06	PREDICTED: chlorophyll a-b binding protein, chloroplastic-like
Mf94970	30.6831	29.7819	31.552	10.8598	1.53873	0.00196925	0.00457653	PREDICTED: chloroplastic group IIA intron splicing facilitator CRS1, chloroplastic-like
Mf85762	9.12252	16.0102	14.168	3.67296	1.94762	0.019357	0.0263592	PREDICTED: chromodomain-helicase-DNA-binding protein 2-like
Mf28297	5.17579	41.1841	30.0959	7.05041	2.09379	0.00030417	0.000983024	PREDICTED: copper transporter 1-like
Mf4434	1.23848	0	0.0856875	7.44951	-6.44192	0.0201324	0.0268889	PREDICTED: COX assembly mitochondrial protein homolog
Mf27113	20.0903	25.4982	24.6484	10.9047	1.17654	0.0291912	0.0348503	PREDICTED: crooked neck-like protein 1-like
Mf45823	22.5744	30.4748	62.4014	18.497	1.75429	1.29e-06	8.28131e-06	PREDICTED: CTP synthase-like
Mf88976	94.8764	90.6437	196.772	85.9128	1.19558	1.2e-10	1.46487e-09	PREDICTED: cucumisin-like
Mf28709	7.76511	22.6316	17.7814	6.7584	1.39562	0.043625	0.0444168	PREDICTED: cyclic nucleotide-gated ion channel 1-like
Mf89022	16.7082	17.0744	30.5722	12.4976	1.29057	0.00976508	0.0158666	PREDICTED: cytochrome c-type biogenesis ccda-like chloroplastic protein 2-like
Mf52065	0	3.00498	11.8375	1.32064	3.16406	0.0130185	0.0192419	PREDICTED: cytochrome P450 71D10-like
Mf54365	2.12317	12.3043	18.1264	4.47927	2.01676	0.00669326	0.0119284	PREDICTED: cytochrome P450 83B1-like
Mf44649	2.43607	4.84891	7.51533	0.618467	3.60307	0.0391737	0.0410164	PREDICTED: cytochrome P450 83B1-like
Mf38757	0.346491	9.60867	10.3769	0.589352	4.1381	0.00638588	0.0116179	PREDICTED: cytochrome P450 94A1-like
Mf89260	51.2938	40.3628	15.0025	30.7272	-1.03431	0.0279435	0.0337487	PREDICTED: DAZ-associated protein 1-like
Mf47670	277.572	191.97	268.479	92.1648	1.54252	3.1e-20	8.20629e-19	PREDICTED: DEAD-box ATP-dependent RNA helicase 3, chloroplastic-like
Mf92239	18.6208	24.0653	24.4879	3.06583	2.99772	0.000106639	0.000396906	PREDICTED: DEAD-box ATP-dependent RNA helicase 31-like
Mf91683	12.042	8.36178	10.2456	1.10463	3.21337	0.0225713	0.0283919	PREDICTED: DEAD-box ATP-dependent RNA helicase ISE2, chloroplastic-like
Mf95113	7.02548	0.814829	4.25271	18.442	-2.11654	0.00372181	0.00765815	PREDICTED: death-associated protein kinase 1-like
Mf55349	14.7449	20.4718	28.7876	10.8384	1.4093	0.00656336	0.0118857	PREDICTED: digestive organ expansion factor homolog
Mf21332	3.96148	182.965	96.6925	30.8542	1.64794	7.45e-09	6.91031e-08	PREDICTED: disease resistance response protein 206-like
Mf32517	12.1091	3.57527	9.17055	23.7611	-1.37352	0.015674	0.0223082	PREDICTED: disease resistance response protein 206-like
Mf25089	5.42957	5.83464	3.50102	11.2474	-1.68374	0.0467035	0.0473262	PREDICTED: DNA damage-binding protein 1a-like isoform 1
Mf33245	9.86448	18.5029	18.7034	4.99464	1.90485	0.00669326	0.0119284	PREDICTED: DNA damage-binding protein 1-like isoform 2
Mf28520	56.4795	67.2915	59.8353	20.522	1.54383	1.87e-05	8.53822e-05	PREDICTED: DNA gyrase subunit B, chloroplastic/mitochondrial-like
Mf41197	8.9628	6.97165	9.50254	27.0644	-1.51001	0.00309554	0.00661891	PREDICTED: DNA topoisomerase 2-binding protein 1-A-like
Mf92172	12.1143	17.3539	18.3377	5.8808	1.64073	0.0147919	0.0213864	PREDICTED: DNA-directed RNA polymerase E subunit 1-like
Mf20255	1.00031	25.1123	13.3854	2.45498	2.44688	0.0128216	0.0191673	PREDICTED: dnaJ-like protein R260-like
Mf50102	18.1984	13.9829	18.9101	48.5263	-1.35961	0.000219737	0.000743822	PREDICTED: dof zinc finger protein DOF2.1
Mf33006	30.0521	8.15313	13.0768	29.9132	-1.19377	0.0151843	0.0218669	PREDICTED: dof zinc finger protein DOF3.4
Mf37996	29.2401	35.3379	27.409	7.42554	1.88408	0.00122419	0.00316248	PREDICTED: DUF21 domain-containing protein At1g55930, chloroplastic-like
Mf53293	22.684	19.3532	20.7536	6.36594	1.70492	0.0126997	0.0191673	PREDICTED: DUF246 domain-containing protein At1g04910-like
Mf53168	6.067	35.0114	13.8959	2.52653	2.45943	0.0128216	0.0191673	PREDICTED: DUF246 domain-containing protein At1g04910-like
Mf82800	14.5031	6.93164	10.1553	27.0685	-1.41438	0.0059578	0.0111401	PREDICTED: dynamin-related protein 5A-like isoform 3
Mf27187	4.22381	12.0837	14.605	4.67097	1.64467	0.0416525	0.0427968	PREDICTED: E3 ubiquitin-protein ligase RGLG2-like
Mf35598	73.0185	246.439	54.1447	190.117	-1.812	1.3828e-19	3.534e-18	PREDICTED: E3 ubiquitin-protein ligase RING1-like
Mf40711	11.3228	20.9276	30.6578	14.4124	1.08894	0.0263419	0.0322733	PREDICTED: E3 ubiquitin-protein ligase SINAT3-like
Mf20649	22.5542	29.4571	37.1911	11.6427	1.67553	0.000319426	0.0010253	PREDICTED: E3 ubiquitin-protein ligase synoviolin-like
Mf20651	9.1261	15.7329	25.816	10.2172	1.33727	0.0203724	0.0270866	PREDICTED: E3 ubiquitin-protein ligase synoviolin-like
Mf26701	25.3147	32.0091	36.0566	2.83243	3.67015	2.09e-08	1.81699e-07	PREDICTED: E3 ubiquitin-protein ligase UPL1-like
Mf54434	15.2281	29.9874	26.2286	7.70516	1.76724	0.00192218	0.00448826	PREDICTED: E3 ubiquitin-protein ligase UPL1-like
Mf83529	3.81861	13.6639	10.2497	0.913439	3.48813	0.00638588	0.0116179	PREDICTED: E3 ubiquitin-protein ligase UPL1-like
Mf20537	30.9146	39.4127	41.4379	7.22173	2.52053	1.25e-06	8.09066e-06	PREDICTED: E3 ubiquitin-protein ligase UPL2-like
Mf83528	10.4023	17.4848	26.2339	1.75838	3.89911	1.69e-06	1.05895e-05	PREDICTED: E3 ubiquitin-protein ligase UPL2-like
Mf37903	33.6411	56.0911	54.9125	19.5558	1.48954	7.02e-05	0.000275652	PREDICTED: E3 ubiquitin-protein ligase UPL2-like
Mf83972	10.6548	6.90425	8.00417	30.195	-1.91549	0.000381496	0.00119522	PREDICTED: elicitor-responsive protein 1-like
Mf7451	13.2389	14.4567	26.0312	10.5681	1.30053	0.0140868	0.0206524	PREDICTED: elicitor-responsive protein 3-like
Mf89375	362.118	498.164	439.934	188.576	1.22214	6.63e-23	2.33138e-21	PREDICTED: elongation factor 2-like isoform 1
Mf29433	4.08006	19.919	20.5411	6.00441	1.77442	0.0126997	0.0191673	PREDICTED: elongation factor 2-like, partial
Mf56049	66.7993	155.264	96.505	43.1178	1.16232	1.45e-05	6.8875e-05	PREDICTED: endoribonuclease Dicer homolog 2-like
Mf86041	44.5334	42.7531	49.9553	13.1827	1.92199	7.67e-06	4.02461e-05	PREDICTED: epimerase family protein slr1223-like
Mf32342	10.6264	21.379	36.5453	13.6555	1.4202	0.00183097	0.00434757	PREDICTED: equilibrative nucleoside transporter 3-like
Mf42848	43.4986	38.4676	16.4406	34.3203	-1.0618	0.0119423	0.0183416	PREDICTED: ethylene-responsive transcription factor 4-like
Mf14402	85.223	108.683	161.321	65.6365	1.29736	4.23e-10	4.81443e-09	PREDICTED: ethylene-responsive transcription factor ERF011-like
Mf18562	7.25501	55.0763	20.0923	4.5164	2.1534	0.00253465	0.00566032	PREDICTED: ethylene-responsive transcription factor ERF025-like
Mf18561	2.8958	72.7366	14.8877	2.07934	2.83992	0.00760555	0.0128357	PREDICTED: ethylene-responsive transcription factor ERF025-like
Mf37478	0.75959	21.1269	24.4048	1.24826	4.28917	5.84e-06	3.163e-05	PREDICTED: ethylene-responsive transcription factor ERF053-like
Mf28019	16.5317	22.4977	18.5782	6.19783	1.58378	0.0292292	0.0348503	PREDICTED: ethylene-responsive transcription factor ERF061-like
Mf93124	5.88295	4.00901	0.869987	14.0456	-4.01298	0.000238576	0.000796155	PREDICTED: eukaryotic translation initiation factor 2 subunit alpha-like
Mf86914	20.0261	6.68722	0.883924	42.4104	-5.58435	1.66507e-12	2.37019e-11	PREDICTED: eukaryotic translation initiation factor 3 subunit G-like
Mf24398	15.4803	5.72745	2.53151	46.4479	-4.19754	1.30318e-11	1.70156e-10	PREDICTED: eukaryotic translation initiation factor 3 subunit G-like
Mf24400	5.49439	4.64379	3.56419	12.1835	-1.77328	0.029174	0.0348503	PREDICTED: eukaryotic translation initiation factor 3 subunit G-like
Mf67487	16.8932	30.2469	27.0532	13.083	1.04811	0.0441351	0.0449167	PREDICTED: exocyst complex component 3-like isoform 1
Mf62148	50.6364	59.8048	41.778	90.1089	-1.10893	1.17546e-05	5.77979e-05	PREDICTED: expansin-like B1-like
Mf87127	1.87783	2.55542	3.79551	23.3179	-2.61907	8.87595e-05	0.000339631	PREDICTED: expansin-like B1-like
Mf87128	1.42233	1.95955	2.24313	14.5491	-2.69734	0.00403617	0.00818349	PREDICTED: expansin-like B1-like
Mf15594	0	0	24.0821	7.13179	1.75563	0.00463669	0.0089762	PREDICTED: extended synaptotagmin-2-B-like
Mf85584	13.6009	23.6299	26.4471	7.81929	1.758	0.00192218	0.00448826	PREDICTED: extended synaptotagmin-2-like
Mf47643	268.998	124.774	192.982	414.806	-1.10397	7.87503e-21	2.32066e-19	PREDICTED: fasciclin-like arabinogalactan protein 11-like
Mf35848	139.585	65.7977	87.5741	212.159	-1.27657	6.95776e-14	1.09318e-12	PREDICTED: fasciclin-like arabinogalactan protein 11-like
Mf32030	114.733	56.51	79.174	193.231	-1.28723	1.08843e-12	1.59506e-11	PREDICTED: fasciclin-like arabinogalactan protein 11-like
Mf45909	122.192	43.745	78.7123	173.375	-1.13923	6.59452e-10	7.28922e-09	PREDICTED: fasciclin-like arabinogalactan protein 11-like
Mf94434	39.6906	12.4049	31.9145	97.436	-1.61024	1.89204e-09	1.97028e-08	PREDICTED: fasciclin-like arabinogalactan protein 11-like
Mf28557	37.894	9.68581	21.3352	64.2985	-1.59155	2.49082e-06	1.47398e-05	PREDICTED: fasciclin-like arabinogalactan protein 11-like
Mf92154	15.4099	10.5464	8.83513	32.3699	-1.87333	0.000148478	0.000526036	PREDICTED: fasciclin-like arabinogalactan protein 11-like
Mf28558	32.9671	24.1525	25.0872	57.2553	-1.19046	0.000411387	0.00127362	PREDICTED: fasciclin-like arabinogalactan protein 11-like
Mf94433	11.3632	3.01458	6.52414	16.101	-1.30329	0.0412222	0.0427968	PREDICTED: fasciclin-like arabinogalactan protein 11-like
Mf45910	13.3305	7.93628	9.45041	28.9925	-1.61723	0.00202235	0.00469423	PREDICTED: fasciclin-like arabinogalactan protein 12-like
Mf31083	44.8027	202.185	163.022	16.1578	3.33476	7.95e-31	4.45957e-29	PREDICTED: F-box protein At1g61340-like
Mf31519	1.70233	11.1625	11.8737	2.63316	2.1729	0.0353319	0.0396201	PREDICTED: F-box protein At2g32560-like
Mf51491	47.2618	75.2328	63.6449	27.3226	1.21995	0.000338119	0.00107071	PREDICTED: F-box/kelch-repeat protein At1g80440-like
Mf92783	14.63	7.6903	6.80158	16.09	-1.24222	0.0412222	0.0427968	PREDICTED: F-box/kelch-repeat protein At5g26960-like
Mf44280	36.7962	54.495	53.2915	16.1101	1.72594	1.37e-05	6.5471e-05	PREDICTED: F-box/LRR-repeat protein 15-like
Mf49925	12.3008	30.2068	20.2901	8.76565	1.21084	0.0431795	0.0441541	PREDICTED: F-box-like/WD repeat-containing protein ebi-like
Mf49344	146.693	131.355	215.875	80.4418	1.42418	1.05e-14	1.77971e-13	PREDICTED: ferredoxin--nitrite reductase, chloroplastic
Mf25664	15.5641	19.1178	24.2489	11.7837	1.04113	0.0475638	0.0481359	PREDICTED: ferrochelatase-2, chloroplastic-like
Mf33754	10.5847	9.62976	21.1453	8.03175	1.39655	0.029776	0.0351288	PREDICTED: filament-like plant protein 6-like
Mf94445	1.13894	3.85718	0.603206	16.3636	-4.7617	6.48268e-05	0.000257849	PREDICTED: flavin-containing monooxygenase FMO GS-OX-like 3-like
Mf39417	21.8544	48.9041	30.9961	12.509	1.30912	0.00976508	0.0158666	PREDICTED: flavonoid 3'-monooxygenase-like
Mf26113	6.39058	37.7984	29.2185	4.7307	2.62676	2.33e-05	0.000104165	PREDICTED: flavonol synthase/flavanone 3-hydroxylase-like
Mf32511	13.2528	16.5368	23.2159	4.123	2.49335	0.000558732	0.00163078	PREDICTED: formin-like protein 14-like
Mf50061	13.2681	24.343	22.5773	5.79786	1.96128	0.00235867	0.0053585	PREDICTED: formin-like protein 20-like
Mf94309	2.73966	8.24621	7.64722	0.892382	3.0992	0.0391737	0.0410164	PREDICTED: formin-like protein 20-like
Mf47267	478.572	333.515	428.42	159.253	1.42771	4.36e-28	1.97542e-26	PREDICTED: fructose-1,6-bisphosphatase, chloroplastic-like
Mf83900	92.4822	113.724	47.373	102.892	-1.11899	4.0588e-06	2.27747e-05	PREDICTED: GATA transcription factor 9-like
Mf28942	2.79077	47.3048	23.6634	4.96884	2.25168	0.000558732	0.00163078	PREDICTED: GDSL esterase/lipase 5-like
Mf30894	43.9783	31.5797	31.516	67.6274	-1.10152	0.000194511	0.000669004	PREDICTED: GDSL esterase/lipase At5g03610-like
Mf11240	0.271638	3.28469	0.607594	6.22016	-3.35577	0.0369905	0.0404219	PREDICTED: GDSL esterase/lipase EXL3-like
Mf36661	14.8424	5.74034	17.0331	4.95725	1.78073	0.0107362	0.0172307	PREDICTED: GDSL esterase/lipase LTL1-like
Mf52768	2.6707	64.4321	24.6708	10.4978	1.23272	0.0291912	0.0348503	PREDICTED: germin-like protein subfamily 1 member 7-like
Mf47676	24.1899	11.2404	14.1641	32.7603	-1.20971	0.00880829	0.0146349	PREDICTED: glucan endo-1,3-beta-glucosidase 2-like
Mf30113	55.7551	19.3405	22.7206	49.6936	-1.12906	0.00140458	0.00352416	PREDICTED: glucan endo-1,3-beta-glucosidase 3-like isoform 1
Mf38177	30.2564	19.7786	26.341	60.5786	-1.2015	0.000243652	0.000808513	PREDICTED: glucan endo-1,3-beta-glucosidase-like
Mf40416	20.3701	66.235	40.6738	20.0017	1.02398	0.0155445	0.0223082	PREDICTED: glucosamine--fructose-6-phosphate aminotransferase
Mf42952	19.7211	7.13433	7.9032	19.3007	-1.28814	0.0227656	0.0285482	PREDICTED: glucose-1-phosphate adenylyltransferase large subunit 1-like
Mf49019	53.3042	54.4875	69.995	24.609	1.50807	7.14e-06	3.78019e-05	PREDICTED: glutamate decarboxylase-like
Mf28336	22.4363	47.3898	39.385	19.1777	1.03822	0.013854	0.0203745	PREDICTED: glutamate--cysteine ligase, chloroplastic
Mf87555	3.52174	1.05272	1.14928	21.4613	-4.22294	1.61175e-05	7.51121e-05	PREDICTED: glutamyl-tRNA(Gln) amidotransferase subunit A-like
Mf28677	3.75702	26.4435	17.3827	4.04933	2.1019	0.0107362	0.0172307	PREDICTED: glutaredoxin-C9-like
Mf35516	57.1842	170.708	59.289	127.485	-1.10449	2.55894e-07	1.8848e-06	PREDICTED: glutelin type-B 2-like
Mf24149	43.9492	100.843	96.7819	30.0256	1.68854	7.45e-09	6.91031e-08	PREDICTED: glycogen synthase kinase-3 homolog MsK-2-like
Mf23791	2.18085	12.4177	35.4229	0.918938	5.26857	5.97e-10	6.63459e-09	PREDICTED: glycogenin-1-like
Mf23792	2.85867	11.8618	36.1001	2.68656	3.74817	2.09e-08	1.81699e-07	PREDICTED: glycogenin-1-like
Mf39976	320.022	216.225	250.122	79.465	1.65424	6e-21	1.81231e-19	PREDICTED: GTP-binding protein TypA/BipA homolog
Mf95300	3.08375	2.63853	2.7389	11.6685	-2.09095	0.0199466	0.0268889	PREDICTED: haloalkane dehalogenase-like
Mf56100	16.2657	24.5668	23.9194	10.318	1.21302	0.0414204	0.0427968	PREDICTED: HEAT repeat-containing protein 5B-like
Mf35567	24.0504	30.0247	31.4636	13.8007	1.18894	0.0115963	0.0182748	PREDICTED: heat shock 70 kDa protein, mitochondrial-like
Mf85239	30.1481	93.8857	78.8281	21.5032	1.87416	1.9e-08	1.68921e-07	PREDICTED: heat shock cognate 70 kDa protein 2-like
Mf90157	34.052	76.7026	64.4157	16.2245	1.98924	1.03e-07	8.08893e-07	PREDICTED: heat shock cognate 70 kDa protein-like isoform 1
Mf47036	163.251	180.941	168.432	52.9973	1.66818	8.4e-15	1.44455e-13	PREDICTED: heat shock cognate 90 kDa protein-like
Mf37497	3.71122	16.6277	16.0945	5.56224	1.53283	0.0349592	0.0396201	PREDICTED: heat stress transcription factor A-6b-like
Mf95102	68.0658	36.2587	50.0262	23.0832	1.11584	0.00256399	0.005715	PREDICTED: heparanase-like protein 1-like
Mf33238	24.0186	35.2811	38.0857	10.951	1.79819	9.48e-05	0.000361406	PREDICTED: hexokinase-2-like
Mf42763	9.57248	7.78904	7.0742	19.659	-1.47455	0.0227656	0.0285482	PREDICTED: high mobility group B protein 13-like
Mf46969	3.38643	17.0548	17.217	4.80033	1.84263	0.0107362	0.0172307	PREDICTED: histidine kinase 3-like
Mf34934	19.7457	24.6174	17.3124	6.45072	1.42427	0.043625	0.0444168	PREDICTED: histidine kinase 3-like
Mf26296	307.619	108.123	172.1	346.726	-1.01055	2.17549e-15	3.89097e-14	PREDICTED: histone H2AX-like
Mf24597	8.89638	21.9789	25.5055	3.04198	3.06773	6.13e-05	0.000246035	PREDICTED: homeobox protein BEL1 homolog
Mf23437	56.2241	130.036	115.019	52.7592	1.12438	2.21e-06	1.33165e-05	PREDICTED: homeobox-leucine zipper protein HAT5-like isoform 2
Mf40415	35.7443	24.163	28.3282	57.4872	-1.021	0.00171083	0.0041214	PREDICTED: homeobox-leucine zipper protein REVOLUTA-like isoform 2
Mf28166	50.4064	24.6107	29.3651	60.0263	-1.03149	0.000754027	0.00213264	PREDICTED: HVA22-like protein c-like
Mf36782	11.7051	235.85	36.9493	11.835	1.64249	0.000489016	0.00147519	PREDICTED: ice nucleation protein-like
Mf49155	11.8358	22.0312	135.77	48.1057	1.49688	2.17e-10	2.56911e-09	PREDICTED: importin subunit alpha-1-like
Mf22116	27.6383	8.36232	16.7786	33.7357	-1.00765	0.0166138	0.0233544	PREDICTED: inactive protein kinase SELMODRAFT_444075-like
Mf81156	0	1.64633	0	9.59403	-5	0.000869792	0.00235815	PREDICTED: inactive rhomboid protein 1-like
Mf37810	8.45592	16.4657	16.2189	3.55469	2.18988	0.00727413	0.0125921	PREDICTED: indole-3-glycerol phosphate synthase, chloroplastic-like
Mf91260	12.1643	13.0988	16.6712	3.07604	2.43821	0.00727413	0.0125921	PREDICTED: inositol hexakisphosphate and diphosphoinositol-pentakisphosphate kinase-like
Mf55916	19.5245	23.5924	24.4965	10.8893	1.16966	0.0291912	0.0348503	PREDICTED: insulin-degrading enzyme-like
Mf93680	60.0585	68.1446	92.2326	26.3019	1.81011	2.07e-09	2.14842e-08	PREDICTED: K(+) efflux antiporter 2, chloroplastic-like
Mf45852	24.8807	23.7941	20.3661	1.74365	3.54599	6.75e-05	0.000267277	PREDICTED: K(+) efflux antiporter 2, chloroplastic-like
Mf55125	33.1894	44.0393	50.6089	19.0974	1.40601	0.000322542	0.00103389	PREDICTED: K(+) efflux antiporter 2, chloroplastic-like
Mf3841	29.8151	38.7443	33.4151	16.2145	1.04322	0.0245635	0.030346	PREDICTED: KH domain-containing protein At4g18375-like
Mf91092	13.9831	15.291	21.0816	7.21819	1.54628	0.0163303	0.0230247	PREDICTED: laccase-11-like
Mf45998	16.1488	13.6571	15.7648	34.7685	-1.14107	0.00728735	0.0125965	PREDICTED: laccase-22-like
Mf32373	6.83199	23.5492	20.364	1.19698	4.08855	6.75e-05	0.000267277	PREDICTED: lachrymatory-factor synthase-like
Mf32374	2.08988	3.69845	11.0978	1.58457	2.80811	0.0130185	0.0192419	PREDICTED: lachrymatory-factor synthase-like
Mf31293	19.3765	38.2771	30.4391	6.3929	2.25138	0.000120498	0.00043863	PREDICTED: lanC-like protein 2-like
Mf89563	6.57781	22.1878	19.0181	5.65531	1.7497	0.00947292	0.0154665	PREDICTED: leucine-rich repeat protein SHOC-2-like
Mf50630	1.80847	21.3675	9.03333	1.43941	2.64978	0.0387228	0.0410164	PREDICTED: L-gulonolactone oxidase-like
Mf45081	42.3862	19.5467	33.6606	14.0976	1.25561	0.00962529	0.0157044	PREDICTED: limonoid UDP-glucosyltransferase-like
Mf40064	11.7273	17.7991	30.1149	8.18335	1.87971	0.000700947	0.00201149	PREDICTED: lipase 1-like
Mf24405	8.70272	6.3979	8.1017	24.6111	-1.60301	0.00553037	0.0104655	PREDICTED: LOB domain-containing protein 1-like
Mf87368	8.68165	10.002	10.7305	1.78675	2.58631	0.0225713	0.0283919	PREDICTED: long chain acyl-CoA synthetase 1-like
Mf46785	31.8993	31.2849	75.8686	33.4324	1.18226	0.000115964	0.000428903	PREDICTED: long chain acyl-CoA synthetase 2-like
Mf87017	6.35149	5.18497	14.1322	2.44112	2.53337	0.00760555	0.0128357	PREDICTED: long chain acyl-CoA synthetase 2-like
Mf52978	18.15	23.2664	30.7205	13.8161	1.15285	0.0164046	0.0230742	PREDICTED: long chain acyl-CoA synthetase 2-like
Mf21407	7.29687	6.15729	13.575	3.87004	1.81053	0.0310776	0.0363549	PREDICTED: long chain acyl-CoA synthetase 2-like
Mf21406	10.1401	10.9944	17.4478	6.21781	1.48857	0.043625	0.0444168	PREDICTED: long chain acyl-CoA synthetase 2-like
Mf43857	64.2504	70.7747	60.8017	18.0545	1.75175	3.05e-06	1.77866e-05	PREDICTED: long chain acyl-CoA synthetase 9, chloroplastic-like
Mf28101	8.73277	38.9208	15.4486	4.52704	1.77084	0.0268083	0.0327255	PREDICTED: low affinity cationic amino acid transporter 2-like
Mf54191	15.2349	20.9044	23.0963	3.35165	2.78472	0.000184586	0.000636727	PREDICTED: LOW QUALITY PROTEIN: 1,4-alpha-glucan-branching enzyme 3, chloroplastic/amyloplastic-like
Mf25953	13.1877	119.375	56.1915	24.3858	1.20431	0.000571399	0.00166405	PREDICTED: LOW QUALITY PROTEIN: 4,5-DOPA dioxygenase extradiol-like protein-like
Mf34771	45.4042	131.769	159.149	37.038	2.1033	1.32e-18	3.14133e-17	PREDICTED: LOW QUALITY PROTEIN: beta-amylase 3, chloroplastic-like, partial
Mf34774	180.211	11.9485	21.6468	7.68149	1.4947	0.0163303	0.0230247	PREDICTED: LOW QUALITY PROTEIN: beta-amylase 3, chloroplastic-like, partial
Mf32628	70.3871	27.6226	75.0807	180.097	-1.26226	1.23843e-11	1.64126e-10	PREDICTED: LOW QUALITY PROTEIN: chaperonin CPN60-like 2, mitochondrial-like
Mf25838	11.8328	15.5223	15.6722	33.8578	-1.11128	0.0103187	0.016697	PREDICTED: LOW QUALITY PROTEIN: cysteine-rich repeat secretory protein 60-like
Mf70521	11.9397	24.3665	17.6639	2.66884	2.72652	0.00151072	0.00374265	PREDICTED: LOW QUALITY PROTEIN: DNA repair protein RAD50-like
Mf21025	12.2178	109.84	55.472	18.6018	1.57632	2.45e-05	0.000109322	PREDICTED: LOW QUALITY PROTEIN: GDSL esterase/lipase CPRD49-like
Mf54794	26.1087	18.4916	20.5291	7.9885	1.36167	0.0243851	0.0301581	PREDICTED: LOW QUALITY PROTEIN: glutamyl-tRNA(Gln) amidotransferase subunit A-like, partial
Mf20781	2.60157	28.8198	35.1154	4.43674	2.98453	8.33e-07	5.62335e-06	PREDICTED: LOW QUALITY PROTEIN: homeobox-leucine zipper protein ATHB-7-like
Mf50615	7.4431	21.0268	14.7659	4.42022	1.74008	0.0416525	0.0427968	PREDICTED: LOW QUALITY PROTEIN: mitogen-activated protein kinase 16-like
Mf17225	18.248	8.47841	9.26978	25.2548	-1.44595	0.00708539	0.0124855	PREDICTED: LOW QUALITY PROTEIN: OTU domain-containing protein At3g57810-like
Mf41972	25.8702	126.851	50.7799	18.7989	1.43361	0.000177331	0.0006144	PREDICTED: LOW QUALITY PROTEIN: pectinesterase 2-like
Mf35527	1.94597	35.1834	11.2637	26.1297	-1.21401	0.0156254	0.0223082	PREDICTED: LOW QUALITY PROTEIN: peroxidase 59-like
Mf49004	20.7371	22.7175	29.4067	10.072	1.54579	0.00442642	0.00868331	PREDICTED: LOW QUALITY PROTEIN: phytoene synthase, chloroplastic-like
Mf26009	3.52239	44.5203	35.9379	9.72866	1.88519	0.000163321	0.000568367	PREDICTED: LOW QUALITY PROTEIN: probable glutathione S-transferase
Mf95749	2.99633	11.1199	17.2695	2.57194	2.7473	0.00151072	0.00374265	PREDICTED: LOW QUALITY PROTEIN: protein BRASSINOSTEROID INSENSITIVE 1-like
Mf44875	21.5225	31.1242	31.0356	10.0294	1.62969	0.00196925	0.00457653	PREDICTED: LOW QUALITY PROTEIN: putative methyltransferase DDB_G0268948-like
Mf44878	11.0883	19.8835	15.2969	4.46863	1.77533	0.0268083	0.0327255	PREDICTED: LOW QUALITY PROTEIN: putative methyltransferase DDB_G0268948-like
Mf47140	702.762	632.77	609.687	297.705	1.03419	6.29e-24	2.31551e-22	PREDICTED: LOW QUALITY PROTEIN: ruBisCO large subunit-binding protein subunit beta, chloroplastic-like
Mf91090	7.39133	0.422124	2.01349	17.4179	-3.1128	0.000758127	0.00213654	PREDICTED: LOW QUALITY PROTEIN: serine/threonine-protein kinase ATR-like
Mf44372	67.939	42.1408	46.9466	13.5453	1.79323	2.91e-05	0.000127434	PREDICTED: LRR receptor-like serine/threonine-protein kinase GSO2-like
Mf46773	9.47275	52.1222	38.8186	18.3426	1.08155	0.0122496	0.0186796	PREDICTED: lysine histidine transporter 1-like
Mf95353	1.00094	1.20982	1.40411	12.2839	-3.12904	0.0038071	0.00776582	PREDICTED: lysine-specific demethylase 5A-like
Mf90006	40.2694	51.4847	45.2467	17.0136	1.41112	0.000649505	0.00187529	PREDICTED: lysine--tRNA ligase-like
Mf91904	7.22908	20.8649	26.3689	6.1958	2.08947	0.000842614	0.00232731	PREDICTED: macrophage migration inhibitory factor homolog
Mf31412	3.47127	22.7484	25.5043	3.833	2.73419	6.13e-05	0.000246035	PREDICTED: metal tolerance protein 4-like
Mf50363	10.5068	0.826672	0.380288	22.4129	-5.88109	1.23214e-06	8.00519e-06	PREDICTED: mitochondria fission 1 protein-like
Mf52600	14.7355	19.9658	21.6546	6.98368	1.63261	0.00824814	0.0137918	PREDICTED: mitochondrial import inner membrane translocase subunit TIM50-like
Mf47291	41.3331	39.6916	36.0828	73.8897	-1.03406	0.000282073	0.000920449	PREDICTED: mitochondrial import receptor subunit TOM7-1-like isoform 1
Mf14484	59.0415	40.1758	50.9717	114.286	-1.16488	3.20879e-07	2.31277e-06	PREDICTED: mitochondrial import receptor subunit TOM9-2-like
Mf36426	6.92852	46.1008	12.474	3.29701	1.91969	0.0492905	0.0493534	PREDICTED: mitogen-activated protein kinase 3-like
Mf94508	7.51495	55.5357	20.4148	4.78497	2.09303	0.00253465	0.00566032	PREDICTED: MLO-like protein 8-like
Mf33947	52.2599	53.3624	45.0724	13.1648	1.77556	4.51e-05	0.000186413	PREDICTED: MND1-interacting protein 1-like
Mf26939	32.1423	43.3522	37.6947	13.3473	1.49781	0.00124052	0.00320117	PREDICTED: monoglyceride lipase-like
Mf9963	80.1709	12.6844	20.3637	56.6001	-1.4748	3.32843e-05	0.000144218	PREDICTED: monothiol glutaredoxin-S6-like
Mf32498	11.8416	14.5504	16.3249	4.72146	1.78977	0.0170553	0.0236784	PREDICTED: mRNA-capping enzyme-like
Mf32496	11.5422	27.4691	18.6161	6.1811	1.59062	0.0292292	0.0348503	PREDICTED: mRNA-capping enzyme-like
Mf26262	17.7237	9.00544	19.5751	41.8782	-1.09718	0.00482065	0.0092878	PREDICTED: multiple C2 and transmembrane domain-containing protein 2-like
Mf53491	6.61268	65.3821	22.951	6.65298	1.78648	0.00530917	0.0101201	PREDICTED: multiple C2 and transmembrane domain-containing protein 2-like
Mf90471	16.14	24.3438	24.6573	3.62782	2.76484	0.000106639	0.000396906	PREDICTED: myosin-J heavy chain-like
Mf55465	10.5413	15.0552	16.4202	2.93626	2.48342	0.00260851	0.00576516	PREDICTED: myosin-J heavy chain-like
Mf33858	10.1902	19.5813	17.9489	5.52275	1.70044	0.0228652	0.0285482	PREDICTED: myosin-J heavy chain-like
Mf55701	6.12788	13.0114	11.1501	2.59411	2.10375	0.0353319	0.0396201	PREDICTED: myosin-J heavy chain-like
Mf88888	20.9679	40.1601	32.1119	14.8729	1.11042	0.0135707	0.020033	PREDICTED: myosin-Va-like
Mf54536	20.5337	29.6263	32.3074	15.7887	1.03297	0.0217082	0.0277658	PREDICTED: NAD-dependent malic enzyme 59 kDa isoform, mitochondrial-like
Mf37712	119.505	100.023	96.123	280.194	-1.54347	8.04485e-23	2.74525e-21	PREDICTED: NADH dehydrogenase
Mf90853	84.9519	194.276	134.736	58.7367	1.1978	1.13e-07	8.70026e-07	PREDICTED: NADP-dependent malic enzyme, chloroplastic-like
Mf90377	1.25193	3.8903	0.510473	19.3165	-5.24186	9.01473e-06	4.62493e-05	PREDICTED: NADPH:quinone oxidoreductase-like
Mf20449	128.26	326.062	225.71	108.575	1.05578	4.68e-10	5.301e-09	PREDICTED: NADPH--cytochrome P450 reductase-like
Mf22194	49.9022	85.7724	64.0053	27.6047	1.21328	0.00024118	0.000802571	PREDICTED: NADPH--cytochrome P450 reductase-like
Mf89643	21.6563	17.3718	24.9375	8.49497	1.55364	0.00919219	0.0151552	PREDICTED: NADPH-dependent thioredoxin reductase 3-like
Mf33126	28.2266	32.2179	25.777	67.3695	-1.38601	7.11466e-06	3.77278e-05	PREDICTED: N-alpha-acetyltransferase 10-like
Mf91104	51.6104	36.0879	35.7604	80.1808	-1.16489	1.72278e-05	7.96134e-05	PREDICTED: N-alpha-acetyltransferase 11-like
Mf85895	2.87045	18.0355	18.3765	0.705212	4.70366	4.09e-05	0.000172689	PREDICTED: ninja-family protein Os03g0214200-like
Mf54931	23.6896	33.346	26.1613	5.9448	2.13773	0.000333264	0.00105676	PREDICTED: nucleolar protein 14-like
Mf84350	45.8517	46.1278	66.2171	29.3288	1.17489	0.000329099	0.00105347	PREDICTED: oxygen-evolving enhancer protein 3-1, chloroplastic-like
Mf55749	6.91091	14.4667	12.6555	3.04214	2.05661	0.0492905	0.0493534	PREDICTED: paired amphipathic helix protein Sin3-like 2-like
Mf88559	71.0732	133.181	75.3336	29.6769	1.34395	1.45e-05	6.8875e-05	PREDICTED: patellin-3-like
Mf28024	39.7559	33.0847	28.1301	57.5449	-1.03257	0.00171083	0.0041214	PREDICTED: patellin-3-like
Mf54129	42.4585	17.3637	24.7643	51.0588	-1.0439	0.00189426	0.00445396	PREDICTED: patellin-6-like
Mf23034	16.7648	17.5282	45.0619	16.2579	1.47077	0.000355462	0.00111662	PREDICTED: pathogenesis-related genes transcriptional activator PTI5-like
Mf23874	11.543	13.4326	17.3484	5.51427	1.65356	0.0228652	0.0285482	PREDICTED: pentatricopeptide repeat-containing protein At2g35130-like
Mf24335	35.7132	32.2128	29.1152	13.1158	1.15047	0.0230166	0.0286008	PREDICTED: pentatricopeptide repeat-containing protein At3g59040-like
Mf37087	31.455	27.5379	25.5365	8.04612	1.6662	0.00610091	0.0112471	PREDICTED: pentatricopeptide repeat-containing protein At4g16390, chloroplastic-like
Mf85436	12.5906	16.201	17.6062	6.0139	1.54971	0.043625	0.0444168	PREDICTED: pentatricopeptide repeat-containing protein At5g25630-like
Mf42540	11.6895	8.62768	8.19137	25.46	-1.63606	0.00360788	0.00746284	PREDICTED: peptide methionine sulfoxide reductase B2, chloroplastic-like isoform 1
Mf29767	129.82	105.687	129.529	54.6704	1.24444	8.21e-08	6.55687e-07	PREDICTED: peptidyl-prolyl cis-trans isomerase CYP38, chloroplastic-like
Mf11687	6.09092	2.58279	12.8797	25.8444	-1.00475	0.0367452	0.0404219	PREDICTED: peptidyl-prolyl cis-trans isomerase FKBP12-like
Mf26528	16.969	77.8273	30.8977	12.7123	1.28127	0.00976508	0.0158666	PREDICTED: peroxidase
Mf91153	3.59294	2.80338	4.98822	32.1669	-2.68898	1.95832e-06	1.20884e-05	PREDICTED: peroxidase 21-like
Mf40754	2.38592	0.721341	1.45753	15.9925	-3.4558	0.000643438	0.00186005	PREDICTED: peroxidase 21-like
Mf23278	69.4445	28.2919	58.678	120.542	-1.03864	2.0923e-06	1.27236e-05	PREDICTED: peroxidase 51-like
Mf77704	1.02197	7.56763	4.45206	19.3748	-2.12164	0.00225728	0.00517329	PREDICTED: peroxidase 52-like isoform 1
Mf83280	41.8067	47.1184	74.1918	14.7564	2.32992	1.14e-10	1.39888e-09	PREDICTED: PGR5-like protein 1A, chloroplastic-like
Mf33885	10.5674	21.6177	20.2311	7.39216	1.45251	0.0243851	0.0301581	PREDICTED: phosphatidylinositol 4-kinase beta 1-like
Mf25184	9.29624	5.50006	10.9352	31.3423	-1.51913	0.00113902	0.00296524	PREDICTED: phosphoenolpyruvate carboxylase 2-like
Mf26589	42.8142	27.4301	43.2576	14.6982	1.55731	0.000215026	0.000729973	PREDICTED: phosphoethanolamine N-methyltransferase-like
Mf28427	382.089	287.285	299.573	101.947	1.55509	8.59e-23	2.89115e-21	PREDICTED: phosphoglycolate phosphatase-like
Mf54352	42.3354	49.2684	45.3392	18.1502	1.32077	0.00114297	0.00297223	PREDICTED: phospholipase A-2-activating protein-like
Mf38050	34.1927	73.9384	31.8111	90.3402	-1.50584	3.53833e-08	3.00856e-07	PREDICTED: phospholipase D p1-like
Mf93662	2.13952	26.3068	8.70097	0.470407	4.20919	0.0215654	0.0276131	PREDICTED: phospholipid-transporting ATPase 1-like
Mf52171	12.9735	26.9363	24.5636	10.5711	1.2164	0.0291912	0.0348503	PREDICTED: phospholipid-transporting ATPase 3-like
Mf27348	733.071	684.555	894.099	286.601	1.64139	3.14e-70	7.39784e-68	PREDICTED: phosphoribulokinase, chloroplastic-like
Mf84964	245.993	194.367	221.716	89.8098	1.30377	1.95e-13	3.038e-12	PREDICTED: photosystem II stability/assembly factor HCF136, chloroplastic-like
Mf33453	21.4426	52.2154	41.0828	19.9431	1.04264	0.0073813	0.0127114	PREDICTED: phytanoyl-CoA dioxygenase domain-containing protein 1-like
Mf25475	32.103	170.451	99.635	44.6998	1.15638	8.79e-06	4.5415e-05	PREDICTED: plasma membrane ATPase 4-like
Mf25719	10.0239	11.8762	19.4038	5.87338	1.72408	0.00947292	0.0154665	PREDICTED: plasma membrane ATPase 4-like isoform 1
Mf25720	9.80154	12.2399	24.8172	9.09232	1.44862	0.0169204	0.0236444	PREDICTED: plasma membrane ATPase 4-like isoform 3
Mf37236	2.18462	16.1684	18.9006	3.48101	2.44085	0.00263651	0.00578903	PREDICTED: pleiotropic drug resistance protein 1-like
Mf85185	2.14732	15.2202	15.4281	2.13079	2.8561	0.00447184	0.00870714	PREDICTED: pleiotropic drug resistance protein 1-like
Mf37235	1.27793	13.5067	10.0893	1.72021	2.55217	0.0225713	0.0283919	PREDICTED: pleiotropic drug resistance protein 1-like isoform 2
Mf21828	9.15712	1.36318	11.0085	23.6065	-1.10057	0.0450175	0.0457161	PREDICTED: PRA1 family protein F2-like
Mf41403	26.6847	12.2844	14.087	43.2349	-1.61783	0.000118801	0.000436654	PREDICTED: pre-mRNA-processing factor 6-like
Mf37531	53.4926	45.2006	62.9468	30.2733	1.05609	0.00181498	0.00433681	PREDICTED: preprotein translocase subunit SCY1, chloroplastic-like
Mf52503	54.8669	187.726	152.879	68.9234	1.14932	3.89e-08	3.26151e-07	PREDICTED: pre-rRNA-processing protein TSR2 homolog
Mf21791	64.4959	60.7616	65.7719	20.1084	1.70967	1.6e-06	1.01062e-05	PREDICTED: probable alanyl-tRNA synthetase, chloroplastic-like
Mf37389	32.0724	132.18	65.7763	26.9284	1.28844	0.000101404	0.000384096	PREDICTED: probable alpha,alpha-trehalose-phosphate synthase
Mf29533	26.0343	60.7935	44.7528	14.6856	1.60758	0.000142502	0.000509461	PREDICTED: probable alpha,alpha-trehalose-phosphate synthase
Mf33166	13.7039	6.42124	8.21094	20.3982	-1.31282	0.0279126	0.0337487	PREDICTED: probable beta-1,4-xylosyltransferase IRX9-like
Mf45563	135.826	541.143	51.0409	245.767	-2.26757	2.30448e-32	1.426e-30	PREDICTED: probable CCR4-associated factor 1 homolog 11-like
Mf86495	19.5314	42.8955	41.5171	15.7567	1.39774	0.000900337	0.00242145	PREDICTED: probable CCR4-associated factor 1 homolog 7-like
Mf33361	35.1949	37.9671	36.7231	12.2091	1.58873	0.000971697	0.0025868	PREDICTED: probable cysteine synthase, chloroplastic-like isoform 2
Mf82636	18.2978	15.6751	15.9937	37.0219	-1.21088	0.00245892	0.00553315	PREDICTED: probable cytokinin riboside 5'-monophosphate phosphoribohydrolase LOGL6-like
Mf95699	6.7845	12.1939	9.26449	1.50133	2.62547	0.0387228	0.0410164	PREDICTED: probable disease resistance protein At4g27220-like
Mf90918	27.9691	55.1771	67.4644	28.5087	1.24272	0.000143655	0.000512029	PREDICTED: probable disease resistance protein At4g33300-like
Mf20747	5.09152	21.5796	39.2801	2.29852	4.09502	3.29e-09	3.32671e-08	PREDICTED: probable ferric reductase transmembrane component-like isoform 1
Mf52028	19.0862	23.1929	32.2026	15.5619	1.04916	0.0217082	0.0277658	PREDICTED: probable flavin-containing monooxygenase 1-like
Mf87067	41.9765	81.9658	85.7786	36.6407	1.22717	1.81e-05	8.28031e-05	PREDICTED: probable galactinol--sucrose galactosyltransferase 2-like
Mf30793	9.04827	31.2045	27.466	9.23315	1.57275	0.00520568	0.00995501	PREDICTED: probable galactinol--sucrose galactosyltransferase 6-like
Mf4937	15.6849	48.0653	14.4413	34.7503	-1.26682	0.00426801	0.00845706	PREDICTED: probable galacturonosyltransferase-like 10-like
Mf37530	17.9496	8.61311	10.7389	33.8261	-1.65529	0.00047787	0.00145272	PREDICTED: probable glucuronoxylan glucuronosyltransferase IRX7-like
Mf55793	10.1402	20.8118	19.7401	5.70372	1.79115	0.00947292	0.0154665	PREDICTED: probable glycerophosphoryl diester phosphodiesterase 2-like
Mf34051	13.6217	6.36566	9.53784	20.4441	-1.09995	0.0479352	0.0484286	PREDICTED: probable GMP synthase
Mf92563	26.5058	44.1589	33.7301	15.1438	1.15531	0.0156801	0.0223082	PREDICTED: probable histone-arginine methyltransferase 1.4-like
Mf30797	24.8497	25.2859	25.6304	2.2949	3.48135	1.58e-05	7.4153e-05	PREDICTED: probable histone-lysine N-methyltransferase ATXR3-like
Mf30796	11.5487	17.2846	18.3057	4.10099	2.15825	0.00669326	0.0119284	PREDICTED: probable histone-lysine N-methyltransferase ATXR3-like
Mf44509	12.1686	17.9704	23.9879	7.0258	1.77157	0.00711666	0.0124939	PREDICTED: probable inositol transporter 2-like
Mf29203	5.21012	6.99375	20.2489	5.61298	1.851	0.00601013	0.0111671	PREDICTED: probable leucine-rich repeat receptor-like serine/threonine-protein kinase At3g14840-like
Mf53881	9.94083	41.8923	22.9224	7.07265	1.69644	0.0108298	0.0172614	PREDICTED: probable leucine-rich repeat receptor-like serine/threonine-protein kinase At3g14840-like
Mf39646	2.98892	21.3137	11.2273	1.42737	2.97558	0.0130185	0.0192419	PREDICTED: probable leucine-rich repeat receptor-like serine/threonine-protein kinase At3g14840-like
Mf87752	7.51794	7.91745	12.0308	1.35784	3.14735	0.00744016	0.0127114	PREDICTED: probable LRR receptor-like serine/threonine-protein kinase At1g06840-like isoform 1
Mf55641	10.1457	36.6533	26.0815	12.243	1.09107	0.0389836	0.0410164	PREDICTED: probable LRR receptor-like serine/threonine-protein kinase At1g53430-like
Mf26341	27.8722	11.6357	12.4883	35.8712	-1.52225	0.000845771	0.0023333	PREDICTED: probable LRR receptor-like serine/threonine-protein kinase At2g23950-like
Mf44053	9.02564	4.74471	4.98555	25.7292	-2.36758	9.71013e-05	0.000369576	PREDICTED: probable LRR receptor-like serine/threonine-protein kinase At4g26540-like
Mf91148	6.89696	6.08948	13.1686	0.966065	3.76884	0.000986703	0.0025974	PREDICTED: probable mediator of RNA polymerase II transcription subunit 37e-like
Mf47244	390.725	485.465	96.4055	298.794	-1.63196	2.97568e-26	1.25373e-24	PREDICTED: probable mitochondrial 2-oxoglutarate/malate carrier protein-like
Mf88149	39.5285	32.6885	28.8476	14.3723	1.00516	0.049416	0.049458	PREDICTED: probable nitrite transporter At1g68570-like
Mf37462	4.89705	72.9092	25.0146	2.46568	3.34271	1.58e-05	7.4153e-05	PREDICTED: probable peptide transporter At1g52190-like
Mf37458	8.99928	62.847	30.2108	5.67449	2.4125	4.29e-05	0.000179206	PREDICTED: probable peptide transporter At1g52190-like
Mf25226	21.333	62.5293	50.4221	13.8228	1.86701	4.88e-06	2.69889e-05	PREDICTED: probable phosphatidylinositol 4-kinase type 2-beta At1g26270-like
Mf87856	21.2767	30.5159	25.4908	11.151	1.1928	0.0339912	0.0387438	PREDICTED: probable protein phosphatase 2C 33-like
Mf48766	4.41068	4.0108	9.5056	1.83526	2.37279	0.0387228	0.0410164	PREDICTED: probable protein phosphatase 2C 6-like
Mf28064	11.3662	12.3992	21.946	6.46315	1.76365	0.00824814	0.0137918	PREDICTED: probable protein phosphatase 2C 73-like
Mf30873	2.84815	4.48713	9.00235	0.813185	3.46865	0.0117754	0.0182759	PREDICTED: probable receptor-like protein kinase At1g67000-like
Mf33645	2.35594	8.89464	17.0177	6.90696	1.30091	0.043625	0.0444168	PREDICTED: probable receptor-like protein kinase At1g67000-like
Mf52143	1.53862	6.28156	12.3842	3.00131	2.04484	0.0492905	0.0493534	PREDICTED: probable receptor-like protein kinase At1g67000-like
Mf83390	0.234018	5.57684	0.570105	11.2786	-4.30622	0.0016436	0.00396755	PREDICTED: probable receptor-like protein kinase At5g18500-like
Mf47845	1.36116	7.88713	10.3913	0.900243	3.52892	0.00638588	0.0116179	PREDICTED: probable receptor-like protein kinase At5g39020-like
Mf93931	9.84684	6.59091	24.3325	9.15598	1.4101	0.0169204	0.0236444	PREDICTED: probable receptor-like serine/threonine-protein kinase At5g57670-like
Mf47278	43.3436	63.6482	58.0283	20.486	1.50212	2.77e-05	0.000122441	PREDICTED: probable serine/threonine-protein kinase At1g18390-like
Mf26522	10.8902	155.826	23.253	5.1447	2.17626	0.00146069	0.00363783	PREDICTED: probable serine/threonine-protein kinase Cx32, chloroplastic-like
Mf33477	18.5564	123.963	60.6138	25.9479	1.22403	0.000242043	0.000804307	PREDICTED: probable serine/threonine-protein kinase WNK11-like
Mf47866	44.6304	37.5494	48.1767	1.70232	4.82276	1.35e-12	1.93939e-11	PREDICTED: probable sucrose-phosphate synthase 2-like
Mf27239	56.5774	9.51095	13.8469	28.0299	-1.0174	0.0214574	0.0276131	PREDICTED: probable sulfate transporter 3.4-like isoform 1
Mf93830	16.6427	22.3604	17.9486	4.39079	2.03132	0.0107362	0.0172307	PREDICTED: probable ubiquitin-conjugating enzyme E2 24-like
Mf94464	51.5089	82.6452	47.0641	23.1806	1.02171	0.00655547	0.0118857	PREDICTED: probable WRKY transcription factor 33
Mf19271	1.21984	9.25774	13.316	0.957654	3.79751	0.000986703	0.0025974	PREDICTED: probable WRKY transcription factor 41-like
Mf15051	39.8354	209.25	26.8438	55.3857	-1.04492	0.0013094	0.0033605	PREDICTED: probable WRKY transcription factor 41-like
Mf43735	3.09281	62.3255	28.0564	7.50973	1.9015	0.000774425	0.00216435	PREDICTED: probable WRKY transcription factor 72-like
Mf47344	165.294	359.975	34.0134	105.478	-1.63277	5.6574e-10	6.31989e-09	PREDICTED: probable xyloglucan endotransglucosylase/hydrolase protein 23
Mf47343	122.574	311.219	36.4246	90.2416	-1.30888	8.17917e-07	5.53795e-06	PREDICTED: probable xyloglucan endotransglucosylase/hydrolase protein 23
Mf85243	24.2547	53.007	7.31089	38.894	-2.41143	2.70546e-06	1.59221e-05	PREDICTED: probable xyloglucan endotransglucosylase/hydrolase protein 23
Mf39827	13.2915	8.50594	6.16475	16.5924	-1.42841	0.0412222	0.0427968	PREDICTED: probably inactive leucine-rich repeat receptor-like protein kinase At2g25790-like
Mf86904	2.58436	6.44278	1.68288	10.3867	-2.62573	0.0120201	0.0183534	PREDICTED: proteasome subunit alpha type-2-A-like
Mf91742	44.0145	18.5065	31.9624	75.4668	-1.23947	1.19017e-05	5.7807e-05	PREDICTED: protein argonaute 10-like
Mf17205	9.29152	2.98442	17.2852	3.68894	2.22826	0.00439733	0.00865505	PREDICTED: protein argonaute 1-like
Mf84413	4.66488	1.37603	10.0906	0.938512	3.42649	0.00638588	0.0116179	PREDICTED: protein argonaute 1-like
Mf87905	5.22573	13.8104	9.87352	1.1901	3.05248	0.0387228	0.0410164	PREDICTED: protein argonaute 5-like
Mf45269	79.3381	52.1845	69.8926	23.6117	1.56564	3.75e-06	2.1187e-05	PREDICTED: protein CHUP1, chloroplastic-like
Mf89816	8.95253	6.12104	6.71125	16.462	-1.29449	0.0412222	0.0427968	PREDICTED: protein DA1-related 2-like
Mf91075	27.4839	32.7082	43.4593	16.092	1.43332	0.000765173	0.00215125	PREDICTED: protein ETHYLENE INSENSITIVE 3-like
Mf91076	13.0899	24.9001	29.7945	8.74706	1.76818	0.00109558	0.00287117	PREDICTED: protein ETHYLENE INSENSITIVE 3-like
Mf20818	22.5412	39.0178	85.4504	26.6377	1.68162	4.18e-08	3.49223e-07	PREDICTED: protein HVA22-like
Mf53784	103.358	76.3024	89.6831	38.6806	1.21323	1.28e-05	6.15445e-05	PREDICTED: protein KIAA0664 homolog
Mf55257	58.1212	67.9052	73.443	35.9047	1.03245	0.000537908	0.0015941	PREDICTED: protein KIAA0664 homolog
Mf8447	2.49353	2.04017	5.9693	15.7768	-1.40217	0.0328869	0.0379069	PREDICTED: protein kinase APK1A, chloroplastic-like
Mf36653	13.9251	106.54	26.4515	12.1021	1.12809	0.0389836	0.0410164	PREDICTED: protein LURP-one-related 15-like
Mf90224	9.12954	3.9572	5.68471	20.5018	-1.85059	0.00339397	0.00717791	PREDICTED: protein MID1-COMPLEMENTING ACTIVITY 1-like
Mf64391	32.8316	12.9492	21.2911	62.4919	-1.55342	5.70654e-06	3.12129e-05	PREDICTED: protein notum homolog
Mf33848	67.0989	625.243	566.237	113.259	2.32178	4.79e-71	1.25392e-68	PREDICTED: protein phosphatase 2C 37-like
Mf21231	6.29981	19.4056	17.2695	3.79813	2.18487	0.00439733	0.00865505	PREDICTED: protein PLANT CADMIUM RESISTANCE 12-like
Mf84427	41.3072	68.9403	78.3704	33.8727	1.21019	4.26e-05	0.000178905	PREDICTED: protein PLANT CADMIUM RESISTANCE 2-like
Mf29458	27.0604	45.9686	55.8818	21.3943	1.38515	0.000160999	0.00056278	PREDICTED: protein PLANT CADMIUM RESISTANCE 2-like
Mf93640	18.2276	25.5353	30.9305	6.77338	2.19108	0.000120498	0.00043863	PREDICTED: protein ROS1-like
Mf54937	9.38383	16.9075	14.6748	4.37785	1.74505	0.0416525	0.0427968	PREDICTED: protein RRP5 homolog
Mf54629	11.3376	27.7048	24.2072	5.83153	2.05349	0.000898284	0.00242145	PREDICTED: protein SCAR2-like
Mf81488	2.66841	12.5587	0.124432	21.0894	-7.40502	2.39594e-06	1.42428e-05	PREDICTED: protein SET-like
Mf8511	7.78709	151.326	50.2821	22.5678	1.15578	0.00159587	0.00389623	PREDICTED: protein SRG1-like
Mf85551	10.8533	12.3164	10.9133	24.5486	-1.16955	0.0189449	0.0261324	PREDICTED: protein SRG1-like
Mf40858	0.6839	29.3737	4.09853	13.8426	-1.75594	0.0393277	0.0410164	PREDICTED: protein SRG1-like
Mf34679	46.4898	13.3471	22.8789	48.3613	-1.07984	0.0019697	0.00457653	PREDICTED: protein STRUBBELIG-RECEPTOR FAMILY 6-like
Mf87993	28.0346	37.7703	37.5884	9.14063	2.03992	6.49e-05	0.000257849	PREDICTED: protein STRUBBELIG-RECEPTOR FAMILY 6-like isoform 2
Mf85758	81.4751	57.6335	64.6531	19.011	1.76589	1.17e-06	7.657e-06	PREDICTED: protein tas
Mf22216	12.4521	29.177	14.4299	3.06863	2.23339	0.019357	0.0263592	PREDICTED: protein TIFY 10A-like
Mf19830	18.6893	87.4653	28.5552	5.87013	2.28229	0.000120828	0.00043863	PREDICTED: protein TIFY 10B-like
Mf45572	20.3597	66.918	15.5304	2.36762	2.71359	0.00447184	0.00870714	PREDICTED: protein TIFY 5A-like
Mf49479	42.1923	16.7114	10.005	26.1706	-1.38723	0.00883763	0.0146733	PREDICTED: protein translation factor SUI1 homolog
Mf36372	11.8256	16.7027	20.773	3.25852	2.67242	0.000927239	0.00248813	PREDICTED: protein translocase subunit SecA, chloroplastic-like
Mf53575	13.2196	20.7048	24.8677	5.9975	2.05184	0.000898284	0.00242145	PREDICTED: protein TRANSPARENT TESTA 12-like
Mf21988	18.9107	32.2712	44.591	17.847	1.32107	0.000941529	0.00251787	PREDICTED: protein TRANSPORT INHIBITOR RESPONSE 1-like
Mf53012	30.1303	26.7535	28.6267	11.5745	1.30641	0.0117276	0.0182759	PREDICTED: protein TWIN LOV 1-like
Mf47641	17.781	15.9028	35.4354	13.0925	1.43645	0.00268538	0.00586898	PREDICTED: protein WAX2-like
Mf62500	0.676163	0.436884	0	4.99034	-5	0.0294925	0.0348992	PREDICTED: protein ZINC INDUCED FACILITATOR-LIKE 1-like
Mf13680	36.1846	33.1677	39.6969	17.3789	1.19169	0.00552809	0.0104655	PREDICTED: psbP domain-containing protein 4, chloroplastic-like
Mf39078	15.2058	18.21	15.9727	2.83187	2.49578	0.00447184	0.00870714	PREDICTED: puromycin-sensitive aminopeptidase-like
Mf86138	29.9118	33.0252	33.2533	7.91769	2.07035	7.18e-05	0.000280532	PREDICTED: putative arsenical pump-driving ATPase-like
Mf85109	16.5033	9.65858	11.4467	2.95206	1.95514	0.0353319	0.0396201	PREDICTED: putative aryl-alcohol dehydrogenase C977.14c-like
Mf19449	10.3985	43.7583	24.7323	6.51502	1.92455	0.00214636	0.00494798	PREDICTED: putative calcium-binding protein CML19-like
Mf24630	6.37312	3.77778	3.11732	11.3398	-1.86302	0.0467035	0.0473262	PREDICTED: putative cell division cycle ATPase-like
Mf34008	26.8192	43.8197	42.6231	19.6158	1.11962	0.00533521	0.0101615	PREDICTED: putative chromatin-remodeling complex ATPase chain-like isoform 2
Mf29310	27.7183	61.6253	14.1019	34.4111	-1.28698	0.00426801	0.00845706	PREDICTED: putative clathrin assembly protein At4g40080-like
Mf28326	1.31707	19.8932	14.1883	4.77683	1.57058	0.0416525	0.0427968	PREDICTED: putative clathrin assembly protein At4g40080-like
Mf18513	4.52792	20.2239	17.1315	2.64132	2.69732	0.00151072	0.00374265	PREDICTED: putative disease resistance protein At1g50180-like
Mf54323	15.4196	17.8022	18.95	6.5659	1.52913	0.0292292	0.0348503	PREDICTED: putative E3 ubiquitin-protein ligase LIN-1-like
Mf27109	1.02514	17.9189	14.5594	0	5	6.19e-05	0.000248021	PREDICTED: putative expansin-A17-like
Mf27108	1.02514	8.59673	8.11929	0.233434	5.12027	0.0215654	0.0276131	PREDICTED: putative expansin-A17-like
Mf51917	3.33409	52.7071	28.0712	7.55748	1.89311	0.000774425	0.00216435	PREDICTED: putative glutamine amidotransferase-like protein RP404-like
Mf94406	7.89468	9.00166	9.53507	1.92763	2.30642	0.0387228	0.0410164	PREDICTED: putative pentatricopeptide repeat-containing protein At1g17630-like
Mf52094	8.56036	26.202	15.2129	4.28951	1.82641	0.0268083	0.0327255	PREDICTED: putative phospholipid-transporting ATPase 9-like
Mf37382	118.474	128.057	143.151	58.9965	1.27884	5.34e-09	5.13512e-08	PREDICTED: putative pterin-4-alpha-carbinolamine dehydratase
Mf31657	9.76657	18.7617	3.04922	15.7701	-2.37068	0.00662752	0.0119284	PREDICTED: putative UDP-sugar transporter DDB_G0278631-like
Mf53836	7.80028	3.26097	17.0251	3.76418	2.17726	0.00439733	0.00865505	PREDICTED: pyruvate decarboxylase isozyme 1-like
Mf30361	89.2287	55.3651	96.7577	36.3814	1.41118	3.63e-07	2.56056e-06	PREDICTED: pyruvate, phosphate dikinase, chloroplastic-like
Mf53440	2.32317	31.113	20.7896	6.51187	1.67472	0.0126997	0.0191673	PREDICTED: quinohaemoprotein ethanol dehydrogenase type-1-like
Mf34967	18.2152	26.1604	21.4091	7.65495	1.48376	0.0163303	0.0230247	PREDICTED: ran-binding protein 10-like
Mf94703	11.37	47.2906	29.9428	14.4571	1.05043	0.0362404	0.040389	PREDICTED: receptor-like protein kinase HSL1-like
Mf45127	23.9774	16.3841	17.1278	40.9446	-1.25733	0.00246987	0.0055525	PREDICTED: receptor-like serine/threonine-protein kinase ALE2-like
Mf20774	40.4952	155.559	8.58424	221.61	-4.69019	1.33315e-55	1.74082e-53	PREDICTED: replication protein A 70 kDa DNA-binding subunit-like
Mf94229	1.74121	0.0703473	0.0757854	7.63841	-6.65521	0.0201324	0.0268889	PREDICTED: replication protein A 70 kDa DNA-binding subunit-like
Mf85062	5.30045	21.8629	20.5919	8.5802	1.26299	0.0431795	0.0441541	PREDICTED: reticuline oxidase-like protein-like
Mf39803	11.7201	13.0042	19.1801	7.96458	1.26794	0.0360338	0.0402158	PREDICTED: riboflavin biosynthesis protein RibD-like
Mf50834	12.5677	17.6372	23.2569	7.94654	1.54926	0.00711666	0.0124939	PREDICTED: ribosomal RNA large subunit methyltransferase N-like
Mf16211	77.5491	59.843	76.1483	26.0632	1.5468	1.64e-06	1.03311e-05	PREDICTED: ribulose bisphosphate carboxylase/oxygenase activase, chloroplastic-like
Mf90245	17.2046	34.8768	18.5684	95.4118	-2.36132	3.57594e-14	5.69897e-13	PREDICTED: RING finger and CHY zinc finger domain-containing protein 1-like isoform 2
Mf48114	53.8189	59.4324	33.4494	77.1112	-1.20496	1.72457e-05	7.96134e-05	PREDICTED: RING-H2 finger protein ATL2-like isoform 2
Mf54561	15.9128	26.4103	29.2904	12.0043	1.28688	0.0139815	0.0205364	PREDICTED: RNA polymerase II C-terminal domain phosphatase-like 3-like
Mf79880	38.006	33.0183	32.8306	9.43804	1.79848	0.000627031	0.00181708	PREDICTED: RNA polymerase sigma factor rpoD-like
Mf41988	40.9375	61.5807	32.9662	10.1864	1.69434	0.00129996	0.00333992	PREDICTED: rRNA 2'-O-methyltransferase fibrillarin 2-like
Mf51093	15.2746	22.2177	20.223	6.49918	1.63767	0.0126997	0.0191673	PREDICTED: RRP12-like protein-like
Mf16582	12.904	29.7694	31.0346	12.4632	1.3162	0.00676657	0.0120239	PREDICTED: ruBisCO large subunit-binding protein subunit beta, chloroplastic-like
Mf92505	6.19094	1.14428	1.29684	11.4677	-3.1445	0.0067928	0.0120239	PREDICTED: salt tolerance protein-like isoform 2
Mf48767	19.192	36.1339	34.2517	14.4058	1.24953	0.00677596	0.0120239	PREDICTED: scarecrow-like protein 14-like
Mf35320	2.68759	41.2335	20.663	7.06078	1.54915	0.0243851	0.0301581	PREDICTED: scarecrow-like protein 5-like
Mf46229	34.7706	53.6033	60.8702	29.8018	1.03034	0.00218295	0.00502249	PREDICTED: serine carboxypeptidase-like 20-like
Mf42613	16.8203	9.25276	12.8009	38.1121	-1.574	0.00023825	0.000796155	PREDICTED: serine carboxypeptidase-like 33-like isoform 1
Mf42612	8.27904	21.9869	12.6424	29.7807	-1.23611	0.00893933	0.0148109	PREDICTED: serine carboxypeptidase-like 33-like isoform 2
Mf34984	23.2676	7.70805	15.0102	36.5516	-1.28399	0.00355638	0.00737819	PREDICTED: serine carboxypeptidase-like 45-like
Mf27591	56.1544	39.9516	56.6596	114.299	-1.01242	5.54544e-06	3.04088e-05	PREDICTED: serine/arginine-rich splicing factor 33-like
Mf88694	6.48117	14.6406	14.9511	3.29991	2.17975	0.019357	0.0263592	PREDICTED: serine/threonine-protein kinase 38-like
Mf87778	4.86912	2.23244	3.87025	12.8871	-1.73543	0.029174	0.0348503	PREDICTED: serine/threonine-protein kinase Aurora-1-like
Mf26430	14.7332	37.9256	29.0763	7.76609	1.90458	0.000486802	0.00147039	PREDICTED: serine/threonine-protein kinase HT1-like
Mf2214	16.4336	37.9874	31.7143	8.64047	1.87595	0.000445688	0.0013726	PREDICTED: serine/threonine-protein phosphatase 4 regulatory subunit 3-like
Mf38664	5.32666	28.5297	12.5502	3.00218	2.06363	0.0492905	0.0493534	PREDICTED: shaggy-related protein kinase theta-like
Mf85049	12.6604	18.784	34.6145	16.6468	1.05613	0.0179157	0.0248583	PREDICTED: sigma factor sigB regulation protein rsbQ-like
Mf88492	14.1789	18.5665	31.804	11.2745	1.49614	0.00375402	0.00771768	PREDICTED: siroheme synthase-like
Mf93217	7.64548	10.3186	18.0203	4.44403	2.01968	0.00669326	0.0119284	PREDICTED: siroheme synthase-like
Mf32825	10.7762	26.2112	25.1483	2.99047	3.07202	1.58e-05	7.4153e-05	PREDICTED: sister chromatid cohesion protein PDS5 homolog B-like
Mf32826	16.404	23.6347	21.3245	2.90437	2.87621	0.000160107	0.000561327	PREDICTED: sister chromatid cohesion protein PDS5 homolog B-like
Mf84959	14.5298	23.5477	19.0863	4.00487	2.25271	0.00413579	0.00833526	PREDICTED: sister chromatid cohesion protein PDS5 homolog B-like
Mf32822	5.58438	16.5951	10.2008	1.76018	2.53489	0.0225713	0.0283919	PREDICTED: sister chromatid cohesion protein PDS5 homolog B-like
Mf53759	16.8424	20.2634	35.8596	13.3569	1.42477	0.00268538	0.00586898	PREDICTED: sodium-coupled neutral amino acid transporter 1-like
Mf12013	0	5.43005	0.8269	8.52125	-3.36528	0.0108653	0.0172614	PREDICTED: sodium-coupled neutral amino acid transporter 1-like
Mf51320	42.5428	36.809	51.085	21.2571	1.26495	0.000681431	0.00196506	PREDICTED: sodium-dependent phosphate transport protein 1, chloroplastic-like
Mf83085	16.3316	9.71873	8.96247	34.0317	-1.92491	5.65291e-05	0.000229903	PREDICTED: somatic embryogenesis receptor kinase 1-like
Mf22051	20.376	46.6058	37.0984	18.3654	1.01437	0.016747	0.0235277	PREDICTED: spermine synthase-like
Mf34623	47.6991	22.9704	28.8134	12.8496	1.16502	0.0198533	0.0268889	PREDICTED: squalene monooxygenase-like
Mf31633	15.2066	19.9853	15.2113	3.58613	2.08464	0.0119251	0.0183391	PREDICTED: squamosa promoter-binding-like protein 12-like
Mf47920	15.4199	18.6937	21.3075	7.72864	1.46307	0.0163303	0.0230247	PREDICTED: squamosa promoter-binding-like protein 1-like
Mf34673	70.7555	31.1205	45.8686	128.199	-1.48281	9.14852e-11	1.1346e-09	PREDICTED: stem-specific protein TSJT1
Mf30237	1063.9	710.749	1727.24	595.395	1.53655	1.17e-121	5.51304e-119	PREDICTED: stem-specific protein TSJT1-like isoform 2
Mf20332	90.2636	104.409	106.292	223.032	-1.06922	2.56009e-11	3.29582e-10	PREDICTED: subtilisin-like protease-like
Mf93394	38.5556	33.3096	47.0258	20.2508	1.21547	0.00162583	0.00395709	PREDICTED: subtilisin-like protease-like
Mf55681	22.5312	3.00961	22.0334	8.08212	1.44689	0.020319	0.0270767	PREDICTED: subtilisin-like protease-like
Mf27371	8.16977	7.54543	6.49047	17.8366	-1.45845	0.027393	0.0332498	PREDICTED: subtilisin-like protease-like
Mf93523	10.5668	5.12353	2.92156	10.8439	-1.89207	0.0332619	0.0381153	PREDICTED: succinate dehydrogenase assembly factor 1 homolog, mitochondrial-like
Mf40976	94.481	122.869	181.185	70.3008	1.36585	5.53e-12	7.66393e-11	PREDICTED: sucrose synthase-like
Mf16937	103.845	132.445	175.256	73.897	1.24588	2.3e-10	2.7094e-09	PREDICTED: sugar transport protein 13-like
Mf39064	35.1154	10.6816	8.15898	19.6596	-1.26877	0.0407891	0.0424654	PREDICTED: superoxide dismutase
Mf86275	13.1726	27.47	25.5787	10.6653	1.26202	0.0203724	0.0270866	PREDICTED: TBC1 domain family member 15-like
Mf88536	10.2918	6.76591	10.961	42.8887	-1.96822	7.30447e-06	3.84761e-05	PREDICTED: thioredoxin H2-like
Mf27169	5.92399	6.35669	4.21552	23.3705	-2.47091	0.000284028	0.000920454	PREDICTED: thioredoxin H2-like
Mf27168	25.2622	18.7995	10.574	29.6632	-1.48815	0.00264354	0.00579905	PREDICTED: thioredoxin H2-like
Mf27549	13.2839	13.6204	24.963	8.96589	1.47727	0.00919219	0.0151552	PREDICTED: thioredoxin-like 4, chloroplastic-like
Mf46366	29.915	25.5401	30.384	11.5739	1.39244	0.00553001	0.0104655	PREDICTED: threonyl-tRNA synthetase-like
Mf30081	4.69484	10.241	12.2933	0.886256	3.794	0.00184716	0.00434757	PREDICTED: TMV resistance protein N-like
Mf89221	4.49622	13.6604	13.04	1.80116	2.85595	0.00421808	0.00839341	PREDICTED: TMV resistance protein N-like
Mf85909	3.76758	7.55579	8.04405	0.47704	4.07574	0.0215654	0.0276131	PREDICTED: TMV resistance protein N-like
Mf89166	0.741587	3.63756	7.35652	0.0422168	7.44506	0.0391737	0.0410164	PREDICTED: TMV resistance protein N-like
Mf84525	0.224757	2.34133	7.6027	0.353252	4.42774	0.0391737	0.0410164	PREDICTED: TMV resistance protein N-like, partial
Mf27941	24.2569	57.5179	60.7104	22.1316	1.45584	4.47e-05	0.000185411	PREDICTED: tonoplast dicarboxylate transporter-like
Mf94393	2.44491	1.36258	1.30751	10.1804	-2.9609	0.0120201	0.0183534	PREDICTED: traB domain-containing protein-like
Mf42288	28.8296	35.674	38.6135	15.8642	1.28333	0.0027609	0.00601728	PREDICTED: transcription elongation factor SPT5-like
Mf58426	3.89736	4.57433	8.0184	0.60965	3.71726	0.0215654	0.0276131	PREDICTED: transcription elongation factor SPT6-like
Mf39833	9.43223	29.1807	23.5845	10.9974	1.10068	0.0414204	0.0427968	PREDICTED: transcription factor bHLH112-like
Mf10863	7.16824	112.828	39.2796	8.85427	2.14933	9.85e-06	4.96929e-05	PREDICTED: transcription factor bHLH35-like
Mf32543	32.0288	23.8116	24.127	48.3666	-1.00336	0.00492659	0.00948289	PREDICTED: transcription factor bHLH49-like
Mf24709	1.89943	6.50193	19.734	6.64132	1.57114	0.0193666	0.0263592	PREDICTED: transcription factor BTF3-like isoform 1
Mf33958	4.19916	25.1288	29.1382	3.32467	3.13163	6.43e-06	3.43561e-05	PREDICTED: transcription factor MYB3-like
Mf28956	15.1472	9.67153	21.514	4.70309	2.19359	0.00154166	0.00380729	PREDICTED: transcription factor MYC2-like
Mf25002	21.0157	12.2977	23.5993	9.09279	1.37595	0.0246204	0.030346	PREDICTED: transcription factor TCP13-like
Mf50024	3.59805	5.47207	3.95894	13.2394	-1.74165	0.0179968	0.0248975	PREDICTED: transcription factor TGA7-like
Mf48557	32.9799	34.4353	34.9715	10.4816	1.73832	0.000555772	0.00163078	PREDICTED: transcription-repair-coupling factor-like
Mf50366	6.49205	12.0623	14.4353	2.42458	2.57379	0.00760555	0.0128357	PREDICTED: transformation/transcription domain-associated protein-like
Mf34922	199.077	139.687	132.715	34.1135	1.95992	2.53e-14	4.11081e-13	PREDICTED: translation initiation factor IF-2, chloroplastic-like
Mf83407	80.4771	75.9274	65.2898	14.4776	2.17304	1.01e-08	9.33161e-08	PREDICTED: translocase of chloroplast 132, chloroplastic-like
Mf87228	68.2358	158.495	167.63	45.0043	1.89715	5.81e-17	1.21136e-15	PREDICTED: translocator protein homolog
Mf29060	25.4272	32.4114	35.5779	16.8922	1.07462	0.0129671	0.0192419	PREDICTED: transmembrane 9 superfamily member 3-like
Mf23978	11.3804	72.9462	28.9044	13.3164	1.11809	0.0320164	0.0370666	PREDICTED: trehalose-phosphate phosphatase-like
Mf85430	29.463	32.8349	41.4051	13.6286	1.60317	0.000246551	0.000816982	PREDICTED: trigger factor-like
Mf40419	22.8958	17.3216	19.8986	1.71137	3.53944	0.000123589	0.000447275	PREDICTED: tripeptidyl-peptidase 2-like
Mf40420	17.0503	14.567	23.4231	4.8396	2.27497	0.000558732	0.00163078	PREDICTED: tripeptidyl-peptidase 2-like
Mf40418	17.6141	11.3922	14.0017	2.25467	2.63461	0.00760555	0.0128357	PREDICTED: tripeptidyl-peptidase 2-like
Mf40421	17.8067	15.6059	17.8481	1.67405	3.41436	0.000408906	0.00126761	PREDICTED: tripeptidyl-peptidase 2-like isoform 2
Mf20749	224.077	129.243	113.86	242.547	-1.091	1.55374e-12	2.21321e-11	PREDICTED: tRNA (guanine-N(7)-)-methyltransferase
Mf43526	11.3167	14.2922	24.9476	6.70287	1.89605	0.00214636	0.00494798	PREDICTED: tropinone reductase homolog isoform 1
Mf25216	25.7458	39.3941	32.0327	14.0613	1.18782	0.0135707	0.020033	PREDICTED: TVP38/TMEM64 family membrane protein slr0305-like
Mf25255	10.9565	5.23338	6.32004	20.4013	-1.69066	0.00752756	0.0128357	PREDICTED: two-component response regulator-like APRR2-like
Mf37523	12.9809	16.7143	16.5974	5.53965	1.58309	0.0349592	0.0396201	PREDICTED: U3 small nucleolar RNA-associated protein 14 homolog A-like
Mf29789	13.9686	27.2334	29.7039	6.75962	2.13564	0.000197615	0.000675734	PREDICTED: ubiquitin carboxyl-terminal hydrolase 13-like
Mf8222	70.9384	43.8541	50.5164	106.853	-1.0808	4.57431e-06	2.5514e-05	PREDICTED: ubiquitin-conjugating enzyme E2 22-like
Mf53696	73.3899	53.7088	24.3267	3.37708	2.84869	0.000106639	0.000396906	PREDICTED: U-box domain-containing protein 19-like
Mf47073	16.7736	73.8247	10.8107	70.2973	-2.70101	2.72992e-12	3.85143e-11	PREDICTED: U-box domain-containing protein 20-like
Mf33270	16.3406	291.572	23.613	65.0484	-1.46193	6.46335e-06	3.43561e-05	PREDICTED: U-box domain-containing protein 20-like
Mf29223	18.9097	17.9962	13.8409	29.8286	-1.10776	0.0151843	0.0218669	PREDICTED: UDP-galactose transporter 2-like
Mf43381	22.6971	38.1878	37.7226	8.81706	2.09706	2.63e-05	0.000116471	PREDICTED: UDP-glucose:glycoprotein glucosyltransferase-like
Mf51643	25.9812	103.729	96.169	16.3082	2.55997	2.03e-14	3.32131e-13	PREDICTED: UDP-glycosyltransferase 74E1-like
Mf54084	2.20275	7.00998	11.7802	2.42076	2.28283	0.0353319	0.0396201	PREDICTED: UDP-glycosyltransferase 74E2 isoform 1
Mf30316	19.7683	15.6443	27.6766	11.824	1.22695	0.0168704	0.0236444	PREDICTED: UDP-glycosyltransferase 75D1-like
Mf34599	2.63709	7.84908	12.6057	2.25734	2.48138	0.0214025	0.0276131	PREDICTED: UDP-glycosyltransferase 76E2-like
Mf36860	17.134	14.0914	18.6341	5.07791	1.87564	0.0147919	0.0213864	PREDICTED: UDP-glycosyltransferase 89B1-like
Mf24461	21.5238	31.779	95.7246	16.6154	2.52637	3.44e-14	5.51336e-13	PREDICTED: UPF0098 protein MTH_273-like
Mf24645	36.7167	8.63712	11.5671	23.7195	-1.03605	0.0450175	0.0457161	PREDICTED: vacuolar amino acid transporter 1-like
Mf27174	12.8282	19.1215	29.083	11.0839	1.39171	0.0080851	0.0135964	PREDICTED: vacuolar protein sorting-associated protein 25-like
Mf94908	20.1769	19.6344	22.8633	8.56378	1.41671	0.020319	0.0270767	PREDICTED: valyl-tRNA synthetase-like
Mf84883	43.106	69.8418	70.9987	25.1842	1.49527	9.02e-06	4.62493e-05	PREDICTED: V-type proton ATPase subunit B 1-like
Mf19643	37.6147	15.1772	17.9877	38.1476	-1.08458	0.00499862	0.00961025	PREDICTED: WUSCHEL-related homeobox 4
Mf51453	9.02161	13.4385	17.5721	6.91192	1.34613	0.043625	0.0444168	PREDICTED: xylosyltransferase 1-like
Mf52502	63.5773	99.8092	8.96649	24.7914	-1.46722	0.00553037	0.0104655	PREDICTED: zinc finger CCCH domain-containing protein 29-like
Mf30811	26.9172	98.4933	36.9386	17.2546	1.09815	0.0148053	0.0213864	PREDICTED: zinc finger CCCH domain-containing protein 44-like
Mf90165	12.3995	48.3426	41.1359	7.81389	2.39629	1.25e-06	8.09066e-06	PREDICTED: zinc finger CCCH domain-containing protein 66-like
Mf46824	12.6481	28.6916	37.0271	14.7683	1.32608	0.00226687	0.00519023	PREDICTED: zinc finger CCCH domain-containing protein 66-like
Mf94213	65.1939	59.3704	92.3275	44.9381	1.03882	7.91e-05	0.000304012	PREDICTED: zinc finger protein CONSTANS-LIKE 16-like
Mf28050	41.5402	29.2644	49.4014	19.2907	1.35665	0.000466653	0.00142599	PREDICTED: zinc finger protein CONSTANS-LIKE 16-like
Mf22460	59.8687	443.712	38.4366	165.363	-2.10508	1.03773e-20	2.9521e-19	PREDICTED: zinc finger protein ZAT11-like
Mf7261	84.467	16.7065	29.2256	81.115	-1.47274	3.57078e-07	2.5547e-06	PREDICTED: zinc transporter 1-like
Mf38604	26.5815	53.9054	65.1995	30.8645	1.07891	0.000720653	0.00206301	Probably inactive leucine-rich repeat receptor-like protein kinase
Mf41396	15.5982	29.6579	29.4097	10.723	1.45558	0.00442642	0.00868331	Progesterone 5-beta-reductase
Mf27777	342.984	160.097	257.497	79.3271	1.69867	3.29e-22	1.07656e-20	proline-rich protein
Mf25689	31.6848	6.41243	11.3631	28.6782	-1.3356	0.00737174	0.0127114	Proline-rich protein
Mf46943	39.062	29.093	36.7778	15.668	1.23101	0.00564741	0.0106528	Protease ecfE, putative
Mf45862	103.327	74.816	99.3411	29.7331	1.74032	1.01e-09	1.09154e-08	Protein ABC1, mitochondrial precursor, putative
Mf55721	7.84159	6.36812	11.3292	2.90665	1.96262	0.0353319	0.0396201	Protein ABC1, mitochondrial precursor, putative
Mf83041	21.2036	18.4102	68.6512	18.2243	1.91342	9.15e-08	7.23403e-07	protein binding protein, putative
Mf31822	2.06561	8.54407	17.9416	0.610712	4.87667	7.77e-05	0.00029912	protein binding protein, putative
Mf23239	0.125864	9.60623	15.7253	0.329054	5.57862	0.000278491	0.000911284	protein binding protein, putative
Mf53633	152.336	177.205	111.167	45.3841	1.29247	2.55e-07	1.88332e-06	Protein DEK
Mf95250	0.533968	1.82647	6.99085	0	5	0.0156682	0.0223082	Protein kinase
Mf55380	18.3408	10.467	24.9223	9.25265	1.4295	0.0169204	0.0236444	protein kinase 1b
Mf46343	62.9448	48.8093	56.2877	26.116	1.10789	0.00148957	0.00370584	protein kinase domain-containing protein
Mf38513	18.5004	31.9224	27.6665	56.2726	-1.02429	0.00150149	0.00373156	protein kinase family protein
Mf92791	20.0764	15.3836	17.0538	3.81711	2.15954	0.00439733	0.00865505	Protein phosphatase
Mf35830	49.6276	109.68	165.507	35.7186	2.21214	1.02e-20	2.93063e-19	protein phosphatase 2C
Mf42331	6.73822	22.9399	42.7974	6.44791	2.73062	2.28e-07	1.71073e-06	protein phosphatase 2c, putative
Mf24424	21.7167	110.32	34.1848	15.9355	1.10111	0.0112384	0.0178062	protein phosphatase 2c, putative
Mf88849	38.2409	46.189	36.2431	17.3536	1.06247	0.0148053	0.0213864	protein rotundifolia like 12
Mf47591	9.68826	2.61848	14.0797	4.14448	1.76435	0.0416525	0.0427968	Protein synthesis factor, GTP-binding
Mf37063	31.5799	49.297	26.3804	5.46762	2.27048	0.000333264	0.00105676	Protein TIFY
Mf37064	25.3175	27.0096	19.5461	5.83927	1.74302	0.00947292	0.0154665	Protein TIFY
Mf17419	1.15556	4.2445	0	6.41028	-5	0.00720434	0.0125543	Pseudotzain
Mf86864	28.8834	51.1283	52.4327	9.38589	2.4819	3.8e-08	3.20889e-07	PSI J-protein
Mf20621	32.6942	164.463	84.5862	34.2811	1.30301	9.03e-06	4.62493e-05	Pti1 kinase-like protein
Mf93112	28.981	29.5233	32.8796	16.0703	1.0328	0.0334099	0.0381549	Pumilio-like protein
Mf41072	3.57997	0.671033	0.858016	6.22064	-2.85799	0.0369905	0.0404219	putative 1-D-deoxyxylulose 5-phosphate synthase
Mf42343	30.7031	13.9097	20.9306	55.4517	-1.40562	4.95083e-05	0.000203529	putative 60S acidic ribosomal protein P0
Mf30407	78.3756	57.0238	68.8315	24.4986	1.49037	1.05e-05	5.2859e-05	Putative aarF domain-containing protein kinase
Mf31133	17.1396	18.3628	56.1844	1.4609	5.26524	7.38e-15	1.27848e-13	putative cold-regulated protein
Mf31132	160.611	32.1759	69.2914	14.6563	2.24116	1.41e-09	1.50998e-08	putative cold-regulated protein
Mf31134	5.00306	1.41345	11.8807	0.824834	3.84837	0.00344307	0.00721055	putative cold-regulated protein
Mf33678	35.7551	33.7882	37.7234	16.758	1.17061	0.00664591	0.0119284	putative cyclin delta-3
Mf61375	15.8784	20.1308	24.6119	10.4876	1.23067	0.0291912	0.0348503	putative cytochrome P450
Mf21672	36.6117	34.7562	53.2416	25.1722	1.08072	0.00244731	0.00551229	putative cytoplasmic protein
Mf84184	14.3559	12.8738	19.943	6.21804	1.68135	0.0193666	0.0263592	putative D27 family protein
Mf24839	28.7162	61.5557	35.9585	14.0099	1.35989	0.00473596	0.00913836	putative defense associated acid phosphatase
Mf90315	338.716	6.41232	11.1192	2.79408	1.99261	0.0353319	0.0396201	putative DRE-binding protein DREB1
Mf50087	5.26746	20.3819	13.2038	3.76998	1.80832	0.0310776	0.0363549	putative DUF1421 domain family protein
Mf49253	6.86131	12.8506	16.358	37.1108	-1.18184	0.00424284	0.00842845	putative Flagellar basal-body rod protein flgC ( proximal rod protein), partial
Mf85023	39.8605	67.4681	55.7005	116.536	-1.06501	1.88981e-06	1.1718e-05	putative glycine-rich RNA-binding protein 1
Mf89250	59.6179	105.601	43.417	18.1591	1.25757	0.00232038	0.00530759	putative lipoxygenase
Mf92947	28.5996	71.9303	55.5694	21.3556	1.37968	0.000160999	0.00056278	putative mitogen-activated protein kinase 1
Mf27920	44.1686	95.7862	51.2145	17.2484	1.57009	6.3e-05	0.000252	putative neutral invertase
Mf49196	92.7248	411.525	38.0764	145.271	-1.93178	2.48022e-16	4.86907e-15	putative phi-1-like phosphate-induced protein
Mf25530	57.2802	70.2448	69.3849	32.5288	1.0929	0.000500757	0.00150291	putative protein
Mf21773	0.939474	12.8736	12.7093	0.815279	3.96245	0.00184716	0.00434757	putative protein
Mf29559	33.4843	18.786	36.3123	14.025	1.37246	0.00328741	0.00699651	putative protein
Mf40383	1.16123	7.26453	9.05909	0.864939	3.3887	0.0117754	0.0182759	putative protein
Mf31577	24.7441	8.6628	12.0793	28.5868	-1.24281	0.0128977	0.0192419	putative protein
Mf56076	5.77543	9.72236	9.72775	1.73615	2.48621	0.0387228	0.0410164	putative protein
Mf35321	26.8029	30.7803	47.041	20.0263	1.23202	0.00162583	0.00395709	Putative protein KIAA1539 like protein
Mf85571	7.24077	21.9562	20.0124	6.94422	1.52701	0.0126997	0.0191673	putative ribosomal protein S4 (RPS4A) family protein
Mf89881	12.406	24.0443	13.845	69.8112	-2.33409	1.82e-10	2.16562e-09	putative ripening related protein
Mf39914	26.2774	30.9572	27.2925	60.81	-1.1558	0.000404543	0.00126406	putative ripening related protein
Mf30910	31.1224	38.0242	31.9955	13.1767	1.27988	0.0115963	0.0182748	putative senescence-associated protein
Mf24116	6.31053	11.2754	23.4928	9.41867	1.31862	0.0246204	0.030346	putative TdS40 protein
Mf33388	19.1342	68.4639	37.0372	17.5795	1.07508	0.0107356	0.0172307	putative transcription factor EREBP
Mf31000	2.9174	13.2956	25.4527	10.6962	1.25072	0.0203724	0.0270866	putative wound-induced protein
Mf22751	26.2873	19.4919	39.6073	65.9941	-0.73657	0.0387228	0.0410164	PYR/PYL
Mf19744	46.789	51.1054	39.204	87.9443	-1.16559	1.19707e-05	5.79344e-05	Pyridoxal phosphate phosphatase PHOSPHO2
Mf33959	1.94386	20.4996	21.3524	2.54146	3.07067	0.000160107	0.000561327	r2r3-myb transcription factor, putative
Mf20159	100.855	130.105	66.8882	142.55	-1.09164	5.3352e-08	4.32338e-07	rapid alkalinization factor precursor
Mf22162	2.80964	3.67726	14.8335	2.87234	2.36856	0.00760555	0.0128357	Receptor kinase-like protein
Mf51552	1.81251	9.9841	8.60088	0.668324	3.68586	0.0215654	0.0276131	Receptor kinase-like protein
Mf54394	2.42364	1.15836	7.33618	0.970623	2.91805	0.0391737	0.0410164	Receptor protein kinase
Mf86584	5.48641	6.9342	30.6389	3.74655	3.03173	3.63e-06	2.05584e-05	Receptor protein kinase-like protein
Mf34796	12.5503	19.77	28.7029	5.32502	2.43034	0.000120828	0.00043863	Receptor protein kinase-like protein
Mf29925	11.3274	20.7188	24.5333	7.41903	1.72544	0.00463669	0.0089762	Receptor protein kinase-like protein
Mf52043	0.953603	19.7813	13.7461	3.62235	1.92402	0.0310776	0.0363549	Receptor protein kinase-like protein
Mf32008	16.3002	5.07201	5.30148	15.4647	-1.54451	0.0328869	0.0379069	Receptor-like kinase
Mf84496	2.72138	7.24972	7.6287	0.879013	3.11748	0.0391737	0.0410164	Receptor-like kinase
Mf87880	1.23848	1.70613	7.3472	0.593316	3.63032	0.0391737	0.0410164	Receptor-like kinase
Mf29202	11.7715	10.8239	43.0386	16.4089	1.39115	0.000765173	0.00215125	Receptor-like protein kinase
Mf48654	2.92716	5.22117	12.2396	0.876198	3.80416	0.00184716	0.00434757	Receptor-like protein kinase
Mf53882	12.365	41.4365	28.1077	12.6089	1.15652	0.0198533	0.0268889	Receptor-like protein kinase
Mf54391	1.6378	6.03061	10.2027	1.35563	2.91192	0.0225713	0.0283919	Receptor-like protein kinase
Mf95487	2.75745	9.88811	7.40991	0.984954	2.91133	0.0391737	0.0410164	Receptor-like protein kinase
Mf40764	32.5396	46.7926	85.8649	38.9406	1.14079	4.79e-05	0.00019764	Receptor-like serine/threonine kinase
Mf88316	4.30207	9.50174	20.3599	2.41758	3.07409	0.000282848	0.000920454	Receptor-like serine/threonine kinase
Mf83519	92.1077	53.3993	48.3331	106.839	-1.14435	1.75421e-06	1.09363e-05	RecName: Full=40S ribosomal protein S15a; AltName: Full=PPCB8 emb|CAA42599.1| r-protein BnS15a
Mf87365	3.64141	0	0	4.70375	-5	0.0294925	0.0348992	RecName: Full=Actin-3; Flags: Precursor emb|CAA86290.1| actin
Mf47272	9.9641	6.69911	70.5436	4.75637	3.89058	6.8e-16	1.292e-14	RecName: Full=Cell division control protein 2 homolog; AltName: Full=p34cdc2 gb|AAA34241.1| protein kinase
Mf88217	56.7372	117.481	114.372	54.3888	1.07235	7.43e-06	3.90738e-05	RecName: Full=Ferredoxin--NADP reductase, root isozyme, chloroplastic; Short=FNR; Flags: Precursor
Mf93996	10.6675	29.7744	5.65777	25.8164	-2.18998	0.000283819	0.000920454	RecName: Full=Flotillin-like protein 3 gb|ADA83096.1| flotillin-like protein 3
Mf33471	35.7259	38.6418	53.4036	25.7792	1.05073	0.00244731	0.00551229	RecName: Full=Glycerol-3-phosphate acyltransferase, chloroplastic; Short=GPAT; Flags: Precursor emb|CAA41769.1| glycerol-3-phosphate acyltransferase
Mf93766	1.69966	36.129	24.6322	11.5026	1.09859	0.0475638	0.0481359	RecName: Full=Isoflavone 4'-O-methyltransferase; Short=GeHI4'OMT; AltName: Full=2,7,4'-trihydroxyisoflavanone 4'-O-methyltransferase; AltName: Full=S-adenosyl-L-methionine:2,7, 4'-trihydroxyisoflavanone 4'-O-methyltransferase dbj|BAC58011.1| S-adenosyl-L-methionine: 2,7,4'-trihydroxyisoflavanone 4'-O-methyltransferase
Mf24561	1.49023	6.80243	11.6472	0.37128	4.97133	0.00344307	0.00721055	RecName: Full=Late embryogenesis abundant protein 2; AltName: Full=CapLEA-2 emb|CAA12027.1| LEA PROTEIN
Mf83477	136.742	158.751	167.52	62.5915	1.42029	8.9e-12	1.19819e-10	RecName: Full=Magnesium-chelatase subunit ChlD, chloroplastic; Short=Mg-chelatase subunit D; AltName: Full=Mg-protoporphyrin IX chelatase subunit ChlD; Flags: Precursor emb|CAA71128.1| CHLD magnesium chelatase subunit
Mf84430	17.5335	140.395	144.045	351.545	-1.28719	4.43563e-22	1.43296e-20	RecName: Full=Non-seed lectin; Flags: Precursor gb|AAA33675.1| lectin
Mf44139	498.228	337.51	392.649	155.435	1.33693	1.42e-23	5.14695e-22	RecName: Full=Peptidyl-prolyl cis-trans isomerase, chloroplastic; Short=PPIase; AltName: Full=Cyclophilin; AltName: Full=Cyclosporin A-binding protein; Short=CYP B; AltName: Full=Rotamase; Flags: Precursor gb|AAA64430.1| cyclophilin
Mf93733	3.2203	51.3059	11.9573	2.3979	2.31805	0.0353319	0.0396201	RecName: Full=Phenylalanine ammonia-lyase gb|AAA17993.1| phenylalanine ammonia-lyase
Mf37993	58.9303	45.6034	115.884	51.8817	1.15938	1.38e-06	8.81106e-06	RecName: Full=Probable xyloglucan endotransglucosylase/hydrolase; Flags: Precursor dbj|BAA03922.1| endo-xyloglucan transferase
Mf87364	0.844285	0.11415	0.25201	6.06569	-4.58912	0.0369905	0.0404219	RecName: Full=Tyrosine-protein kinase transforming protein Fgr
Mf18659	0	0	25.707	1.78109	3.85133	3.14e-06	1.81765e-05	Regulator of Vps4 activity in the MVB pathway protein
Mf18658	0	0	11.7104	0.486699	4.58862	0.00344307	0.00721055	Regulator of Vps4 activity in the MVB pathway protein
Mf84401	147.429	159.756	153.601	36.5747	2.07027	8.83e-18	1.92625e-16	RelA-SpoT like protein PsRSH1
Mf10110	3.01059	0.257038	0.137864	9.85734	-6.15988	0.00582259	0.0109046	Replication factor A protein
Mf52623	9.3617	7.48086	5.04473	18.9172	-1.90685	0.00867258	0.0144298	Replication factor A protein
Mf24180	16.3773	6.95761	8.02623	20.6225	-1.36142	0.0279126	0.0337487	Replication factor A protein
Mf53842	0.817903	2.66701	0.467785	6.29504	-3.7503	0.0369905	0.0404219	Replication factor A protein
Mf86281	1.85567	0.790601	0.851832	10.2065	-3.58278	0.00310156	0.00661891	Replication factor-a protein 1 (Rpa1) family protein
Mf14513	37.3544	114.631	10.853	195.333	-4.16977	4.10848e-46	4.40144e-44	Replication protein A1-like protein
Mf28384	7.94761	4.03366	2.94104	20.6446	-2.81137	0.000134691	0.000485217	Replication protein A1-like protein
Mf90565	2.01763	1.14422	2.5354	17.0503	-2.74951	0.000758127	0.00213654	Replication protein A1-like protein
Mf83677	138.239	147.689	33.663	10.1361	1.73166	0.000852614	0.00234394	Replication protein A1-like protein
Mf59442	0.553248	0.0660127	0.607346	7.93036	-3.7068	0.0201324	0.0268889	Replication protein A1-like protein
Mf90935	6.20537	27.5106	37.6383	4.6883	3.00506	2.68e-07	1.95482e-06	Resistance gene analog protein
Mf55382	11.3682	22.2439	22.165	3.40873	2.70098	0.000317898	0.00102178	Resistance protein
Mf56150	48.9831	171.733	54.958	22.4205	1.29351	0.00040363	0.00126289	Resistance protein
Mf33440	20.8187	47.3799	22.4778	5.62737	1.99797	0.00235867	0.0053585	Resistance protein
Mf35290	12.4316	33.6114	9.33705	0.917807	3.3467	0.0117754	0.0182759	Resistance protein
Mf95412	8.5799	43.7162	15.0226	3.70813	2.01837	0.0119251	0.0183391	Resistance protein
Mf90382	2.89882	5.0727	4.57238	14.4518	-1.66023	0.0250856	0.0307982	Resistance protein
Mf84187	16.0974	5.28493	11.1102	2.55662	2.11958	0.0353319	0.0396201	Resistance protein
Mf52806	6.35741	11.4284	9.29204	1.34847	2.78467	0.0387228	0.0410164	Resistance protein
Mf35289	17.2032	29.2363	14.4099	4.04126	1.83418	0.0416525	0.0427968	Resistance protein
Mf45505	10.4354	15.3561	12.5979	3.78891	1.73333	0.0492905	0.0493534	Resistance protein
Mf22468	43.5557	29.5319	51.177	24.8834	1.04031	0.00293646	0.0063822	resistance to phytophthora 1 protein
Mf37453	25.3135	62.1959	32.2125	11.2148	1.52222	0.00253017	0.00566032	Resistance-gene protein
Mf84606	15.2069	58.9005	12.3299	1.1946	3.36756	0.00744016	0.0127114	Resistance-gene protein
Mf17020	64.6441	280.643	85.5731	42.2049	1.01975	0.00027639	0.000909462	Respiratory burst oxidase-like protein
Mf34410	5.78361	2.81003	3.72492	23.1107	-2.63328	8.87595e-05	0.000339631	retrotransposon protein
Mf34411	4.34816	2.34465	1.64629	18.3859	-3.48131	0.000103676	0.00038957	retrotransposon protein
Mf55794	44.4723	17.9956	5.65312	15.4887	-1.4541	0.0328869	0.0379069	retrotransposon protein, putative, Ty3-gypsy subclass
Mf81883	0.592506	4.61521	0.0275997	8.37613	-8.24549	0.0108653	0.0172614	retrotransposon protein, putative, unclassified
Mf36339	373.559	352.664	183.157	522.909	-1.51348	2.39951e-40	1.767e-38	Ribosomal protein S10
Mf32142	3.305	9.10276	3.64535	12.1946	-1.74211	0.029174	0.0348503	Ribosomal protein S10
Mf20245	13.0873	0.386519	0.616243	82.9941	-7.07337	1.83088e-24	7.068e-23	ribosomal protein S2-like isoform 3
Mf89666	35.933	47.2644	47.0178	18.1352	1.37441	0.000550767	0.00162201	Ribosome biogenesis protein bop1
Mf31824	4.28147	18.765	36.1721	1.88138	4.26501	3.07e-09	3.11764e-08	RING-H2 type zinc finger
Mf42018	3.29059	11.9562	14.6297	2.54424	2.52359	0.00760555	0.0128357	RNA binding protein, putative
Mf87985	14.7368	17.4577	20.9039	8.23135	1.34457	0.0431795	0.0441541	RNA recognition motif-containing protein
Mf43520	7.79439	13.266	16.5078	4.97917	1.72917	0.0170553	0.0236784	RNA-binding protein
Mf87234	55.6592	39.658	68.5829	26.4058	1.37699	3.44e-05	0.000148437	RNA-binding protein cp31
Mf17751	1.9925	10.9417	7.40967	0.303236	4.6109	0.0391737	0.0410164	RNA-directed DNA polymerase (Reverse transcriptase)
Mf52224	7.94219	9.52912	24.2097	9.87032	1.29442	0.0169204	0.0236444	RNA-directed DNA polymerase (Reverse transcriptase); Zinc finger, CCHC-type; Peptidase aspartic, active site; Retrotransposon gag protein
Mf17209	3.41463	11.3652	14.1943	1.37357	3.36931	0.00237448	0.0053585	Rpp4 candidate
Mf51477	3.26035	12.1253	12.8392	2.17231	2.56325	0.0214025	0.0276131	Rpp4 candidate
Mf83004	0.982352	9.20269	10.6282	1.29611	3.03564	0.0225713	0.0283919	Rpp4 candidate
Mf83005	6.12052	14.7409	13.2591	3.84209	1.78702	0.0310776	0.0363549	Rpp4 candidate
Mf51482	2.60548	8.10596	7.06065	0.588817	3.58391	0.0391737	0.0410164	Rpp4 candidate
Mf54317	3.80242	23.0608	15.845	0.17953	6.46366	0.000278491	0.000911284	Rpp4 candidate 1
Mf54319	1.4225	7.7549	10.2489	0.0978038	6.71136	0.00638588	0.0116179	Rpp4 candidate R5
Mf7336	0.510869	0.0949834	0.594924	30.8346	-5.6957	5.75874e-09	5.45002e-08	RRNA intron-encoded homing endonuclease
Mf32661	15.311	17.1705	32.3083	2.72752	3.56624	2.4e-07	1.79505e-06	RRNA intron-encoded homing endonuclease
Mf32663	10.6508	11.3582	25.0934	3.78979	2.72712	6.13e-05	0.000246035	RRNA intron-encoded homing endonuclease
Mf20910	39.6946	7.08594	30.6644	6.49207	2.23981	0.000120498	0.00043863	RRNA intron-encoded homing endonuclease
Mf83503	9.37932	0.924177	1.37898	182.738	-7.05003	7.30578e-53	8.61118e-51	rRNA promoter binding protein
Mf83502	0.25111	0.0444974	24.0855	1.08931	4.46668	5.84e-06	3.163e-05	rRNA promoter binding protein
Mf49445	24.3661	15.6993	29.087	7.56785	1.94242	0.000486802	0.00147039	rubisco activase
Mf28514	1582.86	1000.63	1374.23	324.435	2.08262	1.37e-148	1.07591e-145	rubisco activase (chloroplast)
Mf19438	0.135251	1.3171	0.546536	0.491208	1.65464	3.68e-13	5.52234e-12	S-adenosylmethionine synthetase
Mf19924	39.6383	178.368	43.1552	44.905	1.69693	0.0128216	0.0191673	S-adenosylmethionine synthetase
Mf46655	7.91845	72.9064	11.9785	36.8245	-1.62022	0.000271234	0.000896251	SAG101
Mf20732	2.45045	2.29261	11.0686	0.647044	4.09647	0.00344307	0.00721055	SAG101
Mf3301	2.63752	1.04803	7.30559	0.606434	3.59058	0.0391737	0.0410164	SAG101
Mf91077	45.6184	9.4887	70.0634	197.504	-1.49515	9.86674e-16	1.84553e-14	sali5-4a protein precursor
Mf91412	19.6927	2.9357	5.15045	25.7244	-2.32037	0.000283819	0.000920454	SAUR family protein
Mf31291	2.90656	18.9427	24.6987	7.00458	1.81806	0.00463669	0.0089762	SAUR family protein
Mf30351	6.8449	37.2156	26.2529	10.5393	1.3167	0.0140868	0.0206524	SAUR family protein
Mf46227	6.57845	77.8108	72.0489	31.8696	1.1768	0.000118688	0.000436654	Seed lipoxygenase
Mf22066	11.176	26.3877	28.8307	13.908	1.05169	0.0320164	0.0370666	senescence-associated gene 101
Mf22237	7.00716	0.462089	0.425142	108.951	-8.00152	2.70838e-32	1.63712e-30	senescence-associated protein
Mf23472	22.7903	19.3381	26.5446	11.6414	1.18915	0.0240572	0.0298466	senescence-inducible chloroplast stay-green protein 2
Mf49711	8.02313	19.5559	14.1127	4.47536	1.65692	0.0416525	0.0427968	Ser/Thr protein kinase
Mf44601	5.12991	4.95088	2.26866	13.7892	-2.60363	0.00694023	0.0122481	serine carboxypeptidase-like 43
Mf44602	6.38081	2.6641	3.94728	12.3904	-1.65029	0.029174	0.0348503	serine carboxypeptidase-like 43
Mf20059	1.94729	2.42965	1.82014	11.056	-2.60271	0.0067928	0.0120239	Serine carboxypeptidase-like protein
Mf32042	7.22625	10.1784	6.89021	16.7483	-1.28139	0.0412222	0.0427968	Serine carboxypeptidase-like protein
Mf87213	807.906	590.027	871.642	381.822	1.19084	3.25e-42	2.55233e-40	serine hydroxymethyltransferase 5
Mf89855	12.3049	31.9287	27.7396	8.37587	1.72764	0.00262344	0.00578728	Serine palmitoyltransferase
Mf44917	34.6056	67.1908	56.1481	14.3734	1.96584	7.31e-07	4.97756e-06	Serine/threonine protein kinase 1 CTR1
Mf44918	28.2298	37.3181	34.1762	14.7505	1.21223	0.00677596	0.0120239	Serine/threonine protein kinase 1 CTR1
Mf26303	1.84292	7.00465	7.70061	0.956534	3.00908	0.0391737	0.0410164	Serine/threonine protein kinase/endoribonuclease IRE1
Mf88684	10.862	8.79023	12.3642	2.93863	2.07295	0.0214025	0.0276131	Serine/threonine protein phosphatase 6 regulatory ankyrin repeat subunit C
Mf29324	4.59965	30.3208	18.4956	4.92371	1.90936	0.00669326	0.0119284	serine/threonine-protein kinase cx32, putative
Mf85596	45.0579	51.3057	46.9995	97.6398	-1.05482	1.28646e-05	6.1899e-05	Serine/threonine-protein kinase SAPK3, putative
Mf92717	48.195	19.5854	27.0241	76.9042	-1.50882	7.16849e-07	4.91004e-06	serine-threonine protein kinase
Mf21596	5.49929	2.01224	2.54212	10.6329	-2.06443	0.0332619	0.0381153	Serpin
Mf89771	0.106364	0.169216	0	6.10348	-5	0.00720434	0.0125543	Serpin-like protein
Mf89835	35.4869	37.3011	38.6755	15.0417	1.36245	0.0027609	0.00601728	short-chain dehydrogenase, putative
Mf24601	7.37653	12.8715	20.6802	6.34223	1.70519	0.0126997	0.0191673	Sigma factor binding protein
Mf27145	21.4728	14.4716	15.3949	33.246	-1.11073	0.0103187	0.016697	similar to signal recognition particle 54 kDa protein
Mf34484	15.6966	4.17209	4.91089	14.1172	-1.5234	0.0250856	0.0307982	small auxin up RNA protein
Mf22793	10.8941	7.81598	5.22	15.5147	-1.57151	0.0328869	0.0379069	Small ubiquitin-related modifier
Mf51321	7.22645	3.75403	8.08205	0.745038	3.43934	0.0215654	0.0276131	Sodium-dependent phosphate transport protein, putative
Mf91539	6.52984	10.2095	25.9099	6.0475	2.09909	0.00134946	0.00340399	Solute carrier family 22 member
Mf46396	4.65761	9.63501	19.9229	3.55628	2.48599	0.00156895	0.00383847	Solute carrier family 22 member
Mf30430	6.50956	22.5696	27.5913	12.2752	1.16847	0.0279472	0.0337487	Solute carrier family 22 member
Mf7115	7.62746	0	1.3258	9.88789	-2.8988	0.0210699	0.0276131	solute carrier family 25 (mitochondrial carrier; adenine nucleotide translocator)
Mf93004	29.5265	26.963	24.4202	10.0377	1.28265	0.0291912	0.0348503	Sorting nexin-4
Mf49229	31.963	79.4185	23.7366	71.1565	-1.58388	3.60287e-07	2.5547e-06	soyasaponin III rhamnosyltransferase
Mf36182	13.8256	10.6034	10.3808	22.0595	-1.08748	0.0390921	0.0410164	Splicing factor U2af large subunit B
Mf95888	4.93672	0.778705	0	5.74466	-5	0.0145765	0.0211467	Splicing factor, arginine/serine-rich
Mf23273	9.20525	5.7125	9.3611	23.6075	-1.3345	0.015674	0.0223082	S-receptor kinase-like protein
Mf68646	7.41911	21.4158	9.55326	26.4486	-1.46913	0.0047022	0.00908809	SRG1-like protein
Mf49449	17.8152	11.3035	11.3632	23.3758	-1.04065	0.0450175	0.0457161	steroid hormone receptor/ transcription factor
Mf89827	1.22841	8.23748	11.3192	0.273041	5.37351	0.00344307	0.00721055	stress-induced receptor-like kinase precursor
Mf24780	3.60404	70.6272	15.5958	4.97026	1.64976	0.0268083	0.0327255	structural constituent of cell wall, putative
Mf33470	69.7731	272.36	211.257	437.507	-1.05031	2.51174e-20	6.7972e-19	STS14 protein precursor, putative
Mf25805	12.2811	13.0764	10.5756	24.5057	-1.21238	0.0189449	0.0261324	Subtilisin-like serine protease
Mf38349	9.31684	8.89377	8.74129	20.4966	-1.22947	0.0279126	0.0337487	sulphate transporter
Mf43876	1.68203	11.102	7.54015	0.228598	5.04371	0.0391737	0.0410164	sulphate transporter
Mf26443	25.3404	31.6946	35.6244	13.7382	1.37467	0.00268538	0.00586898	suppression of tumorigenicity, putative
Mf93987	0.138934	0.196956	18.5287	2.06261	3.16722	0.000869253	0.00235815	Synaptotagmin-7
Mf47074	6.98808	58.9706	8.57523	32.4943	-1.92194	0.000148478	0.000526036	syringolide-induced protein 13-1-1
Mf26101	23.689	97.8666	60.2625	16.2974	1.88662	6.39e-07	4.402e-06	syringolide-induced protein 1-3-1A
Mf85242	54.8169	397.068	15.8665	46.1415	-1.54008	6.79885e-05	0.000267906	syringolide-induced protein 19-1-5 precursor
Mf35689	9.97383	12.9045	15.891	4.42049	1.84593	0.0268083	0.0327255	T17H3.9
Mf92985	1.86	0.385941	2.06553	10.4075	-2.33304	0.0332619	0.0381153	T1N6.6
Mf20246	61.8649	8.60441	35.6461	11.7636	1.59941	0.000744377	0.00210787	Tar1p
Mf92209	16.7332	16.5816	19.9942	4.83172	2.04897	0.00413579	0.00833526	Tat pathway signal sequence domain-containing protein
Mf45160	2.62029	3.73241	1.76436	10.504	-2.57372	0.0120201	0.0183534	TdcA1-ORF2 protein
Mf28952	11.2745	9.5388	11.1171	23.2074	-1.0618	0.0450175	0.0457161	TdcA1-ORF2 protein
Mf59074	21.7604	12.5944	10.5858	25.2961	-1.25678	0.0129979	0.0192419	Telomeric repeat-binding factor
Mf24865	14.2997	6.9983	21.8468	8.94347	1.28852	0.029776	0.0351288	Testis-specific Y-encoded protein
Mf21346	37.5731	38.4474	47.1917	19.1274	1.30289	0.000962154	0.00256429	tetratricopeptide repeat protein
Mf89687	81.1024	68.198	89.1453	13.1538	2.76068	1.29e-14	2.15549e-13	Tetratricopeptide-like helical domain-containing protein
Mf42162	388.71	179.241	249.174	529.838	-1.0884	1.68945e-25	6.74854e-24	thiamin biosynthetic enzyme
Mf18952	2.08109	25.8973	9.62761	1.42759	2.7536	0.0387228	0.0410164	thioredoxin h
Mf32057	244.101	178.1	178.259	82.9407	1.10382	6.69e-09	6.27954e-08	Thylakoid lumenal 25.6 kDa protein, chloroplast precursor, putative
Mf19828	7.21763	94.3446	20.2093	4.731	2.0948	0.00253465	0.00566032	TIFY transcription factor
Mf92534	6.96152	9.23542	14.5357	1.53993	3.23866	0.00237448	0.0053585	timing of CAB expression 1
Mf48029	6.48148	16.1741	17.939	3.10823	2.52893	0.00439733	0.00865505	timing of CAB expression 1
Mf95547	25.6248	83.0868	43.0842	5.48583	2.97338	3.55e-08	3.00856e-07	TIR
Mf56009	26.7379	61.3139	41.0535	5.93719	2.78965	1.09e-07	8.4198e-07	TIR
Mf93328	7.39047	24.2164	18.9644	4.74818	1.99785	0.00669326	0.0119284	TIR-NBS-LRR RCT1-like resistance protein
Mf95166	2.91587	14.5181	13.578	3.66578	1.88908	0.0310776	0.0363549	TIR-NBS-LRR RCT1-like resistance protein
Mf95546	16.22	79.9724	48.2602	1.21668	5.30981	1.35e-12	1.93939e-11	Tir-nbs-lrr resistance protein
Mf85970	6.04615	22.3121	24.1268	2.02618	3.5738	2.83e-05	0.000124393	Tir-nbs-lrr resistance protein
Mf84449	26.9287	34.0516	23.6992	3.48848	2.76417	0.000184586	0.000636727	Tir-nbs-lrr resistance protein
Mf32407	5.71844	30.6124	18.4452	1.50236	3.61794	0.000225271	0.000758198	Tir-nbs-lrr resistance protein
Mf89594	2.63765	16.7292	16.5906	1.51295	3.45493	0.000738847	0.00209979	Tir-nbs-lrr resistance protein
Mf92769	2.78035	11.3908	13.4821	0.88912	3.92252	0.000986703	0.0025974	Tir-nbs-lrr resistance protein
Mf18778	1.61106	4.85177	12.445	0.237385	5.71219	0.00184716	0.00434757	Tir-nbs-lrr resistance protein
Mf84450	2.54671	9.93817	11.2268	0.562524	4.31889	0.00344307	0.00721055	Tir-nbs-lrr resistance protein
Mf92765	1.78268	6.12842	11.0713	0.260721	5.40817	0.00344307	0.00721055	Tir-nbs-lrr resistance protein
Mf27743	3.05192	11.2632	14.586	2.51644	2.53513	0.00760555	0.0128357	Tir-nbs-lrr resistance protein
Mf85967	39.4433	19.089	20.008	6.88106	1.53987	0.0126997	0.0191673	Tir-nbs-lrr resistance protein
Mf35406	4.85812	26.5553	11.4592	1.18755	3.27045	0.0130185	0.0192419	Tir-nbs-lrr resistance protein
Mf84951	0.636509	5.08826	6.14578	0	5	0.0156682	0.0223082	Tir-nbs-lrr resistance protein
Mf29155	5.21249	21.6887	12.583	2.85557	2.13963	0.0214025	0.0276131	Tir-nbs-lrr resistance protein
Mf84812	3.45682	8.50593	10.9116	1.80352	2.59698	0.0225713	0.0283919	Tir-nbs-lrr resistance protein
Mf30123	3.5265	17.073	13.6235	3.19025	2.09436	0.0310776	0.0363549	Tir-nbs-lrr resistance protein
Mf29161	2.47476	20.8353	9.69437	1.25138	2.95363	0.0387228	0.0410164	Tir-nbs-lrr resistance protein
Mf95179	3.98959	7.94992	9.03939	1.04971	3.10623	0.0387228	0.0410164	Tir-nbs-lrr resistance protein
Mf95165	12.2553	8.24705	7.81039	17.3728	-1.15336	0.0499418	0.0499418	Tir-nbs-lrr resistance protein
Mf72996	9.17033	17.0489	25.9572	3.94803	2.71693	6.13e-05	0.000246035	TIR-NBS-LRR type disease resistance protein
Mf89107	1.48144	8.543	14.2933	0.903888	3.98305	0.000525078	0.00156197	TIR-NBS-LRR type disease resistance protein
Mf53081	4.24081	24.8083	19.1781	3.77552	2.34471	0.00156895	0.00383847	TIR-NBS-LRR type disease resistance protein
Mf26662	1.82671	5.85297	9.81715	0.96196	3.35126	0.0117754	0.0182759	TIR-NBS-LRR type disease resistance protein
Mf34143	2.20905	5.60952	13.4172	2.58821	2.37406	0.0128216	0.0191673	TIR-NBS-LRR type disease resistance protein
Mf34145	10.3283	1.89773	1.15566	9.20546	-2.99377	0.0210699	0.0276131	TIR-NBS-LRR type disease resistance protein
Mf89279	2.03573	7.00465	8.48864	0.908227	3.22441	0.0215654	0.0276131	TIR-NBS-LRR type disease resistance protein
Mf95785	2.68891	6.05227	8.38343	0.900761	3.21832	0.0215654	0.0276131	TIR-NBS-LRR type disease resistance protein
[truncated: 691 more rows]

## Sheet: CS
ID	cold(RPKM)	dehydration(RPKM)	salt(RPKM)	CK(RPKM)	log2(Fold_change)	p_value	adjusted p_value	annotation
[truncated: 2,293 more rows]
