# Supplementary material for: De novo transcriptome analysis of Medicago falcata reveals novel insights about the mechanisms underlying abiotic stress-responsive pathway
Source: BMC Genomics. 2015 Oct 19;16:818. doi: 10.1186/s12864-015-2019-x (PMC4615886; doi:10.1186/s12864-015-2019-x)
Supplement: Additional file 10: — Table listing differential expression genes involved in phytohormone metabolism and signal transduction. (XLSX 11 kb) [file 12864_2015_2019_MOESM10_ESM.xlsx]

## Sheet: Supplemental Table 6
Table S6: Differential expression genes involved in phytohormone metabolism and signal transduction.
ID	RNA-Seq(CS)	RNA-Seq(DS)	RNA-Seq(SS)	Annotation
Mf32232	0.586664	1.13405	3.01632	zeaxanthin epoxidase
Mf46174	-0.245314	-1.17457	-0.246699	zeaxanthin epoxidase
Mf19438	1.20861	2.23792	1.65464	S-adenosylmethionine synthetase
Mf19924	0.957969	3.12786	1.69693	S-adenosylmethionine synthetase
Mf22751	-1.32797	-1.75946	-0.73657	PYR/PYL
Mf87623	-2.45439	-1.07837	-1.48192	PYR/PYL
Mf26361	2.10716	2.72001	1.9524	OPC-8:0 CoA ligase 1
Mf84453	1.27624	1.52952	1.31223	lipoxygenase
Mf53098	0.746648	1.68916	1.59589	Jasmonate response 1
Mf37546	0.151073	1.34134	0.779833	Jasmonate response 1
Mf84393	1.49368	3.81369	2.08986	jasmonate O-methyltransferase
Mf40807	3.81202	3.30354	2.50537	Gretchen Hagen 3
Mf34644	-1.54111	0.428826	0.136615	GA-INSENSITIVE DWARF1
Mf20666	-1.75704	1.26078	0.365539	GA-INSENSITIVE DWARF1
Mf44686	2.55236	6.13851	2.35283	ethylene response factor 1
Mf24843	2.45064	5.53301	3.07703	ethylene response factor 1
Mf23563	1.8625	1.11879	2.39453	beta-carotene 3-hydroxylase
Mf22267	0.177788	0.450143	-0.534565	beta-carotene 3-hydroxylase
Mf42223	1.48432	3.83072	1.87667	allene oxide synthase
Mf31223	1.26119	1.5174	1.24285	allene oxide cyclase
Mf56011	-1.76612	-1.08518	-0.468744	abscisic-aldehyde oxidase
Mf17441	-2.26478	-1.65687	-2.11178	abscisic-aldehyde oxidase
Mf94524	2.22484	3.82596	0.659807	Abscisic acid 8'-hydroxylase
Mf88132	-0.211912	1.2554	2.37079	ABRE binding factors 1
Mf21376	2.17555	1.70174	0.402117	9-cis-epoxycarotenoid dioxygenase
Mf46196	1.08651	4.28591	5.04853	9-cis-epoxycarotenoid dioxygenase
Mf29128	-5.20169	1.10148	-0.121179	3-beta-hydroxylase
Mf21208	1.1587	1.68296	1.1165	2beta-dioxygenase
Mf24274	0.140774	-0.684311	-0.396861	20-oxidase
Mf20359	2.03631	0.584301	1.34389	1-aminocyclopropane-1-carboxylic acid synthetase
Mf34249	1.40083	1.88267	1.28891	1-aminocyclopropane-1-carboxylic acid synthetase
Mf46161	0.492811	3.68528	1.20068	1-aminocyclopropane-1-carboxylic acid synthetase
Mf29322	0.654182	0.908647	1.74944	1-aminocyclopropane-1-carboxylic acid oxidase
Mf58069	0.110291	0.478659	1.8246	1-aminocyclopropane-1-carboxylic acid oxidase
Mf40505	1.92921	3.49874	2.66189	12-oxo-phytodienoic acid reductase
