# Supplementary material for: De novo transcriptome analysis of Medicago falcata reveals novel insights about the mechanisms underlying abiotic stress-responsive pathway
Source: BMC Genomics. 2015 Oct 19;16:818. doi: 10.1186/s12864-015-2019-x (PMC4615886; doi:10.1186/s12864-015-2019-x)
Supplement: Additional file 11: — Table listing differential expression genes involved in nod factor signaling pathways during early symbiotic nodulation. (XLSX 9 kb) [file 12864_2015_2019_MOESM11_ESM.xlsx]

## Sheet: Supplemental Table 7
Table S7: Differential expression genes involved in nod factor signaling pathways during early symbiotic nodulation.
ID	RNA-Seq(CS)	RNA-Seq(DS)	RNA-Seq(SS)	Annotation
Mf52729	0.698675	-0.383364	0.457434	Cysteine-rich receptor-like protein kinase
Mf33973	0.424969	1.20644	0.253651	does not make infections 1
Mf50824	-0.957147	3.51338	1.25855	does not make infections 2
Mf37096	1.14912	4.29187	2.6945	does not make infections 3
Mf38812	-2.20751	2.12524	2.99266	does not make infections 3
Mf24497	-1.48727	-0.88098	-1.61721	early nodule gene
Mf21830	-4.10578	-1.7539	-2.306	early nodule gene
Mf24757	-3.16798	0.091681	-0.355321	ERF required for nodulation 1
Mf20500	-3.77653	3.32164	-0.566423	ERF required for nodulation 2
Mf37052	1.24232	3.75077	3.09848	nod factor receptor 1
Mf52262	2.78699	3.45147	2.16465	nod factor receptor 5
Mf23784	-0.767718	-0.723069	-1.00085	Nodulation signaling pathway 1
Mf49788	-3.16448	-2.16785	-2.1826	Nodulation signaling pathway 2
Mf54137	-1.10522	1.40831	0.180779	nodule receptor kinase
Mf41585	1.08232	1.51138	1.13666	spontaneous nodule formation 1
Mf35541	0.826985	2.20544	1.64814	spontaneous nodule formation 1
