# Supplementary material for: De novo transcriptome analysis of Medicago falcata reveals novel insights about the mechanisms underlying abiotic stress-responsive pathway
Source: BMC Genomics. 2015 Oct 19;16:818. doi: 10.1186/s12864-015-2019-x (PMC4615886; doi:10.1186/s12864-015-2019-x)
Supplement: Additional file 14: — Table listing primer sequences used for Real Time PCR. (XLSX 13 kb) [file 12864_2015_2019_MOESM14_ESM.xlsx]

## Sheet: Supplemental Table 8
Table S8: Primer sequences used for Real Time PCR.
Gene name	Primer Name	Primer Seq
leghemoglobin	Mf11674-5'	GTTGGGTGCTATCCACGTTC
leghemoglobin	Mf11674-3'	CACAGGTTTAACTCATTGCTTTTT
AAO	Mf17441-5'	ATCCGACAGAATACTCACTT
AAO	Mf17441-3'	TATACCTTGCCTTCAATATGG
SAMS	Mf19438-5'	AAATCACAACCAAAGCCAAA
SAMS	Mf19438-3'	CCAGCACCAATATCTTCTACT
SAMS	Mf19924-5'	CATAACCAAGTTAGTCTTAGTG
SAMS	Mf19924-3'	CTTCTTCAACCTCTCAACAA
ACS	Mf20359-5'	CACAAGAAGACAACATCAAT
ACS	Mf20359-3'	TTCACTAACACTTACATAGC
ERN2	Mf20500-5'	GTAGATATGTTGCTGAGATAA
ERN2	Mf20500-3'	ATCTTCTTGTTGTTTGGTAC
GID1	Mf20666-5'	GCTTTACAAACAGTTACTAA
GID1	Mf20666-3'	TTATCTACCATCATCTTCAG
2-beta-dioxygenase	Mf21208-5'	ATAACTTGCTTAACACATTC
2-beta-dioxygenase	Mf21208-3'	TCTTAATACTAACCCTGATG
NCED	Mf21376-5'	GCTGCTTTCTTCAAGTATTC
NCED	Mf21376-3'	GGAGTGTTGTAATTGAGGTT
ENOD	Mf21830-5'	GTAGGATGTATAGGATGATC
ENOD	Mf21830-3'	CACCAATACTAAAATCCATAC
CrtZ	Mf22267-5'	CCAATATTCCATACCTACAG
CrtZ	Mf22267-3'	AATAGAACCTCCTAACAGTA
PYR/PYL	Mf22751-5'	TAATTCTTCAAACGGTGTTC
PYR/PYL	Mf22751-3'	ATCTACAAACACTTCATCAA
CrtZ	Mf23563-5'	TCCTCAAGTTATCTCACCAA
CrtZ	Mf23563-3'	TACCAAACATTTCAGACCAA
NSP11	Mf23784-5'	CTTCTTTCATTCTTTCACAC
NSP11	Mf23784-3'	TATTAAGTGAGAACAACATG
20-oxidase	Mf24274-5'	AAATCTTGTCAGAGACTATT
20-oxidase	Mf24274-3'	AGCCTCATTATTGAACTATT
ENOD	Mf24497-5'	CTTCCTCAAATTTCCTAGTG
ENOD	Mf24497-3'	TAAACAGGAGGTTTGTAAAC
ERF	Mf24757-5	AAGAGCACAAGGGTGGAAGA
ERF	Mf24757-3	ATTGGATTTGGCGAAGAATG
ERF	Mf24843-5'	AGAATGAGAATGAGAATGGT
ERF	Mf24843-3'	TACTTCCGTTGATACTGAAT
OPCL1	Mf26361-5'	CAAGACCGTATATATGAAAC
OPCL1	Mf26361-3'	GATGAAATGATGAAGAAAGA
3-beta-hydroxylase	Mf29128-5'	ATTAGGAATTTCACAAGAAC
3-beta-hydroxylase	Mf29128-3'	TTAACAACAAGTGTATTTGG
ACO	Mf29322-5'	GTCTACTTCCATTCTTATCAG
ACO	Mf29322-3'	AATCATCCTATTGCTTCAAG
AOC	Mf31223-5'	GTAGTTACTTCTAGTATCTCT
AOC	Mf31223-3'	TTGACTTAGTCTAAGGTATG
ZEP	Mf32232-5'	GATTGTTCTGTTTCCATAGC
ZEP	Mf32232-3'	CATTCACTTCTTATCCTCAAC
DMI1	Mf33973-5'	ATAGCCTATAACAATTTCCT
DMI1	Mf33973-3'	GTCCAGAATAAGTGATTATG
ACS	Mf34249-5'	TGCCTACTCCTTACTATCCA
ACS	Mf34249-3'	GGTCCATAACTGTGCCTAAT
GID1	Mf34644-5'	TACTTCTTGCCTAATAATGA
GID1	Mf34644-3'	AGTAACTGCTACATAATTCT
SNF1	Mf35541-5'	TTACAACAATACGAATTAGG
SNF1	Mf35541-3'	CCATAACAAGATGAACATTA
NFR1	Mf37052-5'	ATCATAAGTATCTCCTTCTT
NFR1	Mf37052-3'	GATTGTATCAGTGTCTAGTT
DMI3	Mf37096-5'	CCTTATCATCCTTACTAGAC
DMI3	Mf37096-3'	ATTCAGTTCATGTTGTTATG
JAR1	Mf37546-5'	ATGATATAAGAGAAGGTGTT
JAR1	Mf37546-3'	GTCATAATGCCATAAATGTA
DMI3	Mf38812-5'	TTCAGTCTCACTATACTTATC
DMI3	Mf38812-3'	TCAGATACATTACTAACGAA
OPR	Mf40505-5'	GTGATAATCTAATTCCAACTC
OPR	Mf40505-3'	ATTCCTGATATTGTCAATGA
GH3	Mf40807-5'	CATTGCCTATAAACAGAATT
GH3	Mf40807-3'	CTTAGTATTGACTCGGATAA
AUX	Mf41541-5'	CGAAAGTATAGAGTATGTTT
AUX	Mf41541-3'	TACCTTCATTCCATAACTAT
SNF1	Mf41585-5'	CGCACCTCCTCTACAAGTCC
SNF1	Mf41585-3'	CAAACACCCTTTGTCCTGCT
AOS	Mf42223-5'	TTTCAGTCATGTTATAGAGA
AOS	Mf42223-3'	TATCATAGAATCTTCCACAA
ERF	Mf44686-5'	TCCATAAACCTCATAAGTTG
ERF	Mf44686-3'	CTTGTTGATGAATCCCTTAA
ACS	Mf46161-5'	ATCCTGACCGTATATTGATG
ACS	Mf46161-3'	TGCTTCTCTTGTTATCTTGA
ZEP	Mf46174-5'	CAAGTAATCAAGTTAATCACAAG
ZEP	Mf46174-3'	CCTTCACTTCATAACCTCTA
NCED	Mf46196-5	CATGGTTCAGCAAGAGCAAG
NCED	Mf46196-3	GGTGATCGGGTCGTGTATG
AUX	Mf46404-5	TTCTTCTCTTCCAACTACTC
AUX	Mf46404-3	CACATCACATTCAATTACATAAC
Importin	Mf49154-5	CCAAATCGCATTTTCACCTT
Importin	Mf49154-3	AGCAAACTGCGGTTGATTTT
NSP2	Mf49788-5'	CCCATTTATTCATAGGAAAC
NSP2	Mf49788-3'	ATTCTATTGCTTCATTCTTG
DMI2	Mf50824-5'	CTTGACTAAGGTTATATTGAG
DMI2	Mf50824-3'	CGATGATTATGAATACTCTG
Calmodulin binding	Mf51793-5'	CTTCTTGGGGTGCAACAAAC
Calmodulin binding	Mf51793-3'	ATCCACCTTCAATGCTTCCA
NFR5	Mf52262-5'	TCAGTGAAGAGAATAAGATT
NFR5	Mf52262-3'	GCAAACTCATAAACAAGATA
Cysteine-rich receptor	Mf52729-5'	TTCTTCTATTGCTTCTATGT
Cysteine-rich receptor	Mf52729-3'	CTTATCATCATCATCATCAC
JAR1	Mf53098-5'	GAAGAACTTATTACTGACATC
JAR1	Mf53098-3'	CCTTGAACATACTTAACATT
DREB protein	Mf53179-5	TCGAGGAAGTTGCTGGAATAG
DREB protein	Mf53179-3	CCGGTGTATAGGGGTGTGAG
nodule receptor kinase	Mf54137-5'	CGCACCTCCTCTACAAGTCC
nodule receptor kinase	Mf54137-3'	CAAACACCCTTTGTCCTGCT
AAO	Mf56011-5'	TTCACTCATTCTACTATTGC
AAO	Mf56011-3'	GCCATTATCATATCAGTCTT
ACO	Mf58069-5'	ATTCTTTCAGGGCTTCAAAT
ACO	Mf58069-3'	TCCATAGCATCATTCTACAAC
JMT	Mf84393-5'	ACAATAAGGGAAACATTTAC
JMT	Mf84393-3'	CAAGACCATATCATTAAGAG
LOX	Mf84453-5'	CTCCATTTCTATTCTTCAAA
LOX	Mf84453-3'	GAGCATATTATCAGAACATT
cytochrome P450	Mf84582-5'	GTTGACAATGGTTACAATTC
cytochrome P450	Mf84582-3'	AGCACTCCAATAATGTTATC
PYR/PYL	Mf87623-5'	CACTTGTCATTGAATCATAC
PYR/PYL	Mf87623-3'	CATAAGATCCATAACCCATA
ABF 1	Mf88132-5'	GGATTTGATGAAAGATAGTG
ABF 1	Mf88132-3'	AAGTAGATTGGTGTTATTGT
Stress-induced receptor	Mf89827-5	CTTCATGCGGCAAAATCAC
Stress-induced receptor	Mf89827-3	GAATTCCGGGATCAACTAACC
CYP707A	Mf94524-5'	AATCCTAGTGTCCTTGAATC
CYP707A	Mf94524-3'	ATCTTCTGTTGCTTCTCTAA
Actin	Mf94657-5'	GAGCTTGATGGAGCTGGAGA
Actin	Mf94657-3'	CAGTCCTTAGGCCTTTGTGG
Protease	Mf85797-5'	CAGGAACCATCGTAGCAGAA
Protease	Mf85797-3'	TGAGATGTTGCGTCCTTACC
